# Supplementary material for: Identifying the most effective behavioural assays and predator cues for quantifying anti-predator responses in mammals: a systematic review
Source: Environ Evid. 2023 Apr 1;12:5. doi: 10.1186/s13750-023-00299-x (PMC11378833; doi:10.1186/s13750-023-00299-x)
Supplement: Supplementary file 3 — Additional file 3. CEE critical appraisal tool sheet. [file 13750_2023_299_MOESM3_ESM.xlsx]

## Sheet: Citation
Last updated: 08 May 2021
Please cite as: Konno K, Livoreil B, Pullin AS. 2021. Collaboration for Environmental Evidence Critical Appraisal Tool version 0.2 (prototype).
© 2021 the authors.

## Sheet: Criterion1
Criterion 1: Risk of confounding
Category	Checklist questions	Response option	Answer
General (please answer)	1.1. Is it possible for the impact of the exposure or the effectiveness of the intervention to be confounded (or influenced by third variable) in this study?	Yes
		Seemingly yes
		Seemingly no
		No
Conditional (answer if Y/SY to 1.1, otherwise select 'Not applicable')	1.2. Did the author(s) control for all the important potential confounding factor(s) that are likely to be predictive of the outcome?	Yes
		Seemingly yes
		Seemingly no
		No
		Unclear (No)
		Not applicable
Conditional (answer if N/SN/Unclear to 1.2, otherwise select 'Not applicable')	1.3. Is there any justifiable reason for not controlling for all the important potential confounding factor(s) (so that omission of some of the important potential confounding factors is unlikely to influence the assessment of the effectiveness or impact)? (e.g. select ‘yes’ or ‘seemingly yes’ when there is evidence that omission of some of the important potential confounding factors does not aff…	Yes
		Seemingly yes
		Seemingly no
		No
		Not applicable
Conditional (answer if Y/SY to 1.2 or 1.3, otherwise select 'Not applicable')	1.4. Were the important potential confounding factor(s), that were controlled for, likely to be measured accurately and precisely enough in this study? (measurements of confounding factor(s) may be nominal (categorical), ordinal (ranks) or scale)	Yes
		Seemingly yes
		Seemingly no
		No
		Unclear (No)
		Not applicable
Conditional (answer if you have answered 1.4, otherwise select 'Not applicable')	1.5. Did the author(s) analyse the effect appropriately by taking into account the important potential confounding factors, as well as the issue of accuracy and precision of the measurements of the potential confounding factor(s)?	Yes
		Seemingly yes
		Seemingly no
		No
		Unclear (No)
		Not applicable
Optional (It is suggested that detailed rationale or empirical evidence be provided when predicting magnitude and direction of bias. Assessors may skip this optional checklist question if they feel unfeasible)	1.6. What are the predicted magnitude and the direction of bias due to confounding? (Note: quantitative assessment (e.g. through simulation) may be conducted to predict the magnitude and direction of bias for this study result) (Note: quantitative assessment (e.g. through simulation) may be conducted to predict the magnitude and direction of bias for this study result) (Intolerable means that the…	Intervention or exposure intolerably favoured
		Intervention or exposure tolerably favoured
		Comparator intolerably favoured
		Comparator tolerably favoured
		Intolerably towards no effect
		Tolerably towards no effect
		Intolerably away from no effect
		Tolerably away from no effect
		Unpredictable
		Skip
Judgement about risk of bias for the criterion
Please finalise your judgement about risk of bias for this criterion usign the algorithm.		Low risk of bias
		Medium risk of bias
		High risk of bias
Reason for deviationo from the suggested judgement about risk of bias
Reason for deviation: NA

## Sheet: Criterion2
Criterion 2: Risk of selection bias
Category	Checklist questions	Response option	Answer
General (please answer whichever suitable)	2.1.a. Was the selection of subjects or areas into the study (or analysis) random or systematic (i.e. random or systematic sampling) and the selection was not altered afterwards? (This applies when an attempt was not made to collect data of the entire, or nearly entire, inference population) OR 2.1.b. Was the entire, or nearly entire, population of inference included in the study (or analysis), a…	Yes (2.1.a)
		Seemingly yes (2.1.a)
		Seemingly no (2.1.a)
		No (2.1.a)
		Unclear (No) (2.1.a)
		Yes (2.1.b)
		Seemingly yes (2.1.b)
		Seemingly no (2.1.b)
		No (2.1.b)
		Unclear (No) (2.1.b)
General (please answer whichever suitable)	2.2.a. Was/were the researcher(s) unaware (or blinded) of the selection until subjects or areas were assigned to or grouped as intervention/exposure and comparator, and the selection was not altered afterwards? (when the study conducted the selection or grouping) OR 2.2.b. Had the selection or grouping taken place before the conduct of the study (so that the researcher(s) were not involved in the…	Yes (2.2.a)
		Seemingly yes (2.2.a)
		Seemingly no (2.2.a)
		No (2.2.a)
		Unclear (No) (2.2.a)
		Yes (2.2.b)
		Seemingly yes (2.2.b)
		Seemingly no (2.2.b)
		No (2.2.b)
		Unclear (No) (2.2.b)
General (please answer)	2.3. Did the start of follow-up (when specific individuals or particular areas, such as plots, who had received intervention/exposure or control treatments were followed up) or the start of post-intervention or post-exposure selection of subjects or areas (when subjects or areas were selected after intervention or exposure; this might be the case if individuals or areas were not specifiable so th…	Yes
		Seemingly yes
		Seemingly no
		No
		Unclear (No)
Conditional (answer if N/SN/Unclear to 2.1, 2.2 or 2.3, otherwise select 'Not applicable')	2.4. Was the follow-up or the selection of subjects or areas after intervention or exposure likely to be associated with any characteristics of the subjects or areas (that have different qualitative or quantitative values for different entities; e.g. pH, temperature, subspecies, age, sex, etc.)?	Yes
		Probably yes
		Probably no
		No
		Unclear (Yes)
		Not applicable
Conditional (answer if Y/SY/Unclear to 2.4, otherwise select 'Not applicable')	2.5. Were the characteristics of the subjects or areas, that are likely to be associated with the follow-up or the selection of subjects or areas after intervention or exposure, also likely to be related to status of the intervention or exposure (or correlated with intervention or exposure variable(s); e.g. intervention intensity)?	Yes
		Seemingly yes
		Seemingly no
		No
		Unclear (Yes)
		Not applicable
Conditional (answer if Y/SY/Unclear to 2.5, otherwise select 'Not applicable')	2.6. Were the characteristics of the subjects or areas, that are likely to be associated with the follow-up or the selection of subjects or areas after intervention or exposure, also likely to be predictive of the outcome?	Yes
		Seemingly yes
		Seemingly no
		No
		Unclear (Yes)
		Not applicable
Conditional (answer if N/SN/Unclear to 2.1, 2.2 or 2.3, otherwise select 'Not applicable')	2.7. Did the author(s) estimate the potential bias(es) (systematic error(s)) due to haphazard or altered selection, or unequal timing of selection of subjects or areas into the study, and found that the bias(es) was/were minimal? Alternatively, is there evidence that the effect is measured accurately enough in relation to bias arising from selection of subjects or areas into the study or analysis…	Yes
		Seemingly yes
		Seemingly no
		No
		Unclear (No)
		Not applicable
Optional (It is suggested that detailed rationale or empirical evidence be provided when predicting magnitude and direction of bias. Assessors may skip this optional checklist question if they feel unfeasible)	2.8. What are the predicted magnitude and the direction of bias arising from systematic differences in the selection of subjects or areas into the study or analysis after intervention or exposure? (Note: quantitative assessment (e.g. through simulation) may be conducted to predict the magnitude and direction of bias for this study result) (Intolerable means that the study result should not be con…	Intervention or exposure intolerably favoured
		Intervention or exposure tolerably favoured
		Comparator intolerably favoured
		Comparator tolerably favoured
		Intolerably towards no effect
		Tolerably towards no effect
		Intolerably away from no effect
		Tolerably away from no effect
		Unpredictable
		Skip
Judgement about risk of bias for the criterion
Please finalise your judgement about risk of bias for this criterion usign the algorithm.		Low risk of bias
		Medium risk of bias
		High risk of bias
Reason for deviationo from the suggested judgement about risk of bias
Reason for deviation: NA

## Sheet: Criterion3
Criterion 3: Risk of misclassification bias
Category	Checklist questions	Response option	Answer
General (please answer)	3.1. Were the intervention or exposure (group) and the comparator (group) of interest clearly defined and the definitions are appropriate for measuring the effect of intervention or exposure (so that readers can understand, and the definitions allow the effect to be measured accurately and precisely enough)? (select ‘no’ or ‘seemingly no’ when classification is poorly defined and/or the choice of…	Yes
		Seemingly yes
		Seemingly no
		No
		Unclear (No)
General (please answer)	3.2. Were the intervention or exposure (group) and comparator (group) pre-defined (i.e. before initiation of treatment or analysis) and there were no alterations of the definitions afterwards? (e.g. select ‘yes’ or ‘seemingly yes’ when there is a study or analysis protocol defining the intervention or exposure as well as comparator, and there are no alterations of the definitions afterwards) (Ass…	Yes
		Seemingly yes
		Seemingly no
		No
		Unclear (No)
General (please answer)	3.3. Might classification of exposure, intervention or comparator (group) have been incorrect due to influence of some knowledge, experience or desire? (e.g. intentional misclassification of exposure to yield a desired outcome; unintentional misclassification due to prior knowledge or cognitive bias)	Yes
		Seemingly yes
		Seemingly no
		No
		Unclear (Yes)
Optional (It is suggested that detailed rationale or empirical evidence be provided when predicting magnitude and direction of bias. Assessors may skip this optional checklist question if they feel unfeasible)	3.4. What are the predicted magnitude and the direction of bias due to misclassification of intervention, exposure and/or comparator of interest? (Note: quantitative assessment (e.g. through simulation) may be conducted to predict the magnitude and direction of bias for this study result) (Intolerable means that the study result should not be considered as valid enough in relation to the predicte…	Intervention or exposure intolerably favoured
		Intervention or exposure tolerably favoured
		Comparator intolerably favoured
		Comparator tolerably favoured
		Intolerably towards no effect
		Tolerably towards no effect
		Intolerably away from no effect
		Tolerably away from no effect
		Unpredictable
		Skip
Judgement about risk of bias for the criterion
Please finalise your judgement about risk of bias for this criterion usign the algorithm.		Low risk of bias
		Medium risk of bias
		High risk of bias
Reason for deviationo from the suggested judgement about risk of bias
Reason for deviation: NA

## Sheet: Criterion4
Criterion 4: Risk of performance bias
Category	Checklist questions	Response option	Answer
Conditional (answer if experimental treatments are applied in the study, otherwise select ‘not applicable’)	4.1. Were any of the persons, who applied treatments (intervention, exposure, alternative intervention, alternative exposure, or control), aware of the hypothesis that was being tested or the comparison that was being made to measure impact or effectiveness?	Yes
		Seemingly yes
		Seemingly no
		No
		Unclear (Yes)
		Not applicable
Conditional (answer if experimental treatments are applied in the study, otherwise select ‘not applicable’)	4.2. Were there any alterations of intervention/exposure or control treatments of interest that might have an impact on the effectiveness of the intervention or the impact of the exposure? (e.g. deviated initiation, implementation and/or discontinuation)	Yes
		Seemingly yes
		Seemingly no
		No
		Unclear (Yes)
		Not applicable
Conditional (answer if Y/SY/Unclear to 4.2, otherwise select 'Not applicable')	4.3. Were these deviated treatments unbalanced between intervention or exposure groups (when comparing two interventions or exposures; i.e. intervention of interest or exposure vs. alternative one), or inaccurately taken into account (when comparing intervention or exposure vs. control (no intervention or exposure); e.g. nitrogen fertilizer was mistakenly applied more than initially planned for o…	Yes
		Seemingly yes
		Seemingly no
		No
		Unclear (Yes)
		Not applicable
Conditional (answer if experimental treatments are applied in the study, otherwise select ‘not applicable’)	4.4. Were both exposure/intervention and comparator treatments initiated and implemented as intended (or occurred as recorded) for all or nearly all subjects or areas?	Yes
		Seemingly yes
		Seemingly no
		No
		Unclear (No)
		Not applicable
Conditional (answer if Y/SY/Unclear to 4.2, or N/SN/Unclear to 4.4, otherwise select 'Not applicable')	4.5. Are the used analysis methods of the impact of the exposure or the effectiveness of the intervention appropriate in relation to bias due to altered treatment procedure of interest?	Yes
		Seemingly yes
		Seemingly no
		No
		Unclear (No)
		Not applicable
Optional (It is suggested that detailed rationale or empirical evidence be provided when predicting magnitude and direction of bias. Assessors may skip this optional checklist question if they feel unfeasible. Select ‘not applicable’ if no experimental treatments are applied)	4.6. What are the predicted magnitude and the direction of bias due to altered treatment procedure of interest? (Note: quantitative assessment (e.g. through simulation) may be conducted to predict the magnitude and direction of bias for this study result) (Intolerable means that the study result should not be considered as valid enough in relation to the predicted magnitude of bias. Tolerable mea…	Intervention or exposure intolerably favoured
		Intervention or exposure tolerably favoured
		Comparator intolerably favoured
		Comparator tolerably favoured
		Intolerably towards no effect
		Tolerably towards no effect
		Intolerably away from no effect
		Tolerably away from no effect
		Unpredictable
		Not applicable
		Skip
Judgement about risk of bias for the criterion
Please finalise your judgement about risk of bias for this criterion usign the algorithm.		Low risk of bias
		Medium risk of bias
		High risk of bias
Reason for deviationo from the suggested judgement about risk of bias
Reason for deviation: NA

## Sheet: Criterion5
Criterion 5: Risk of detection bias
Category	Checklist questions	Response option	Answer
General (please answer)	5.1. Was there any way for the outcome measure to be affected by knowledge of the exposure, intervention, subjects or areas, or desire for certain outcome (e.g. data collectors, who measured the outcome, were aware of the details of the study)?	Yes
		Seemingly yes
		Seemingly no
		No
		Unclear (Yes)
General (please answer)	5.2. Was/were the person(s), who assessed the effectiveness of the intervention or the impact of the exposure, aware of the exposure or intervention received by subjects or areas?	Yes
		Seemingly yes
		Seemingly no
		No
		Unclear (Yes)
General (please answer)	5.3. Were the methods for measuring and analysing the outcome data the same across the groups?	Yes
		Seemingly yes
		Seemingly no
		No
		Unclear (No)
General (please answer)	5.4. By looking at the available materials for this study, was/were any bias(es) in outcome measurement that was/were related to (or correlated with) the assessed exposure or intervention?	Yes
		Seemingly yes
		Seemingly no
		No
		Unclear (Yes)
Optional (It is suggested that detailed rationale or empirical evidence be provided when predicting magnitude and direction of bias. Assessors may skip this optional checklist question if they feel unfeasible)	5.5. What are the predicted magnitude and the direction of bias arising from systematic differences in measurement of outcomes of interest? (Note: quantitative assessment (e.g. through simulation) may be conducted to predict the magnitude and direction of bias for this study result) (Intolerable means that the study result should not be considered as valid enough in relation to the predicted magn…	Intervention or exposure intolerably favoured
		Intervention or exposure tolerably favoured
		Comparator intolerably favoured
		Comparator tolerably favoured
		Intolerably towards no effect
		Tolerably towards no effect
		Intolerably away from no effect
		Tolerably away from no effect
		Unpredictable
		Skip
Judgement about risk of bias for the criterion
Please finalise your judgement about risk of bias for this criterion usign the algorithm.		Low risk of bias
		Medium risk of bias
		High risk of bias
Reason for deviationo from the suggested judgement about risk of bias
Reason for deviation: NA

## Sheet: Criterion6
Criterion 6: Risk of attrition bias
Category	Checklist questions	Response option	Answer
General (please answer)	6.1. For the analysis/analyses of impact or effectiveness, were relevant outcome data available for all the included subjects or areas (or for nearly entire samples that could be equivalent of all included subjects or areas)?	Yes
		Seemingly yes
		Seemingly no
		No
		Unclear (No)
General (please answer)	6.2. Were any subjects or areas excluded after the start of the study because of missing some relevant data that was/were required for the analysis/analyses of the impact or effectiveness?	Yes
		Seemingly yes
		Seemingly no
		No
		Unclear (Yes)
Conditional (answer whichever suitable if N/SN/Unclear to 6.1, or Y/SY/Unclear to 6.2, otherwise select 'Not applicable')	6.3.a. Are the percentages of missing data the same, or almost the same, across the groups? (This applies when an attempt was not made to collect data of the entire, or nearly entire, inference population) OR 6.3.b. Are subjects or areas still representative of the population of inference? (This applies when an attempt was made to collect data of the entire, or nearly entire, inference population)	Yes (6.3.a)
		Seemingly yes (6.3.a)
		Seemingly no (6.3.a)
		No (6.3.a)
		Unclear (No) (6.3.a)
		Yes (6.3.b)
		Seemingly yes (6.3.b)
		Seemingly no (6.3.b)
		No (6.3.b)
		Unclear (No) (6.3.b)
		Not applicable
Conditional (answer if N/SN/Unclear to 6.1, or Y/SY/Unclear to 6.2, otherwise select 'Not applicable')	6.4. Is there any evidence that missing data has no or minimal (e.g. statistically non-significant) impact on the study findings (effectiveness of intervention or impact of exposure)?	Yes
		Seemingly yes
		Seemingly no
		No
		Unclear (No)
		Not applicable
Optional (It is suggested that detailed rationale or empirical evidence be provided when predicting magnitude and direction of bias. Assessors may skip this optional checklist question if they feel unfeasible)	6.5. What are the predicted magnitude and the direction of bias due to systematic differences in missing data between intervention/exposure and comparator groups? (Note: quantitative assessment (e.g. through simulation) may be conducted to predict the magnitude and direction of bias for this study result) (Intolerable means that the study result should not be considered as valid enough in relatio…	Intervention or exposure intolerably favoured
		Intervention or exposure tolerably favoured
		Comparator intolerably favoured
		Comparator tolerably favoured
		Intolerably towards no effect
		Tolerably towards no effect
		Intolerably away from no effect
		Tolerably away from no effect
		Unpredictable
		Skip
Judgement about risk of bias for the criterion
Please finalise your judgement about risk of bias for this criterion usign the algorithm.		Low risk of bias
		Medium risk of bias
		High risk of bias
Reason for deviationo from the suggested judgement about risk of bias
Reason for deviation: NA

## Sheet: Criterion7
Criterion 7: Risk of reporting bias
Category	Checklist questions	Response option	Answer
General (please answer)	7.1. Are the reported relevant outcome data (or effect estimate) likely to be of (or based on) selected measurements of the outcome?	Yes
		Seemingly yes
		Seemingly no
		No
		Unclear (Yes)
General (please answer)	7.2. Are relevant outcome data likely to be unreported for some subgroup(s)? (i.e. only outcome data on certain subjects or areas with certain characteristic(s) (e.g. taxonomic group) or in certain conditions (e.g. intervention intensity) are available)	Yes
		Seemingly yes
		Seemingly no
		No
		Unclear (Yes)
General (please answer)	7.3. Is/are the analysis/analyses of the causal relationship of interest (intervention-outcome or exposure-outcome) likely to be partially reported? (i.e. there is/are other relevant analysis/analyses of the causal relationship that is/are not reported)	Yes
		Seemingly yes
		Seemingly no
		No
		Unclear (Yes)
Optional (It is suggested that detailed rationale or empirical evidence be provided when predicting magnitude and direction of bias. Assessors may skip this optional checklist question if they feel unfeasible)	7.4. What are the predicted magnitude and the direction of bias in reporting of study findings? (Note: quantitative assessment (e.g. through simulation) may be conducted to predict the magnitude and direction of bias for this study result) (Intolerable means that the study result should not be considered as valid enough in relation to the predicted magnitude of bias. Tolerable means that the stud…	Intervention or exposure intolerably favoured
		Intervention or exposure tolerably favoured
		Comparator intolerably favoured
		Comparator tolerably favoured
		Intolerably towards no effect
		Tolerably towards no effect
		Intolerably away from no effect
		Tolerably away from no effect
		Unpredictable
		Skip
Judgement about risk of bias for the criterion
Please finalise your judgement about risk of bias for this criterion usign the algorithm.		Low risk of bias
		Medium risk of bias
		High risk of bias
Reason for deviationo from the suggested judgement about risk of bias
Reason for deviation: NA

## Sheet: Criterion8
Criterion 8: Risk of analysis bias
Category	Checklist questions	Response option	Answer
General (please answer)	8.1. Is it likely that there is/are error(s) in the applied descriptive statistics? (e.g. miscalculations of sample sizes, means, medians, variances, ranges for intervention/exposure and comparator groups)	Yes
		Seemingly yes
		Seemingly no
		No
		Unclear (Yes)
Conditional (answer if inferential statistics are applied, otherwise select ‘not applicable’)	8.2. Is it likely that there is/are error(s) in the applied inferential statistics (including null hypothesis testing, estimation, coding)? (e.g. null hypothesis and alternative hypothesis mislabelled, miscalculations of differences between intervention/exposure and comparator, errors in coding, etc.)	Yes
		Seemingly yes
		Seemingly no
		No
		Unclear (Yes)
		Not applicable
Conditional (answer if inferential statistics are applied, otherwise select ‘not applicable’)	8.3. Were assumptions for the applied inferential statistics violated or the applied inferential statistics methods inappropriate? (e.g. normality not assumed when conducting a parametric test, equal or unequal variances not tested when testing for a difference, no justification for the choice of dependent and independent variables, a Pearson’s correlation test was used when analysing a causal re…	Yes
		Seemingly yes
		Seemingly no
		No
		Unclear (Yes)
		Not applicable
Optional (It is suggested that detailed rationale or empirical evidence be provided when predicting magnitude and direction of bias. Assessors may skip this optional checklist question if they feel unfeasible)	8.4. What are the predicted magnitude and the direction of bias due to error in applied statistical methods? (Note: quantitative assessment (e.g. through simulation) may be conducted to predict the magnitude and direction of bias for this study result) (Intolerable means that the study result should not be considered as valid enough in relation to the predicted magnitude of bias. Tolerable means …	Intervention or exposure intolerably favoured
		Intervention or exposure tolerably favoured
		Comparator intolerably favoured
		Comparator tolerably favoured
		Intolerably towards no effect
		Tolerably towards no effect
		Intolerably away from no effect
		Tolerably away from no effect
		Unpredictable
		Skip
Judgement about risk of bias for the criterion
Please finalise your judgement about risk of bias for this criterion usign the algorithm.		Low risk of bias
		Medium risk of bias
		High risk of bias
Reason for deviationo from the suggested judgement about risk of bias
Reason for deviation: NA

## Sheet: Overall
Judgement about risk of bias for the seven individual criteria
Once you have made judgements about risks of bias for all the criteria, the recorded judgements should appear below. If you did not record your judgements, the cells indicate '0', meaning you have not added any values in the corresponding sheets.
Criterion1	Criterion2	Criterion3	Criterion4	Criterion5	Criterion6	Criterion7	Criterion8
0	0	0	0	0	0	0	0
Overall judgement about risk of bias for this study result (estimate of effectiveness of intervention or impact of exposure)
Overall risk of bias judgement						Reason for deviation	Overall judgement
Overall low risk of bias	a study is considered to have low risk of bias for all risk-of-bias criteria for the findings					Reason for deviation: NA
Overall medium risk of bias	a study is considered to have medium risk of bias in at least one risk-of-bias criterion, but not to have high risk of bias for any risk-of-bias-criteria for the findings
Overall high risk of bias	a study is considered to have high risk of bias in at least one risk-of-bias criterion for the findings

[truncated: 1 more sheets: All_decisions]
