# Supplementary material for: Identifying the most effective behavioural assays and predator cues for quantifying anti-predator responses in mammals: a systematic review
Source: Environ Evid. 2023 Apr 1;12:5. doi: 10.1186/s13750-023-00299-x (PMC11378833; doi:10.1186/s13750-023-00299-x)
Supplement: Supplementary file 4 — Additional file 4. Exclusion list (reasons for exclusions). [file 13750_2023_299_MOESM4_ESM.xlsx]

## Sheet: Rejected title_abstr screening
Article ID	Title	Author	Publication year	URL	DOI	Abstract	Criteria for exclusion					Comment: Terrestrial mammals (Population);		Comment: Assay to quantify response to exposure to predators/predator cues (Intervention/Exposure);		Comment: Before/after exposure; exposure/control; predator cue/control; combination (Comparator);		Comment: Contains: mean, variance and sample size (Outcome);		Comment: Presents primary results ();
												Natasha Harrison	Rochelle Steven	Natasha Harrison	Rochelle Steven	Natasha Harrison	Rochelle Steven	Natasha Harrison	Rochelle Steven	Natasha Harrison	Rochelle Steven
1	Risk of predation: a critical force driving habitat quality perception and foraging behavior of granivorous birds in a Nigerian forest reserve	Abdulwahab, U. A.; Osinubi, S. T.; Abalaka, J.	2019	<Go to ISI>://WOS:000484442400001	33	Background Understanding the factors that influence the foraging behavior and perception of habitat quality by animals has long been the focus in ecology. Due to the direct effect resource acquisition has on an individual's fitness and species' survival, predation risk is considered widely to be a major driver of foraging decision. The objectives of this study were to investigate how predation ri…	Terrestrial mammals (Population);
2	Responses of prey from habitats with different predator regimes: Local adaptation and heritability	Abjornsson, K.; Hansson, L. A.; Bronmark, C.	2004	<Go to ISI>://WOS:000223113500020	10.1890/03-0074	We aimed to assess whether prey organisms with limited large-scale dispersal abilities are locally adapted to prevailing predator regimes by studying how chemical cues from predatory fish affected the behavior of Gammarus pulex (Amphipoda) from ponds with and without fish. We also examined, in the laboratory, the F1 generation from each pond by incubating them with or without cues from predatory …	Terrestrial mammals (Population);
4	Hormonal manipulations of growth rate and its influence on predator avoidance - foraging trade-offs	Abrahams, M. V.; Pratt, T. C.	2000	<Go to ISI>://WOS:000085686400011	10.1139/cjz-78-1-121	Theoretical investigations into the impact that predators exert on prey species suggest that two parameters, growth rate and mortality rate, should be the most influential in determining when animals should risk exposure to a predator in order to achieve higher feeding rates. While these two parameters have usually been assumed to be environmentally determined, we used thyroid hormone (3,3',5-tri…	Terrestrial mammals (Population);
5	IMPLICATIONS OF DYNAMICALLY VARIABLE TRAITS FOR IDENTIFYING, CLASSIFYING, AND MEASURING DIRECT AND INDIRECT EFFECTS IN ECOLOGICAL COMMUNITIES	Abrams, P. A.	1995	<Go to ISI>://WOS:A1995RF82200007	10.1086/285789	This article discusses how the presence of dynamic change in traits affecting interspecific interactions changes the ways in which interactions between species are distinguished, classified, and measured. The prevalence of models lacking any trait dynamics has led to methods of identifying and measuring indirect effects that are not valid when phenotypically or evolutionarily plastic traits affec…	Terrestrial mammals (Population);	Assay to quantify response to exposure to predators/predator cues (Intervention/Exposure);	Before/after exposure; exposure/control; predator cue/control; combination (Comparator);	Contains: mean, variance and sample size (Outcome);	Presents primary results ();
6	Can adaptive evolution or behaviour lead to diversification of traits determining a trade-off between foraging gain and predation risk?	Abrams, P. A.	2003	<Go to ISI>://WOS:000184445800002		In this article, I examine the population-level consequences of adaptive change in a trait that determines both the ability of a species to capture food and its ability to avoid predation. I assume that the foraging trait of a focal species has an equilibrium that minimizes fitness, but which can be maintained by frequency-dependent selection (i.e. a 'branching point' equilibrium). Such a scenari…	Terrestrial mammals (Population);	Assay to quantify response to exposure to predators/predator cues (Intervention/Exposure);	Before/after exposure; exposure/control; predator cue/control; combination (Comparator);	Contains: mean, variance and sample size (Outcome);	Presents primary results ();
7	Defining and measuring the impact of dynamic traits on interspecific interactions	Abrams, P. A.	2007	<Go to ISI>://WOS:000250714200016	10.1890/06-1381.1	Trait- and density-mediated indirect effects describe different pathways by which indirect interactions in food webs are propagated from one species to another, through changes in intermediate species. A series of articles in Ecology has progressively altered the original definitions of "trait-mediated'' to the point where understanding is being impeded. The most recent of these articles are two …		Assay to quantify response to exposure to predators/predator cues (Intervention/Exposure);	Before/after exposure; exposure/control; predator cue/control; combination (Comparator);	Contains: mean, variance and sample size (Outcome);	Presents primary results ();
8	Islands of fear: effects of wooded patches on habitat suitability of the striped mouse in a South African grassland	Abu Baker, M. A.; Brown, J. S.	2010	<Go to ISI>://WOS:000284589400018	10.1111/j.1365-2435.2010.01757.x	1. As a fundamental unit within a landscape, habitat patches create spatial heterogeneity. On a gradient of habitat patch size, one sees patches of denser vegetation cover occurring in otherwise open habitats (e.g. bushes in the desert, forest fragments in grasslands). 2. The resulting habitat fragmentation and consequent edge effects continue to concern conservation biologists, landscape ecologi…		Assay to quantify response to exposure to predators/predator cues (Intervention/Exposure);	Before/after exposure; exposure/control; predator cue/control; combination (Comparator);
9	Foraging and habitat use of common duikers, Sylvicapra grimmia, in a heterogeneous environment within the Soutpansberg, South Africa	Abu Baker, M. A.; Brown, J. S.	2014	<Go to ISI>://WOS:000339952800008	10.1111/aje.12122	We investigated aspects of the foraging behaviour and activity patterns of free-ranging common duikers (Sylvicapra grimmia) within the Soutpansberg, South Africa. We used giving-up densities (GUD) and camera traps to test for habitat selection and patch-use behaviour by common duikers inhabiting a grassland containing distinct 'islands' of woody vegetation. Foraging in or around a wooded island w…		Assay to quantify response to exposure to predators/predator cues (Intervention/Exposure);	Before/after exposure; exposure/control; predator cue/control; combination (Comparator);	Contains: mean, variance and sample size (Outcome);
10	Foraging and habitat use of eastern cottontails (Sylvilagus floridanus) in an urban landscape	Abu Baker, M. A.; Emerson, S. E.; Brown, J. S.	2015	<Go to ISI>://WOS:000360017700020	10.1007/s11252-015-0463-7	Urban landscapes such as college campuses, arboretums, and backyards provide excellent habitats for education and research into animal behavior. We investigated aspects of the foraging activity of free-ranging Eastern cottontails (Sylvilagus floridanus) on the campuses of the University of Illinois at Chicago and Lawrence University. We used giving-up densities (GUD) to test for habitat selection…		Assay to quantify response to exposure to predators/predator cues (Intervention/Exposure);
12	Predator recognition learning in rainbow darters Etheostoma caeruleum: specific learning and neophobia	Abudayah, W. H.; Mathis, A.	2016	<Go to ISI>://WOS:000384310000008	10.1111/jfb.13061	This study investigated whether rainbow darters Etheostoma caeruleum can learn to recognize unfamiliar predators through the process of classical conditioning. Etheostoma caeruleum were conditioned by exposing them simultaneously to their chemical alarm cues (a known fright stimulus) and either chemical cues from larval ringed salamanders Ambystoma annulatum (unfamiliar predator) or to a blank wa…	Terrestrial mammals (Population);
13	Mitigation provisions to be implemented for marine seismic surveying in Latin America: a review based on fish and cetaceans	Acosta, A.; Nino-Rodriguez, N.; Yepes, M. C.; Boisseau, O.	2017	<Go to ISI>://WOS:000416876000001	10.3354/ab00688	Population growth and economic development in Latin America has led to an increase in seismic surveying to find new marine hydrocarbon reserves. However, most countries along the Pacific, Atlantic, and Caribbean lack the standards to minimize the impact of seismic exploration on marine organisms. We searched primary and secondary literature in major databases and consulted international authoriti…	Terrestrial mammals (Population);
14	Predator exposure-induced immunosuppression: trade-off, immune redistribution or immune reconfiguration?	Adamo, S. A.; Easy, R. H.; Kovalko, I.; MacDonald, J.; McKeen, A.; Swanburg, T.; Turnbull, K. F.; Reeve, C.	2017	<Go to ISI>://WOS:000395742500023	10.1242/jeb.153320	Although predator exposure increases the risk of wound infections, it typically induces immunosuppression. A number of non-mutually exclusive hypotheses have been put forward to explain this immunosuppression, including: trade-offs between the immune system and other systems required for anti-predator behaviour, redistribution of immune resources towards mechanisms needed to defend against wound …		Assay to quantify response to exposure to predators/predator cues (Intervention/Exposure);	Before/after exposure; exposure/control; predator cue/control; combination (Comparator);	Contains: mean, variance and sample size (Outcome);
15	Differential effects of predator cues versus activation of fight-or-flight behaviour on reproduction in the cricket Gryllus texensis	Adamo, S. A.; McKee, R.	2017	<Go to ISI>://WOS:000417983100002	10.1016/j.anbehav.2017.09.027	How prey animals determine predation risk remains uncertain. We propose that one signal of high predation risk is repeated activation of fight-or-flight behaviour. We activated escape runs in the cricket Gryllus texensis by blowing air on the cerci. Escape runs were induced for 5 min, three times per day, three times per week for 4 weeks. Repeated fight-or-flight behaviour led to a loss in mass a…	Terrestrial mammals (Population);
16	Fatal attack on a Rylands' bald-faced saki monkey (Pithecia rylandsi) by a black-and-white hawk-eagle (Spizaetus melanoleucus)	Adams, D. B.; Williams, S. M.	2017	<Go to ISI>://WOS:000399152600013	10.1007/s10329-017-0598-7	Predation risk has played an important role in primate behavioral evolution, yet natural primate-predator interactions are rarely observed. We describe the consumption and probable predation of an adult bald-faced saki monkey (Pithecia rylandsi) by a black-and-white hawk-eagle (Spizaetus melanoleucus) at the Los Amigos Biological Station in lowland Amazonian Peru. To our knowledge, this is the fi…		Assay to quantify response to exposure to predators/predator cues (Intervention/Exposure);	Before/after exposure; exposure/control; predator cue/control; combination (Comparator);	Contains: mean, variance and sample size (Outcome);
17	Does information of predators influence general wariness?	Adams, J. L.; Camelio, K. W.; Orique, M. J.; Blumstein, D. T.	2006	<Go to ISI>://WOS:000239956400015	10.1007/s00265-006-0218-9	Antipredator behavior includes several qualitatively distinct activities, but few studies have determined the degree to which these activities are independent. If behaviors are not independent, then the nature of the relationship would illustrate potential performance constraints. We studied crimson rosellas (Platycercus elegans) and first focused on acoustic predator discrimination. We measured …	Terrestrial mammals (Population);
19	Dropping behaviour of pea aphid nymphs increases their development time and reduces their reproductive capacity as adults	Agabiti, B.; Wassenaar, R. J.; Winder, L.	2016	<Go to ISI>://WOS:000380742900002	e2236	Background. Many aphid species, including the pea aphid Acyrthosiphon pisum, exhibit a behaviour where they drop or fall from their host plant, a commonly used strategy to avoid predation, parasitism or physical disturbance. We hypothesised that there was a physiological non -consumptive cost due to such dropping behaviour because aphids would expend energy re-establishing themselves on a host pl…	Terrestrial mammals (Population);	Assay to quantify response to exposure to predators/predator cues (Intervention/Exposure);	Before/after exposure; exposure/control; predator cue/control; combination (Comparator);	Contains: mean, variance and sample size (Outcome);
20	Effects of Divergent Selection for Fear of Humans on Behaviour in Red Junglefowl	Agnvall, B.; Jensen, P.	2016	<Go to ISI>://WOS:000387909300035	e0166075	Domestication has caused a range of similar phenotypic changes across taxa, relating to physiology, morphology and behaviour. It has been suggested that this recurring domesticated phenotype may be a result of correlated responses to a central trait, namely increased tameness. We selected Red Junglefowl, the ancestors of domesticated chickens, during five generations for reduced fear of humans. T…	Terrestrial mammals (Population);
21	Escape behaviour elicited by a visual stimulus. A comparison between lateralised and non-lateralised female topminnows	Agrillo, C.; Dadda, M.; Bisazza, A.	2009	<Go to ISI>://WOS:000265360800007	Pii 903487636	Studies over the past 30 years suggest that functional lateralisation occurs in many animal species. Preferential eye use is ubiquitous among fish, and recently some advantages of being lateralised have been reported in the golden topminnow, Girardinus falcatus, using fish from lines selected for high or low degrees of behavioural lateralisation. In the present paper we investigated whether non-l…	Terrestrial mammals (Population);
22	Fleeing towards death - leech-induced behavioural defences increase freshwater snail susceptibility to predatory fish	Ahlgren, J.; Bronmark, C.	2012	<Go to ISI>://WOS:000308091200019	10.1111/j.1600-0706.2012.20420.x	Prey species are often exposed to multiple predators, which presents several difficulties to prey species. This is especially true when the response to one predator influences the preys susceptibility to other predators. Predator-induced defences have evolved in a wide range of prey species, and experiments involving predators with different hunting strategies allow researchers to evaluate how pr…	Terrestrial mammals (Population);
23	Correlated evolution of colour pattern and body size in polymorphic pygmy grasshoppers, Tetrix undulata	Ahnesjo, J.; Forsman, A.	2003	<Go to ISI>://WOS:000185988000025	10.1046/j.1420-9101.2003.00610.x	Theory posits that selection on functionally interrelated characters will promote physical and genetic integration resulting in evolution of favourable trait-value combinations. The pygmy grasshopper Tetrix undulata (Orthoptera: Tetrigidae) displays a genetically encoded polymorphism for colour pattern. Colour morphs differ in several traits, including behaviours, thermal biology and body size. T…	Terrestrial mammals (Population);	Assay to quantify response to exposure to predators/predator cues (Intervention/Exposure);	Before/after exposure; exposure/control; predator cue/control; combination (Comparator);	Contains: mean, variance and sample size (Outcome);
24	The Importance of Loss Functions for Increasing the Generalization Abilities of a Deep Learning-Based Next Frame Prediction Model for Traffic Scenes	Aigner, S.; Korner, M.	2020	<Go to ISI>://WOS:000646871200001	6	This paper analyzes in detail how different loss functions influence the generalization abilities of a deep learning-based next frame prediction model for traffic scenes. Our prediction model is a convolutional long-short term memory (ConvLSTM) network that generates the pixel values of the next frame after having observed the raw pixel values of a sequence of four past frames. We trained the mod…	Terrestrial mammals (Population);	Assay to quantify response to exposure to predators/predator cues (Intervention/Exposure);	Before/after exposure; exposure/control; predator cue/control; combination (Comparator);	Contains: mean, variance and sample size (Outcome);	Presents primary results ();
25	Field observations of the alarm response to crushed conspecifics in the freshwater snail Pomacea canaliculata: effects of habitat, vegetation, and body size	Aizaki, K.; Yusa, Y.	2009	<Go to ISI>://WOS:000262241100024	10.1007/s10164-008-0103-2	The freshwater snail Pomacea canaliculata shows alarm responses to chemical cues released from injured conspecifics, but its behavioural responses in the field are unknown. We investigated effects of habitat (canals or paddy fields), vegetation, and body size on alarm responses in the field. Snails responded to crushed conspecifics within 4 min by burying themselves, but the proportions of self-b…	Terrestrial mammals (Population);
26	Effects of turbidity and habitat complexity on antipredator behavior of three-spined sticklebacks (Gasterosteus aculeatus)	Ajemian, M. J.; Sohel, S.; Mattila, J.	2015	<Go to ISI>://WOS:000345625400005	10.1007/s10641-014-0235-x	Human-induced processes like eutrophication are increasing water turbidity and altering vegetated habitats in the Baltic Sea. Unfortunately, the influence of these environmental changes on predator-prey interactions remains poorly studied in mobile taxa of this region. We used three-spined stickleback (Gasterosteus aculeatus) as a model species to study the combined effects of turbidity and shoot…	Terrestrial mammals (Population);
27	Mismatched anti-predator behavioral responses in predator-naive larval anurans	Albecker, M.; Vance-Chalcraft, H. D.	2015	<Go to ISI>://WOS:000366411300008	e1472	Organisms are adept at altering behaviors to balance the tradeoff between foraging and predation risk in spatially and temporally shifting predator environments. In order to optimize this tradeoff, prey need to be able to display an appropriate response based on degree of predation risk. To be most beneficial in the earliest life stages in which many prey are vulnerable to predation, innate anti-…	Terrestrial mammals (Population);
28	Response of a native endangered axolotl, Ambystoma mexicanum (Amphibia), to exotic fish predator	Alcaraz, G.; Lopez-Portela, X.; Robles-Mendoza, C.	2015	<Go to ISI>://WOS:000354194600005	10.1007/s10750-015-2194-4	The axolotl (Ambystoma mexicanum) is a critically endangered and threatened species endemic of the Central Valley of Mexico. The population of this neotenic amphibian has declined in recent years as a result of habitat destruction, polluted waters, and the introduction of exotic species such as tilapia. We evaluated the antipredator response of predator-na < ve axolotls to visual and chemical cue…	Terrestrial mammals (Population);
29	Wait and snap: eastern snapping turtles (Chelydra serpentina) prey on migratory fish at road-stream crossing culverts	Alcott, D.; Long, M.; Castro-Santos, T.	2020	<Go to ISI>://WOS:000575112300001	20200218	There is growing evidence that culverts at road-stream crossings can increase fish density by reducing stream width and fish movement rates, making these passageways ideal predator ambush locations. In this study, we used a combination of videography and delta C-13 stable isotope analyses to investigate predator-prey interactions at a road-stream crossing culvert. Eastern snapping turtles (Chelyd…	Terrestrial mammals (Population);	Assay to quantify response to exposure to predators/predator cues (Intervention/Exposure);	Before/after exposure; exposure/control; predator cue/control; combination (Comparator);	Contains: mean, variance and sample size (Outcome);
30	Trans-18:1 and conjugated linoleic acid profiles after the inclusion of buffer, sodium sesquicarbonate, in the concentrate of finishing steers	Aldai, N.; Dugan, M. E. R.; Kramer, J. K. G.; Robertson, W. M.; Juarez, M.; Aalhus, J. L.	2010	<Go to ISI>://WOS:000275592000023	10.1016/j.meatsci.2009.11.009	Ninety-six European crossbred steers were fed a barley-based finishing diet for differing lengths of time (34-104 days) to investigate if adding dietary buffer (sodium sesquicarbonate at 1.5% as fed) could improve the trans-18:1 (GC-FID) and CIA (Ag+-HPLC-DAD) content and isomeric profile of beef produced. Results indicate that the addition of buffer to diets of cattle fed high concentrate diets …	Terrestrial mammals (Population);	Assay to quantify response to exposure to predators/predator cues (Intervention/Exposure);	Before/after exposure; exposure/control; predator cue/control; combination (Comparator);	Contains: mean, variance and sample size (Outcome);	Presents primary results ();
31	Trait-mediated indirect interactions in a marine intertidal system as quantified by functional responses	Alexander, M. E.; Dick, J. T. A.; O'Connor, N. E.	2013	<Go to ISI>://WOS:000326278400001	10.1111/j.1600-0706.2013.00472.x	Studies of trait-mediated indirect interactions (TMIIs) typically focus on effects higher predators have on per capita consumption by intermediate consumers of a third, basal prey resource. TMIIs are usually evidenced by changes in feeding rates of intermediate consumers and/or differences in densities of this third species. However, understanding and predicting effects of TMIIs on population sta…	Terrestrial mammals (Population);	Assay to quantify response to exposure to predators/predator cues (Intervention/Exposure);	Before/after exposure; exposure/control; predator cue/control; combination (Comparator);	Contains: mean, variance and sample size (Outcome);
34	Influence of UVB radiation on the lethal and sublethal toxicity of dispersed crude oil to planktonic copepod nauplii	Almeda, R.; Harvey, T. E.; Connelly, T. L.; Baca, S.; Buskey, E. J.	2016	<Go to ISI>://WOS:000374616600055	10.1016/j.chemosphere.2016.02.129	Toxic effects of petroleum to marine zooplankton have been generally investigated using dissolved petroleum hydrocarbons and in the absence of sunlight. In this study, we determined the influence of natural ultraviolet B (UVB) radiation on the lethal and sublethal toxicity of dispersed crude oil to naupliar stages of the planktonic copepods Acartia tonsa, Temora turbinate and Pseudodiaptomus pela…	Terrestrial mammals (Population);	Assay to quantify response to exposure to predators/predator cues (Intervention/Exposure);	Before/after exposure; exposure/control; predator cue/control; combination (Comparator);	Contains: mean, variance and sample size (Outcome);
35	A study on the equivalence of olive oil and the EU official substitute test media for migration testing at high temperatures	Alnafouri, A. J.; Franz, R.	1999	<Go to ISI>://WOS:000082997600003	10.1080/026520399283812	As a consequence of an increasing awareness and findings about the technical and analytical difficulties related to the employment of triglycerides as fatty food simulants in migration testing, EU Directive 82/711/EEC on the basic rule:; of migration has been amended for the second time and adapted with the recent Commission Directive 97/48/EC. The major merit of this important amendment is to au…	Terrestrial mammals (Population);	Assay to quantify response to exposure to predators/predator cues (Intervention/Exposure);	Before/after exposure; exposure/control; predator cue/control; combination (Comparator);	Contains: mean, variance and sample size (Outcome);	Presents primary results ();
36	Microhabitat-scale influences of resources and refuge on habitat selection by an estuarine opportunist fish	Alofs, K. M.; Polivka, K. M.	2004	<Go to ISI>://WOS:000221879800024	10.3354/meps271297	We examined how the marine cottid fish Clinocottus acuticeps used vegetated microhabitats within an estuarine system in the Pacific Northwest, USA. C. acuticeps was more abundant and grew faster in microhabitats in algal beds compared with open microhabitats. Furthermore, the condition index (CI) increased in vegetated microhabitats and decreased in open habitats which, combined with the variabil…	Terrestrial mammals (Population);
37	The fish that cried wolf: the role of parental care in novel predator recognition in juvenile convict cichlids (Amatitlania siquia)	Al-Shaer, L.; Paciorek, T.; Carroll, Z.; Itzkowitz, M.	2016	<Go to ISI>://WOS:000382245200005	10.1163/1568539x-00003381	This study tested if convict cichlids (Amatitlania siquia) with prior predator experience could socially transfer their predator knowledge to their offspring. Prior to reproduction, pairs were assigned to either an experimental or control associative learning treatment, and given novel predator odour from a wolf cichlid (Parachromis dovii) paired with either alarm cue or water respectively. We hy…	Terrestrial mammals (Population);
39	Hungry predators render predator-avoidance behavior in tadpoles ineffective	Altwegg, R.	2003	<Go to ISI>://WOS:000181854900011	10.1034/j.1600-0706.2003.12206.x	Behavioral responses of prey to their predators can critically alter community dynamics. Whether or not a prey responds, clearly depends on the effectiveness of that response. The effectiveness on the other hand is predicted to depend on predator behavior. Actively searching predators can render the behavioral responses in their prey ineffective. Nevertheless, most studies investigating the optim…	Terrestrial mammals (Population);
40	Predator avoidance behaviour in wild and hatchery-reared brown trout: the role of experience and domestication	Alvarez, D.; Nicieza, A. G.	2003	<Go to ISI>://WOS:000187794400013	10.1111/j.1095-8649.2003.00267.x	Juvenile brown trout Salmo trutta from natural populations reacted to the presence of piscivorous brown trout by increasing the use of refuges. In contrast, second-generation hatchery fish and the offspring of wild fish raised under hatchery conditions were insensitive to predation risk. The diel pattern of activity also differed between wild and hatchery brown trout. Second-generation hatchery f…	Terrestrial mammals (Population);
41	Differential Success of Prey Escaping Predators: Tadpole Vulnerability or Predator Selection?	Alvarez, D.; Nicieza, A. G.	2009	<Go to ISI>://WOS:000269782200004	10.1643/ce-08-105	Species Inhabiting habitats with different predators are expected to show divergent phenotypes for antipreciator traits. Here, we used a predator-prey system of dragonfly larvae and tadpoles to determine If vulnerability to a common predator differs in species with contrasting antipredator strategies. We examined the vulnerability of tadpoles of Rana temporaria and Bufo bufo to predation by Aeshn…	Terrestrial mammals (Population);
42	Origin and specificity of predatory fish cues detected by Baetis larvae (Ephemeroptera; Insecta)	Alvarez, M.; Landeira-Dabarca, A.; Peckarsky, B.	2014	<Go to ISI>://WOS:000343416500017	10.1016/j.anbehav.2014.07.017	Some prey respond to predator cues by altering their behaviour, but the response may depend on predator diet and identity. There are few data on how predator feeding status and diet affect the behaviour of aquatic insects and on the specificity of the response of these prey to different predators. We present the results of four bioassays conducted in microcosms to evaluate the relationship betwee…	Terrestrial mammals (Population);
43	Environmental levels of atrazine and its degradation products impair survival skills and growth of red drum larvae	Alvarez, M. D.; Fuiman, L. A.	2005	<Go to ISI>://WOS:000231522000004	10.1016/j.aquatox.2005.05.014	Red drum larvae (Sciaenops ocellatus) were exposed to environmentally realistic and sublethal levels of the herbicide atrazine (2-chloro-4-ethylamin-6-isopropylamino-S-triazine) to evaluate its effects on ecologically critical traits: growth, behavior, survival potential, and resting respiration rate. Settlement size larvae (7 turn total length) were given an acute exposure of atrazine at 0, 40, …	Terrestrial mammals (Population);
44	Evaluation of structural elements of the desert bighorn sheep habitat in the Sierra del Mechudo, Baja California Sur, Mexico	Alvarez-Cardenas, S.; Galina-Tessaro, P.; Diaz-Castro, S.; Guerrero-Cardenas, I.; Castellanos-Vera, A.; Mesa-Zavala, E.	2009	<Go to ISI>://WOS:000208241600006	10.1177/194008290900200206	Habitat lost and fragmentation can result in an isolated and local extinction risk for small populations like Ovis canadensis weemsi Goldman, 1937, in Sierra del Mechudo, Baja California Sur, Mexico. That is why it is important to evaluate the relationship between species and their habitat in order to design management and conservation plans. The object of this study was to evaluate structural el…		Assay to quantify response to exposure to predators/predator cues (Intervention/Exposure);
45	A novel reusable ionic liquid chemically bonded fused-silica fiber for headspace solid-phase microextraction/gas chromatography-flame ionization detection of methyl tert-butyl ether in a gasoline sample	Amini, R.; Rouhollahi, A.; Adibi, M.; Mehdinia, A.	2011	<Go to ISI>://WOS:000286494100016	10.1016/j.chroma.2010.10.114	A novel ionic liquid (IL) bonded fused-sil-ica fiber for headspace solid-phase microextraction (HS-SPME)/gas chromatography-flame ionization detection (GC-FID) of methyl tert-butyl ether (MTBE) in a gasoline sample was prepared and used. The new proposed chemically bonded fiber has better thermal stability and durability than its corresponding physically coated fiber. Another advantage is that no…	Terrestrial mammals (Population);	Assay to quantify response to exposure to predators/predator cues (Intervention/Exposure);	Before/after exposure; exposure/control; predator cue/control; combination (Comparator);	Contains: mean, variance and sample size (Outcome);	Presents primary results ();
46	Sleeping Birds Do Not Respond to Predator Odour	Amo, L.; Caro, S. P.; Visser, M. E.	2011	<Go to ISI>://WOS:000297555400059	e27576	Background: During sleep animals are relatively unresponsive and unaware of their environment, and therefore, more exposed to predation risk than alert and awake animals. This vulnerability might influence when, where and how animals sleep depending on the risk of predation perceived before going to sleep. Less clear is whether animals remain sensitive to predation cues when already asleep. Metho…	Terrestrial mammals (Population);
47	Predator odour recognition and avoidance in a songbird	Amo, L.; Galvan, I.; Tomas, G.; Sanz, J. J.	2008	<Go to ISI>://WOS:000254191700013	10.1111/j.1365-2435.2007.01361.x	1. Although the ability to detect chemical cues is widespread in many organisms, it is surprising how little is known about the role of chemical communication in avian life histories. Nowadays, growing evidence suggests that birds can use olfaction in several contexts. However, we still do not know the role of bird olfaction in one of the most important determinants of survival, predator detectio…	Terrestrial mammals (Population);
48	Risk level and thermal costs affect the choice of escape strategy and refuge use in the wall lizard, Podarcis muralis	Amo, L.; Lopez, P.; Martin, J.	2003	<Go to ISI>://WOS:000187069000026		Animals should tend to adjust the magnitude and characteristics of their escape responses according to the perceived levels of predation risk to cope with risk without incurring excessive costs. We analyze in the field the factors that determine the choice of escape behavior and patterns of refuge use of Wall Lizards under two simulated levels of predation risk and under variable environmental co…	Terrestrial mammals (Population);
49	Nature-based tourism as a form of predation risk affects body condition and health state of Podarcis muralis lizards	Amo, L.; Lopez, P.; Martin, J.	2006	<Go to ISI>://WOS:000239139400005	10.1016/j.biocon.2006.02.015	Nature-based tourism has experienced a greater increase, and, even although it might have deleterious effects for many wildlife species, its consequences remains little explored. Many lizard species are endangered and tourism has been proposed as a potential factor responsible of the decline of several lizards' populations, but no study has examined the effect of tourism on lizards' behaviour, bo…	Terrestrial mammals (Population);	Assay to quantify response to exposure to predators/predator cues (Intervention/Exposure);
50	Habitat deterioration affects antipredatory behavior, body condition, and parasite load of female Psammodromus algirus lizards	Amo, L.; Lopez, P.; Martin, J.	2007	<Go to ISI>://WOS:000248590400009	10.1139/z07-052	Deforestation may increase predation risk for prey because it may make prey more conspicuous and limit the number of refuges suitable to avoid predators. Therefore, prey may need to increase the magnitude of escape responses. However, excessive antipredatory effort might lead to a loss of body mass and a decrease in defense against parasites, with important consequences for short- and long-term f…	Terrestrial mammals (Population);
51	Refuge use: A conflict between avoiding predation and losing mass in lizards	Amo, L.; Lopez, P.; Martin, J.	2007	<Go to ISI>://WOS:000244538400018	10.1016/j.physbeh.2006.09.035	Prey often respond to predation risk by increasing refuge use, but this strategy may entail a loss of body condition. Factors responsible for this loss of body condition remain unclear. Also how prey deal with refuge use to cope with predation risk without incurring costs of body condition, and how initial body condition affects refuge use remain barely known. We analyzed in the field whether adu…	Terrestrial mammals (Population);
53	Behavioral changes in tadpoles after multigenerational exposure to an invasive intraguild predator	Anderson, R. B.; Lawler, S. P.	2016	<Go to ISI>://WOS:000389773900026	10.1093/beheco/arw112	Prey subject to intraguild predation may face conflicting selective pressure on behavior, with competition favoring increased activity and predation favoring activity reduction. To discover how this evolutionary conflict might be resolved, we compared the behavior of tadpoles (i.e., larvae) from 4 families drawn from different populations that had potentially coevolved with an introduced intragui…	Terrestrial mammals (Population);
54	Carpet emissions with neurotoxic effects	Anderson, R. C.; Anderson, J. H.	1997	<Go to ISI>://WOS:000077556200005		Many reports to federal and state agencies in the USA suggest that some carpets are associated with human health complaints; nervous system problems are among the most frequently reported symptoms. To determine whether the VOCs emitted by certain carpet samples could produce acute toxic effects on the mammalian nervous system, two samples were selected for study: "A" was a purchased carpet, and "…		Assay to quantify response to exposure to predators/predator cues (Intervention/Exposure);	Before/after exposure; exposure/control; predator cue/control; combination (Comparator);	Contains: mean, variance and sample size (Outcome);
55	A SIMPLE METHOD OF SAMPLE PREPARATION FOR ANALYSIS OF BIPHENYL RESIDUES IN CITRUS-FRUIT PEELS BY GAS-CHROMATOGRAPHY	Anklam, E.; Muller, A.	1994	<Go to ISI>://WOS:A1994NG11400012	10.1007/bf01193184	A simple method of sample preparation for analysis of residues of the fungicide biphenyl in peels of citrus fruits by gas chromatography (GC) is described. The blended peels are macerated after addition of anhydrous sodium sulphate in dichloromethane for 2 h. After filtration the biphenyl is quantified directly without concentration of the solution by GC with a flame ionization detector (FID) or …	Terrestrial mammals (Population);	Assay to quantify response to exposure to predators/predator cues (Intervention/Exposure);	Before/after exposure; exposure/control; predator cue/control; combination (Comparator);	Contains: mean, variance and sample size (Outcome);	Presents primary results ();
58	Quantitative determination of poly(vinylpyrrolidone) by continuous-flow off-line pyrolysis-GC/MS	Antic, V. V.; Antic, M. P.; Kronimus, A.; Oing, K.; Schwarzbauer, J.	2011	<Go to ISI>://WOS:000288481600002	10.1016/j.jaap.2010.10.011	Poly(vinylpyrrolidone) (PVP) is a widely used and environmentally stable synthetic polymer whose occurrence in wastewater is likely. However, an appropriate method for identification and quantification of this polymer in environmental samples is still lacking. Hence, in this study an analytical method based on continuous-flow off-line pyrolysis-gas chromatography/mass spectrometry (pyrolysis-GC/M…	Terrestrial mammals (Population);	Assay to quantify response to exposure to predators/predator cues (Intervention/Exposure);	Before/after exposure; exposure/control; predator cue/control; combination (Comparator);	Contains: mean, variance and sample size (Outcome);	Presents primary results ();
59	QUANTITATIVE DETERMINATION OF POLY(VINYLPYRROLIDONE) BY "ON-LINE" PYROLYSIS COUPLED WITH GAS CHROMATOGRAPHY	Antic, V. V.; Antic, M. P.; Kronimus, A.; Schwarzbauer, J.	2012	<Go to ISI>://WOS:000310493000008	10.2298/hemind111114108a	"On-line" pyrolysis coupled with gas chromatography (GC) was performed for quantitative determination of poly(vinylpyrrolidone) (PVP) in wastewater sample. Gas chromatography-mass spectrometry (GC-MS) showed that the main product of pyrolysis of PVP, at high temperatures, was N-vinylpyrrolidone (NVP). After that, different amounts of commercial PVP were pyrolyzed in order to establish the correla…	Terrestrial mammals (Population);	Assay to quantify response to exposure to predators/predator cues (Intervention/Exposure);	Before/after exposure; exposure/control; predator cue/control; combination (Comparator);	Contains: mean, variance and sample size (Outcome);	Presents primary results ();
60	Prey naivete to invasive lionfish Pterois volitans on Caribbean coral reefs	Anton, A.; Cure, K.; Layman, C. A.; Puntila, R.; Simpson, M. S.; Bruno, J. F.	2016	<Go to ISI>://WOS:000371142500018	10.3354/meps11553	Native prey can be particularly vulnerable to consumption by exotic predators. Prey naivete, the failure to recognize a novel predator due to lack of recent co-evolutionary history, likely facilitates the disproportionate impact that some exotic predators exert on prey populations. Lionfish Pterois volitans, exotic predators from the Pacific, have invaded coral reefs and other coastal habitats al…	Terrestrial mammals (Population);
61	Global determinants of prey naivete to exotic predators	Anton, A.; Geraldi, N. R.; Ricciardi, A.; Dick, J. T. A.	2020	<Go to ISI>://WOS:000541963000002	20192978	Prey naivete-the failure of prey to recognize novel predators as threats-is thought to exacerbate the impact that exotic predators exert on prey populations. Prey naivete varies under the influence of eco-evolutionary mediating factors, such as biogeographic isolation and prey adaptation, although an overall quantification of their influence is lacking. We conducted a global meta-analysis to test…	Terrestrial mammals (Population);	Assay to quantify response to exposure to predators/predator cues (Intervention/Exposure);			Presents primary results ();
62	Perception and repellency of moving air by American and smokybrown cockroaches (Dictyoptera : Blattidae)	Appel, A. G.; Smith, L. M.	1999	<Go to ISI>://WOS:000078588400022	10.1093/jee/92.1.170	Repellency of moving ambient air to American, Periplaneta americana (L.), and smokybrown, Periplaneta fuliginosa (Serville), cockroaches was evaluated with modified Ebeling choice boxes by using air velocities of 0-4.75 m/s. All measured stages (adult female and male, and medium and large nymphs) of both species were significantly repelled by air velocities greater than or equal to 4.0 m/s. Perce…	Terrestrial mammals (Population);
63	Climate warming and the decline of amphibians and reptiles in Europe	Araujo, M. B.; Thuiller, W.; Pearson, R. G.	2006	<Go to ISI>://WOS:000240367800004	10.1111/j.1365-2699.2006.01482.x	Aim We explore the relationship between current European distributions of amphibian and reptile species and observed climate, and project species potential distributions into the future. Potential impacts of climate warming are assessed by quantifying the magnitude and direction of modelled distributional shifts for every species. In particular we ask, first, what proportion of amphibian and rept…	Terrestrial mammals (Population);	Assay to quantify response to exposure to predators/predator cues (Intervention/Exposure);	Before/after exposure; exposure/control; predator cue/control; combination (Comparator);	Contains: mean, variance and sample size (Outcome);
64	Retention of learned predator recognition in an endangered sucker Chasmistes liorus liorus	Archer, S. K.; Crowl, T. A.	2014	<Go to ISI>://WOS:000335827900002	10.3354/ab00558	Captive propagation and restocking of native fishes is a common conservation strategy. However, hatchery-reared fishes are predator-naive, and thus many stocked fishes are lost to predation, reducing the effectiveness of restocking programs. Many fishes use odor to identify known predators and, through the detection of chemical alarm cues, learn to recognize novel predators. A large body of resea…	Terrestrial mammals (Population);
65	Automated quantification of the schooling behaviour of sticklebacks	Ardekani, R.; Greenwood, A. K.; Peichel, C. L.; Tavare, S.	2013	<Go to ISI>://WOS:000328086000001	61	Sticklebacks have long been used as model organisms in behavioural biology. An important anti-predator behaviour in sticklebacks is schooling. We plan to use quantitative trait locus mapping to identify the genetic basis for differences in schooling behaviour between marine and benthic sticklebacks. To do this, we need to quantify the schooling behaviour of thousands of fish. We have developed a …	Terrestrial mammals (Population);
66	Copepods encounter rates from a model of escape jump behaviour in turbulence	Ardeshiri, H.; Schmitt, F. G.; Souissi, S.; Toschi, F.; Calzavarini, E.	2017	<Go to ISI>://WOS:000417254900003	10.1093/plankt/fbx051	A key ecological parameter for planktonic copepod studies is their encounter rates within the same population as well as with other species. The encounter rate is partly determined by copepod's swimming behaviour and is strongly influenced by turbulence of the surrounding environment. A distinctive feature of copepods' motility is their ability to perform quick displacements, often termed jumps, …	Terrestrial mammals (Population);
67	Influence of sprint speed and body size on predator avoidance in New Mexican spadefoot toads (Spea multiplicata)	Arendt, J. D.	2009	<Go to ISI>://WOS:000263424800020	10.1007/s00442-008-1210-z	Predator-prey interactions play an important role in community dynamics and may be important for promoting genetic diversification. Diversification may be especially important when prey species have multiple anti-predator strategies available, but these strategies conflict with each other. For example, rapid sprint speed and large size are both thought to decrease vulnerability to many predators.…	Terrestrial mammals (Population);
68	Changes of essential oil content and composition during convective drying of lemon balm (Melissa officinalis L.)	Argyropoulos, D.; Muller, J.	2014	<Go to ISI>://WOS:000332189200018	10.1016/j.indcrop.2013.10.020	The impact of hot-air drying on essential oil content and composition of lemon balm leaves (Melissa officinalis L) was investigated at different temperatures within the range of 30 and 90 degrees C, constant specific humidity of 10 g kg(-1) dry air and uniform air flow of 0.2 m s(-1). Essential-oil reduction was determined by hydrodistillation of samples during drying and the experimental data wa…	Terrestrial mammals (Population);	Assay to quantify response to exposure to predators/predator cues (Intervention/Exposure);	Before/after exposure; exposure/control; predator cue/control; combination (Comparator);	Contains: mean, variance and sample size (Outcome);
69	CNNM2 Mutations Cause Impaired Brain Development and Seizures in Patients with	Arjona, F. J.; de Baaij, J. H. F.; Schlingmann, K. P.; Lameris, A. L. L.; van Wijk, E.; Flik, G.; Regele, S.; Korenke, G. C.; Neophytou, B.; Rust, S.; Reintjes, N.; Konrad, M.; Bindels, R. J. M.; Hoenderop, J. G. J.	2014	<Go to ISI>://WOS:000335499600011	e1004267	Intellectual disability and seizures are frequently associated with hypomagnesemia and have an important genetic component. However, to find the genetic origin of intellectual disability and seizures often remains challenging because of considerable genetic heterogeneity and clinical variability. In this study, we have identified new mutations in CNNM2 in five families suffering from mental retar…	Terrestrial mammals (Population);	Assay to quantify response to exposure to predators/predator cues (Intervention/Exposure);	Before/after exposure; exposure/control; predator cue/control; combination (Comparator);	Contains: mean, variance and sample size (Outcome);	Presents primary results ();
70	Long-term neuroendocrine and behavioural effects of a single exposure to stress in adult animals	Armario, A.; Escorihuela, R. M.; Nadal, R.	2008	<Go to ISI>://WOS:000258252300005	10.1016/j.neubiorev.2008.04.003	There is now considerable evidence for long-lasting sequels of stress. A single exposure to high intensity predominantly emotional stressors such as immobilisation in wooden-boards (IMO) induces long-term (days to weeks) desensitization of the hypothalamic-pituitary-adrenal (HPA) response to the same (homotypic) stressor, whereas the response to novel (heterotypic) stressors was enhanced. In addi…					Presents primary results ();
71	Tail-flip mechanism and size-dependent kinematics of escape swimming in the brown shrimp Crangon crangon	Arnott, S. A.; Neil, D. M.; Ansell, A. D.	1998	<Go to ISI>://WOS:000074325400010		Tail-flip escape swimming by the brown shrimp Crangon crangon has been investigated across a range of body lengths (11-69mm) using high-speed video analysis. This has revealed several novel aspects of the tail-flip mechanism when compared with that of other decapod crustaceans that have been studied. (i) The pattern of body flexion in C. crangon produces movement of the cephalothorax as well as t…	Terrestrial mammals (Population);
72	Extraction method influenced physical, aroma, and antioxidant profiles of Shiikuwasha (Citrus depressa Hayata) pulp essential oil	Asikin, Y.; Tomimura, A.; Yamakawa, Y.; Maeda, G.; Hirose, N.; Oku, H.; Wada, K.	2014	<Go to ISI>://WOS:000385237900008	10.17660/ActaHortic.2016.1135.8	Essential oil of Shiikuwasha (Citrus depressa Hayata) was obtained by extracting the non-polar phase of its pulp mixture by using cold centrifugation or steam distillation. The extraction methods produced pulp essential oil with different physicochemical and functional properties, including color, optical rotation, aroma components, and antioxidant activity. Heating treatment in steam distillatio…	Terrestrial mammals (Population);	Assay to quantify response to exposure to predators/predator cues (Intervention/Exposure);	Before/after exposure; exposure/control; predator cue/control; combination (Comparator);	Contains: mean, variance and sample size (Outcome);	Presents primary results ();
73	Effects of environmental odor and coping style on negative affect, anger, arousal, and escape	Asmus, C. L.; Bell, P. A.	1999	<Go to ISI>://WOS:000078462100002	10.1111/j.1559-1816.1999.tb01384.x	Trait coping, state anger, perceived arousal, blood pressure, negative affect, and escape behavior were measured in a sample of 240 undergraduate males and females exposed to 1 of 4 foul-odor conditions or to a no-odor condition. Consistent with Baron and Bell's (1976) negative-affect-escape model, it was hypothesized that people exposed to noxious odors would experience increased negative affect…	Terrestrial mammals (Population);
74	An Enriched Environment Promotes Shelter-Seeking Behaviour and Survival of Hatchery-Produced Juvenile European Lobster (Homarus gammarus)	Aspaas, S.; Grefsrud, E. S.; Ferno, A.; Jensen, K. H.; Trengereid, H.; Agnalt, A. L.	2016	<Go to ISI>://WOS:000382258600004	e0159807	The high loss of newly released hatchery-reared European lobster (Homarus gammarus) juveniles for stock enhancement is believed to be the result of maladaptive anti-predator behaviour connected to deprived stimuli in the hatchery environment. Our objective was to learn if an enriched hatchery environment enhances shelter-seeking behaviour and survival. In the "naive" treatment, the juveniles were…	Terrestrial mammals (Population);
75	Active in the sac: damselfish embryos use innate recognition of odours to learn predation risk before hatching	Atherton, J. A.; McCormick, M. I.	2015	<Go to ISI>://WOS:000353378200002	10.1016/j.anbehav.2015.01.033	Predation-induced mortality rates of aquatic species are much higher in larvae than in adults. Consequently, the ability of an organism to recognize relevant predators as early as possible could increase its chance of survival, especially in areas with high predator diversity. Heart rates of embryonic cinnamon clownfish, Amphiprion melanopus, were monitored to assess their reaction to damage-rele…	Terrestrial mammals (Population);
76	Parents know best: transgenerational predator recognition through parental effects	Atherton, J. A.; McCormick, M. I.	2020	<Go to ISI>://WOS:000540904300005	e9340	In highly biodiverse systems, such as coral reefs, prey species are faced with predatory threats from numerous species. Recognition of predators can be innate, or learned, and can help increase the chance of survival. Research suggests that parental exposure to increased predatory threats can affect the development, behaviour, and ultimately, success of their offspring. Breeding pairs of damselfi…	Terrestrial mammals (Population);	Assay to quantify response to exposure to predators/predator cues (Intervention/Exposure);	Before/after exposure; exposure/control; predator cue/control; combination (Comparator);	Contains: mean, variance and sample size (Outcome);
78	Comparative patterns of predation by cougars and recolonizing wolves in Montana's Madison Range	Atwood, T. C.; Gese, E. M.; Kunkel, K. E.	2007	<Go to ISI>://WOS:000247168500011	10.2193/2006-102	Numerous studies have documented how prey may use antipredator strategies to reduce the risk of predation from a single predator. However, when a recolonizing predator enters an already complex predator-prey system, specific antipredator behaviors may conflict and avoidance of one predator may enhance vulnerability to another. We studied the patterns of prey selection by recolonizing wolves (Cani…		Assay to quantify response to exposure to predators/predator cues (Intervention/Exposure);
79	Aquatic locomotion and behaviour in two disjunct populations of Western Australian tiger snakes, Notechis ater occidentalis	Aubret, F.	2004	<Go to ISI>://WOS:000223773500002	10.1071/zo03067	Adaptive phenotypic plasticity can be viewed as an evolutionary strategy that enables organisms to match their phenotypes to local conditions. I studied two neighbouring populations of amphibious fresh-water tiger snakes, Notechis ater occidentalis, from Western Australia. One mainland population occurs around a lake, feeds primarily on frogs, and is under strong predation pressure, whereas the s…	Terrestrial mammals (Population);	Assay to quantify response to exposure to predators/predator cues (Intervention/Exposure);	Before/after exposure; exposure/control; predator cue/control; combination (Comparator);	Contains: mean, variance and sample size (Outcome);
80	Correlated geographic variation in predation risk and antipredator behaviour within a wide-ranging snake species (Notechis scutatus, Elapidae)	Aubret, F.; Michniewicz, R. J.; Shine, R.	2011	<Go to ISI>://WOS:000291055400010	10.1111/j.1442-9993.2010.02171.x	Geographic variation in antipredator behaviour within wide-ranging species may be driven by both genetic and environmental influences. We quantified antipredator responses in neonatal (laboratory born, n = 555) and adult (field caught, n = 346) tiger snakes (Notechis scutatus) from 11 mainland and island sites in southern Australia. We used these data to test predictions from Bonnet et al.'s hypo…	Terrestrial mammals (Population);	Assay to quantify response to exposure to predators/predator cues (Intervention/Exposure);	Before/after exposure; exposure/control; predator cue/control; combination (Comparator);	Contains: mean, variance and sample size (Outcome);
83	Evaluation of different adsorbents for large-volume pre-concentration for analyzing atmospheric Persistent Organic Pollutants at trace levels	Avino, P.; Cinelli, G.; Notardonato, I.; Russo, M. V.	2011	<Go to ISI>://WOS:000292508200037	10.1007/s00216-011-5039-7	This paper investigates the performance of some adsorbents, Carbopack B, Tenax-GC, and XAD-2, in a SPE and GC analytical method for sampling and determining some persistent organic pollutants such as benzene, toluene, o-, m-, and p-xylenes, naphthalene, anthracene, fluorene, fluoranthene, benzo(i,k)fluorene, pyrene and benzo(a)pyrene, aldrin, dieldrin, endrin, endosulfan, and PCB congeners (nos. …	Terrestrial mammals (Population);	Assay to quantify response to exposure to predators/predator cues (Intervention/Exposure);	Before/after exposure; exposure/control; predator cue/control; combination (Comparator);	Contains: mean, variance and sample size (Outcome);	Presents primary results ();
84	Diving as an Anti-Predator Behavior in Mosquito Pupae	Awasthi, A. K.; Wu, C. H.; Hwang, J. S.	2012	<Go to ISI>://WOS:000208855600001		Diving is considered an anti-predator (escape) behavior in mosquito pupae. However, pupal diving has not yet been properly studied or characterized. Our videographic 2-dimensional observations in this study elucidate the pupal behavior of Culex pipiens quinquefasciatus in the presence and absence of the predatory fish Poecilia reticulata. Pupae exhibited significantly higher speeds and more-diver…	Terrestrial mammals (Population);
86	Level of local human disturbance and feeding state determines escape behaviour in Eurasian Oystercatchers	Azaki, B. D. A.; Cresswell, W.	2021	<Go to ISI>://WOS:000691405500001	10.1111/eth.13220	Human disturbances may constitute a significant stressor for wildlife, especially where human recreational activities overlap with fitness-enhancing activities such as feeding. Disturbances cause an animal to flee from the perceived predation risk, using energy, rather than remaining and gaining energy. Such reactions are, however, context-dependent, as predicted by optimal escape theory: animals…	Terrestrial mammals (Population);
87	An easy and effective approach towards heterogeneous Pt/SiO2-cinchonidine catalyst system for enantioselective hydrogenation of ethyl pyruvate	Azmat, M. U.; Guo, Y.; Guo, Y.; Wang, Y. Q.; Lu, G. Z.	2011	<Go to ISI>://WOS:000288481000006	10.1016/j.molcata.2010.12.008	A single unit catalyst system (Pt/silica-chiral modifier) is developed for the enantioselective hydrogenation of ethyl pyruvate. Cinchonidine was tethered directly without prior modification over carboxylate functionalized SBA-15 by the reaction of vinyl group in cinchonidine with -COOH group in functionalized SBA-15 through ester linkage. Then Pt nanoparticles were deposited over cinchonidine te…	Terrestrial mammals (Population);	Assay to quantify response to exposure to predators/predator cues (Intervention/Exposure);	Before/after exposure; exposure/control; predator cue/control; combination (Comparator);	Contains: mean, variance and sample size (Outcome);	Presents primary results ();
88	Mouse social stress induces increased fear conditioning, helplessness and fatigue to physical challenge together with markers of altered immune and dopamine function	Azzinnari, D.; Sigrist, H.; Staehli, S.; Palme, R.; Hildebrandt, T.; Leparc, G.; Hengerer, B.; Seifritz, E.; Pryce, C. R.	2014	<Go to ISI>://WOS:000340853600035	10.1016/j.neuropharm.2014.05.039	In neuropsychiatry, animal studies demonstrating causal effects of environmental manipulations relevant to human aetiology on behaviours relevant to human psychopathologies are valuable. Such valid models can improve understanding of aetio-pathophysiology and preclinical discovery and development of new treatments. In depression, specific uncontrollable stressful life events are major aetiologica…		Assay to quantify response to exposure to predators/predator cues (Intervention/Exposure);	Before/after exposure; exposure/control; predator cue/control; combination (Comparator);	Contains: mean, variance and sample size (Outcome);
90	The brown anole dewlap revisited: do predation pressure, sexual selection, and species recognition shape among-population signal diversity?	Baeckens, S.; Driessens, T.; Van Damme, R.	2018	<Go to ISI>://WOS:000432013300005	e4722	Animal signalling structures are amongst the most variable characteristics, as they are subjected to a diversity of selection pressures. A well-known example of a diverse signalling system in the animal kingdom is the dewlap of Anolis lizards. Dewlap characteristics can vary remarkably among and within species, and also between sexes. Although a considerable amount of studies have attempted to di…	Terrestrial mammals (Population);				Presents primary results ();
91	Evidence of predictive selective attention in fiddler crabs during escape in the natural environment	Bagheri, Z. M.; Donohue, C. G.; Hemmi, J. M.	2020	<Go to ISI>://WOS:000590598700032	jeb234963	Selective attention is of fundamental relevance to animals for performing a diversity of tasks such as mating, feeding, predation and avoiding predators. Within natural environments, prey animals are often exposed to multiple, simultaneous threats, which significantly complicates the decision-making process. However, selective attention is rarely studied in complex, natural environments or in the…	Terrestrial mammals (Population);
92	Predation history and vulnerability: Conservation of the stickleback adaptive radiation	Baker, J. A.; Wund, M. A.; Chock, R. Y.; Ackein, L.; Elsemore, R.; Foster, S. A.	2010	<Go to ISI>://WOS:000278427700020	10.1016/j.biocon.2010.02.026	Recent adaptive radiations offer special insight into the processes that generate biodiversity. The loss of unique members of such radiations undermines their collective evolutionary potential, as well as the ability of scientists to compare divergent populations, thereby devaluing the entire radiation as a system of study. To illustrate our case, we consider the adaptive radiation of the threesp…	Terrestrial mammals (Population);
93	Life-history plasticity in female threespine stickleback	Baker, J. A.; Wund, M. A.; Heins, D. C.; King, R. W.; Reyes, M. L.; Foster, S. A.	2015	<Go to ISI>://WOS:000361473400008	10.1038/hdy.2015.65	The postglacial adaptive radiation of the threespine stickleback fish (Gasterosteus aculeatus) has been widely used to investigate the roles of both adaptive evolution and plasticity in behavioral and morphological divergence from the ancestral condition represented by present-day oceanic stickleback. These phenotypes tend to exhibit high levels of ecotypic differentiation. Population divergence …	Terrestrial mammals (Population);
94	Behavioral responses of sea lamprey (Petromyzon marinus) to a putative alarm cue derived from conspecific and heterospecific sources	Bals, J. D.; Wagner, C. M.	2012	<Go to ISI>://WOS:000311973400002	10.1163/1568539x-00003009	The sea lamprey, Petromyzon marinus, exhibits a spectacular alarm response to the odor emitted from decayed conspecifics that may differ substantially in function from the well-characterized system in ostariophysan fishes. Here, we report a series of three laboratory experiments designed to characterize the behavioral responses of migratory-phase lampreys to a set of odors derived from conspecifi…	Terrestrial mammals (Population);
95	Australian native mammals recognize and respond to alien predators: a metaanalysis	Banks, P. B.; Carthey, A. J. R.; Bytheway, J. P.	2018	<Go to ISI>://WOS:000443163500008	20180857	Prey naivete is a failure to recognize novel predators and thought to cause exaggerated impacts of alien predators on native wildlife. Yet there is equivocal evidence in the literature for native prey naivete towards aliens. To address this, we conducted a meta-analysis of Australian mammal responses to native and alien predators. Australia has the world's worst record of extinction and declines …					Presents primary results ();
96	Predator odours attract other predators, creating an olfactory web of information	Banks, P. B.; Daly, A.; Bytheway, J. P.	2016	<Go to ISI>://WOS:000378308800003	20151053	Many studies have reported the aversive reactions of prey towards a predator's odour signals (e.g. urine marks), a behaviour widely thought to reduce the risk of predation by the predator. However, because odour signals persist in the environment, they are vulnerable to exploitation and eavesdropping by predators, prey and conspecifics. As such, scent patches created by one species might attract …	Terrestrial mammals (Population);	Assay to quantify response to exposure to predators/predator cues (Intervention/Exposure);	Before/after exposure; exposure/control; predator cue/control; combination (Comparator);	Contains: mean, variance and sample size (Outcome);
97	The impacts of extreme and fluctuating temperatures on trait-mediated indirect aphid-parasitoid interactions	Bannerman, J. A.; Gillespie, D. R.; Roitberg, B. D.	2011	<Go to ISI>://WOS:000292689900011	10.1111/j.1365-2311.2011.01292.x	1. Global climate change models predict an increase in the frequency and magnitude of extreme temperature events. These temperature events, heatwaves for example, will impact a wide range of physiological and behavioural processes, particularly in ectotherms, and may therefore influence interactions between species. 2. Anti-predator responses may be more costly under more severe temperature regim…	Terrestrial mammals (Population);	Assay to quantify response to exposure to predators/predator cues (Intervention/Exposure);	Before/after exposure; exposure/control; predator cue/control; combination (Comparator);	Contains: mean, variance and sample size (Outcome);
99	2-Acetyl-1-Pyrroline Levels in Fragrant Rice as Affected by Storage Condition and Packaging	Baradi, M. A. U.; Martinez, N. G. T.	2015	<Go to ISI>://WOS:000357837400003		The study investigated the aroma compound 2-acetyl-1-pyrroline (2AP) in fragrant rice as affected by storage condition and packaging of fragrant rice. 2AP levels (expressed as ratio of peak area of 2AP to peak area of internal standard 2,4,6-trimethylpyridine, or TMP, determined through gas chromatography flame ionization detector, GC-FID) in milled and brown rice of fragrant rice were significan…	Terrestrial mammals (Population);	Assay to quantify response to exposure to predators/predator cues (Intervention/Exposure);	Before/after exposure; exposure/control; predator cue/control; combination (Comparator);	Contains: mean, variance and sample size (Outcome);	Presents primary results ();
102	Frontalin: De novo biosynthesis of an aggregation pheromone component by Dendroctonus spp. bark beetles (Coleoptera : Scolytidae)	Barkawi, L. S.; Francke, W.; Blomquist, G. J.; Seybold, S. J.	2003	<Go to ISI>://WOS:000184455600003	10.1016/s0965-1748(03)00069-9	The pheromone component, frontalin (1,5-dimethyl-6,8-dioxabicyclo[3.2.1]octane) is thought to be formed in Dendroctonus spp. bark beetles through the cyclization of oxygenated 6-methyl-6-hepten-2-one (6-MHO). Unlike many of the isoprenoid pheromone components of bark beetles, there is no obvious immediate host conifer precursor for 6-MHO or frontalin. To elucidate the biosynthetic pathway of fron…	Terrestrial mammals (Population);	Assay to quantify response to exposure to predators/predator cues (Intervention/Exposure);	Before/after exposure; exposure/control; predator cue/control; combination (Comparator);	Contains: mean, variance and sample size (Outcome);
103	Olfactorily-mediated cortisol response to chemical alarm cues in zebrafish Danio rerio	Barkhymer, A. J.; Garrett, S. G.; Wisenden, B. D.	2019	<Go to ISI>://WOS:000475682700020	10.1111/jfb.13860	Chemical cues released as a by-product of predation mediate antipredator behaviour, but little is known about the physiological responses to olfactory detection of predation risk. In this study, zebrafish Danio rerio were exposed to either chemical alarm cues from conspecifics, or water (control). Compared with water controls, D. rerio exposed to alarm cues responded behaviourally with antipredat…	Terrestrial mammals (Population);
105	The Energetic Cost of Foraging Explains Growth Anomalies in Tadpoles Exposed to Predators	Barry, M. J.	2014	<Go to ISI>://WOS:000345865800006	10.1086/678042	Theoretical models predict that predator-induced phenotypes should have lower fitness in the absence of predators. Tadpoles frequently respond to invertebrate predators by reducing activity levels and changing their body proportions. While some studies have shown that induced defenses in tadpoles reduce growth rates, others have found no effect. The aim of this study was to measure the effects of…	Terrestrial mammals (Population);
106	Metabolic responses of tadpoles to chemical predation cues	Barry, M. J.; Syal, S.	2013	<Go to ISI>://WOS:000312073300022	10.1007/s10750-012-1236-4	Life-history theory predicts that predator-induced defences should incur fitness costs. In larval amphibians, the most frequently reported cost is reduced energy intake due to lower foraging rates; however, recent reports suggest that this trade-off may be uncoupled through morphological and physiological adaptations. Metabolism is a measure of energy expenditure and plasticity in respiration may…	Terrestrial mammals (Population);	Assay to quantify response to exposure to predators/predator cues (Intervention/Exposure);	Before/after exposure; exposure/control; predator cue/control; combination (Comparator);	Contains: mean, variance and sample size (Outcome);
108	Thermal dependence and individual variation in tonic immobility varies between sympatric amphibians	Baskiera, S.; Gvozdik, L.	2021	<Go to ISI>://WOS:000640574500008	102896	Tonic immobility (TI) is an important antipredator response employed by prey in the last stages of a predation sequence. Evolution by natural selection assumes consistent individual variation (repeatability) in this trait. In ectotherms, which experience variable body temperatures, TI should be repeatable over a thermal gradient to be targeted by natural selection; however, information on thermal…	Terrestrial mammals (Population);	Assay to quantify response to exposure to predators/predator cues (Intervention/Exposure);	Before/after exposure; exposure/control; predator cue/control; combination (Comparator);	Contains: mean, variance and sample size (Outcome);
109	Lethal effects of ichthyotoxic raphidophytes, Chattonella marina, C. antiqua, and Heterosigma akashiwo, on post-embryonic stages of the Japanese pearl oyster, Pinctada fucata martensii	Basti, L.; Nagai, K.; Go, J.; Okano, S.; Oda, T.; Tanaka, Y.; Nagai, S.	2016	<Go to ISI>://WOS:000388780400011	10.1016/j.hal.2016.08.003	The inimical effects of the ichthyotoxic harmful algal bloom (HAB)-forming raphidophytes Heterosigma akashiwo, Chattonella marina, and Chattonella antiqua on the early-life stages of the Japanese pearl oyster Pinctada fucata martensii were studied. Fertilized eggs and developing embryos were not affected following exposure to the harmful raphidophytes; however, all three algal species severely af…	Terrestrial mammals (Population);
110	A multivariate approach to understanding shifts in escape strategies of urban lizards	Batabyal, A.; Balakrishna, S.; Thaker, M.	2017	<Go to ISI>://WOS:000401148300007	83	Escape strategies of animals are economic decisions, expected to vary as a function of both intrinsic (e.g., performance ability) and extrinsic factors (e.g., level of threat and microhabitat). Anthropogenic disturbance, especially urbanization, changes a range of environmental factors including habitat characteristics and predation risk. As a consequence of differences in microhabitat structure …	Terrestrial mammals (Population);
111	To cut a long tail short: a review of lizard caudal autotomy studies carried out over the last 20 years	Bateman, P. W.; Fleming, P. A.	2009	<Go to ISI>://WOS:000261962200001	10.1111/j.1469-7998.2008.00484.x	Caudal autotomy, the ability to shed the tail, is common in lizards as a response to attempted predation. Since Arnold's substantial review of caudal autotomy as a defence in reptiles 20 years ago, our understanding of the costs associated with tail loss has increased dramatically. In this paper, we review the incidence of caudal autotomy among lizards (Reptilia Sauria) with particular reference …	Terrestrial mammals (Population);				Presents primary results ();
112	Failure to launch? The influence of limb autotomy on the escape behavior of a semiaquatic grasshopper Paroxya atlantica (Acrididae)	Bateman, P. W.; Fleming, P. A.	2011	<Go to ISI>://WOS:000291750000012	10.1093/beheco/arr045	Autotomy is an extreme escape tactic where an animal sheds an appendage to escape predation. Many species alter their behavior postautotomy to compensate for this loss. We examined the escape behavior in the field of a semiaquatic grasshopper (Paroxya atlantica) that could escape either by flight and landing in vegetation or flight and landing in water and swimming to safety. We predicted that an…	Terrestrial mammals (Population);
113	Who are you looking at? Hadeda ibises use direction of gaze, head orientation and approach speed in their risk assessment of a potential predator	Bateman, P. W.; Fleming, P. A.	2011	<Go to ISI>://WOS:000297507800008	10.1111/j.1469-7998.2011.00846.x	Animals may update their assessment of predation risk according to how a potential predator approaches them. For example, the predator's head and gaze orientation (direction of attention) may reveal its intentions, and faster-approaching predators are likely to represent greater risk. We examined the reactions of hadeda ibises Bostrychia hagedash. These large birds demonstrate a wide repertoire o…	Terrestrial mammals (Population);
114	The influence of web silk decorations on fleeing behaviour of Florida orb weaver spiders, Argiope florida (Aranaeidae)	Bateman, P. W.; Fleming, P. A.	2013	<Go to ISI>://WOS:000324682700003	10.1139/cjz-2012-0312	Spider web silk decorations may (i) act to attract prey, (ii) be decoys for predators, and (iii) make the web visible to prevent larger animals from destroying them. To disentangle the last two hypotheses, we examined the fleeing response and flight initiation distance (FID) of the Florida orb weaver spider (Argiope florida Chamberlin and Ivie, 1944). Spiders were approached in one of two manners…	Terrestrial mammals (Population);
115	Switching to Plan B: changes in the escape tactics of two grasshopper species (Acrididae: Orthoptera) in response to repeated predatory approaches	Bateman, P. W.; Fleming, P. A.	2014	<Go to ISI>://WOS:000332980500011	10.1007/s00265-013-1660-0	Most studies examining escape behaviour have considered single approaches and single fleeing responses; few have considered how organisms' response is influenced by persistent pursuit. We explored fleeing behaviour of two grasshopper species to test whether they modified escape behaviour when approached repeatedly. Schistocerca alutacea did not increase flight initiation distance (FID) upon repea…	Terrestrial mammals (Population);
116	Escape behaviour in shore crabs: constraints of body size and available shelter	Bateman, P. W.; Fleming, P. A.	2015	<Go to ISI>://WOS:000368278600003	10.1111/jzo.12276	The escape behaviour of organisms that retreat to shelter to avoid predators is influenced by availability and quality (e.g. appropriate size) of shelters. We examined escape behaviour (flight initiation distance, distance fled to shelter) of the crab Leptograpsus variegatus, relative to shelter size and distribution on a shoreline with multiple shelters and on a shoreline with limited shelter. L…	Terrestrial mammals (Population);
117	Defensive responses of gopher tortoises (Gopherus polyphemus) are influenced by risk assessment and level of habituation to humans	Bateman, P. W.; Fleming, P. A.; Jones, B. C.; Rothermel, B. B.	2014	<Go to ISI>://WOS:000339857700003	10.1163/1568539x-00003184	Species that are either sessile or too slow to resort to flight may instead rely on defences such as natural armour or protective structures, but they will still face the same economic decisions as do more mobile species about when to re-emerge from cover. The gopher tortoise (Gopherus polyphemus) is a species of conservation significance due to its important role as an ecosystem engineer and hab…	Terrestrial mammals (Population);
118	FACTORS INFLUENCING THE DISPLAY OF MULTIPLE DEFENSIVE BEHAVIORS IN EASTERN INDIGO SNAKES (DRYMARCHON COUPERI)	Bauder, J. M.; Macey, J. N.; Stohlgren, K. M.; Day, A.; Snow, F.; Safer, A.; Redmond, R.; Waters, J. M.; Wallace, M.; Stevenson, D. J.	2015	<Go to ISI>://WOS:000365085900001		The ability to display multiple defensive behaviors may increase the chances of an individual avoiding predation. Morphological and physiological condition often influences the display of particular behaviors. Understanding the factors influencing the display of particular behaviors from a suite of potential behaviors can help understand the conditions under which displaying certain suites of def…	Terrestrial mammals (Population);
119	Alteration of kairomone-induced antipredator response of the freshwater amphipod Gammarus roeseli by sediment type	Baumgartner, D.; Koch, U.; Rothhaupt, K. O.	2003	<Go to ISI>://WOS:000183484600008	10.1023/a:1024213403537	The importance of sediment type and of kairomones released by juvenile burbot (Lota lota) on behavioral responses of the freshwater amphipod Gammarus roeseli was studied in laboratory experiments. In the absence of kairomones, G. roeseli preferred coarse substrates; the highest preference was shown for the most coarse sediment. In the presence of kairomones, the amphipods preferred the less-coars…	Terrestrial mammals (Population);
121	Exploring DeshuffleGANs in Self-Supervised Generative Adversarial Networks	Baykal, G.; Ozcelik, F.; Unal, G.	2022	<Go to ISI>://WOS:000697542400003	108244	Generative Adversarial Networks (GANs) have become the most used networks towards solving the problem of image generation. Self-supervised GANs are later proposed to avoid the catastrophic forgetting of the discriminator and to improve the image generation quality without needing the class labels. However, the generalizability of the self-supervision tasks on different GAN architectures is not st…	Terrestrial mammals (Population);	Assay to quantify response to exposure to predators/predator cues (Intervention/Exposure);	Before/after exposure; exposure/control; predator cue/control; combination (Comparator);	Contains: mean, variance and sample size (Outcome);	Presents primary results ();
122	Predator recognition of chemical cues in crayfish: diet and experience influence the ability to detect predation threats	Beattie, M. C.; Moore, P. A.	2018	<Go to ISI>://WOS:000437348800004	10.1163/1568539x-00003501	Aquatic prey often alter their morphology, physiology, and/or behaviour when presented with predatory chemical cues which are heavily influenced by the diet of the predator. We tested the roles that diet and prey familiarity with predators play in the ability of prey to recognize predator threats. Odours from two fish, bass and cichlid fed a vegetarian, protein, heterospecific, and a conspecific …	Terrestrial mammals (Population);
123	Shaped by the past, acting in the present: transgenerational plasticity of anti-predatory traits	Beaty, L. E.; Wormington, J. D.; Kensinger, B. J.; Bayley, K. N.; Goeppner, S. R.; Gustafson, K. D.; Luttbeg, B.	2016	<Go to ISI>://WOS:000387146600004	10.1111/oik.03114	Phenotypic expression can be altered by direct perception of environmental cues (within-generation phenotypic plasticity) and by the environmental cues experienced by previous generations (transgenerational plasticity). Few studies, however, have investigated how the characteristics of phenotypic traits affect their propensity to exhibit plasticity within and across generations. We tested whether…	Terrestrial mammals (Population);
124	Effects of Turbidity and Visual vs. Chemical Cues on Anti-Predator Response in the Endangered Fountain Darter (Etheostoma fonticola)	Becker, L. J. S.; Gabor, C. R.	2012	<Go to ISI>://WOS:000308443500009	10.1111/eth.12002	Altered turbidity resulting from anthropogenic stressors is a global problem. Threatened by climate change, pollution, and increased recreational usage, the streams and rivers of central Texas are no exception. The impacts of turbidity include behavioral effects as turbidity degrades visual information, which can impair an animal's ability to accurately detect and respond to a predator. Here, we …	Terrestrial mammals (Population);
126	A practical guide to avoid giving up on giving-up densities	Bedoya-Perez, M. A.; Carthey, A. J. R.; Mella, V. S. A.; McArthur, C.; Banks, P. B.	2013	<Go to ISI>://WOS:000324104500001	10.1007/s00265-013-1609-3	The giving-up density (GUD) framework provides a powerful experimental approach with a strong theoretical underpinning to quantify foraging outcomes in heterogeneous landscapes. Since its inception, the GUD approach has been applied successfully to a vast range of foraging species and foraging scenarios. However, its application is not simple, as anyone who has tried to use it for the first time …	Terrestrial mammals (Population);	Assay to quantify response to exposure to predators/predator cues (Intervention/Exposure);	Before/after exposure; exposure/control; predator cue/control; combination (Comparator);	Contains: mean, variance and sample size (Outcome);	Presents primary results ();
127	Roles of the volatile terpene, 1,8-cineole, in plant-herbivore interactions: a foraging odor cue as well as a toxin?	Bedoya-Perez, M. A.; Isler, I.; Banks, P. B.; McArthur, C.	2014	<Go to ISI>://WOS:000332002300020	10.1007/s00442-013-2801-x	Olfaction is an important sense for many animals, yet its role in foraging by herbivores is poorly known. Many plants contain volatile compounds, such as terpenes, that are not only volatile but can be toxic if ingested. Volatile terpenes can be used by herbivores to assess leaf quality, but there is little evidence for whether they are also used as a searching cue. We applied the giving-up densi…	Terrestrial mammals (Population);	Assay to quantify response to exposure to predators/predator cues (Intervention/Exposure);	Before/after exposure; exposure/control; predator cue/control; combination (Comparator);	Contains: mean, variance and sample size (Outcome);
128	Quantifying the response of free-ranging mammalian herbivores to the interplay between plant defense and nutrient concentrations	Bedoya-Perez, M. A.; Issa, D. D.; Banks, P. B.; McArthur, C.	2014	<Go to ISI>://WOS:000339893600012	10.1007/s00442-014-2980-0	While trying to achieve their nutritional requirements, foraging herbivores face the costs of plant defenses, such as toxins. Teasing apart the costs and benefits of various chemical constituents in plants is difficult because their chemical defenses and nutrient concentrations often co-vary. We used an approach derived from predator-prey studies to quantitatively compare the foraging response of…		Assay to quantify response to exposure to predators/predator cues (Intervention/Exposure);	Before/after exposure; exposure/control; predator cue/control; combination (Comparator);	Contains: mean, variance and sample size (Outcome);
130	Parameters That Affect Fear Responses in Rodents and How to Use Them for Management	Bedoya-Perez, M. A.; Smith, K. L.; Kevin, R. C.; Luo, J. L.; Crowther, M. S.; McGregor, I. S.	2019	<Go to ISI>://WOS:000467414000001	136	The strong innate fear response shown by laboratory rodents to predator cues could provide powerful and innovative tools for pest management. Predator cues are routinely used to induce fear and anxiety in laboratory rodents for pharmacological studies. However, research on the fear response induced by predator cues in different species of rodents in the wild has been inconclusive with results oft…					Presents primary results ();
131	A high-throughput assay for screening environmental pollutants and drugs impairing predator avoidance in Daphnia magna	Bedrossiantz, J.; Martinez-Jeronimo, F.; Bellot, M.; Raldua, D.; Gomez-Canela, C.; Barata, C.	2020	<Go to ISI>://WOS:000562379300013	140045	This study addresses short-term habituation of the escape response in the aquatic crustacean Daphnia magna evoked by sudden changes in light intensity, using a high-throughput system. Daphnia magna exhibits a marked phototactic behaviour and swim away from light to avoid predation by fish. Currently, there is no information available on the habituation of this phototactic response. The Daphnia ph…	Terrestrial mammals (Population);
132	The amphibian decline crisis: A watershed for conservation biology?	Beebee, T. J. C.; Griffiths, R. A.	2005	<Go to ISI>://WOS:000230357900001	10.1016/j.biocon.2005.04.009	Amphibians have declined dramatically in many areas of the world. These declines seem to have worsened over the past 25 years and amphibians are now more threatened than either mammals or birds, though comparisons with other taxa are confounded by a shortage of reliable data. Research into amphibian declines has focused on: (1) documentation at the landscape or population level; and (2) observati…	Terrestrial mammals (Population);	Assay to quantify response to exposure to predators/predator cues (Intervention/Exposure);
133	Use of poly(ethylene terephtalate) film bag to sample and remove humidity from atmosphere containing volatile organic compounds	Beghi, S.; Guillot, J. M.	2008	<Go to ISI>://WOS:000253869900001	10.1016/j.chroma.2007.12.051	Nalophan bags made from poly(ethylene terephtalate) film are often used to collect odorous gases. In this paper, the sample water removal method, based on humidity diffusion through the sample bag film, was applied using Nalophan bags and Tedlar bags to sample volatile organic compounds (VOCs) at low concentration (10 mu g/m(3)). The removal of water with Nalophan bags enabled a reduction in rela…	Terrestrial mammals (Population);	Assay to quantify response to exposure to predators/predator cues (Intervention/Exposure);	Before/after exposure; exposure/control; predator cue/control; combination (Comparator);	Contains: mean, variance and sample size (Outcome);
134	Simple, Low-Cost and Reliable Device for Vacuum-Assisted Headspace Solid-Phase Microextraction of Volatile and Semivolatile Compounds from Complex Solid Samples	Beiranvand, M.; Ghiasvand, A.	2017	<Go to ISI>://WOS:000416137500007	10.1007/s10337-017-3422-z	A new simple, low-cost, reliable vacuum-assisted headspace solid-phase microextraction (VA-HS-SPME) device was fabricated and evaluated considering the strengths and weaknesses of previously reported systems. The device can be applied for analysis of solid and liquid samples without sample loss or vacuum loss during the evacuation process, in contrast to similar setups. Additionally, it is simple…	Terrestrial mammals (Population);	Assay to quantify response to exposure to predators/predator cues (Intervention/Exposure);	Before/after exposure; exposure/control; predator cue/control; combination (Comparator);	Contains: mean, variance and sample size (Outcome);
135	Bird and amphipod parasites illustrate a gradient from adaptation to exaptation in complex life cycle	Beisel, J. N.; Medoc, V.	2010	<Go to ISI>://WOS:000280771000005	Pii 925480819	Trophically transmitted parasites modify the phenotype of their hosts, sometimes in a way that facilitates transmission. Parasite-induced changes can be either part of a manipulative strategy evolved to improve the transmission success of the parasite, or simply by-products of infection with no health effect. In the former case, manipulation is regarded as a parasite adaptation driven by the prob…	Terrestrial mammals (Population);	Assay to quantify response to exposure to predators/predator cues (Intervention/Exposure);	Before/after exposure; exposure/control; predator cue/control; combination (Comparator);	Contains: mean, variance and sample size (Outcome);
136	Juvenile western toads, Bufo boreas, avoid chemical cues of snakes fed juvenile, but not larval, conspecifics	Belden, L. K.; Wildy, E. L.; Hatch, A. C.; Blaustein, A. R.	2000	<Go to ISI>://WOS:000087038100021	10.1006/anbe.1999.1398	Previous investigations have demonstrated the importance of predator diet in chemically mediated antipredator behaviour. However, there are few data on responses to life-stage-specific predator diets, which could be important for animals like amphibians that undergo metamorphosis and must respond to different suites of predators at different life-history stages. In laboratory choice tests, we inv…	Terrestrial mammals (Population);	Assay to quantify response to exposure to predators/predator cues (Intervention/Exposure);
138	Complex effects of predators: determining vulnerability of the endangered June sucker to an introduced predator	Belk, M. C.; Whitney, M. J.; Schaalje, G. B.	2001	<Go to ISI>://WOS:000170344000008	10.1017/s1367943001001299	Efforts to ameliorate the negative effects of introduced predators on native species depend on a clear understanding of the complex interactions between predator and prey. We illustrate the necessity of considering size variation of predators and prey and antipredator responses of prey, using a case study of an endangered fish, June sucker (Chasmistes liorus) and an introduced predator, white bas…	Terrestrial mammals (Population);	Assay to quantify response to exposure to predators/predator cues (Intervention/Exposure);	Before/after exposure; exposure/control; predator cue/control; combination (Comparator);	Contains: mean, variance and sample size (Outcome);
139	Fear and food: Effects of predator-derived chemical cues and stoichiometric food quality on Daphnia	Bell, A. T. C.; Murray, D. L.; Prater, C.; Frost, P. C.	2019	<Go to ISI>://WOS:000474301200020	10.1002/lno.11145	While resource quality and predator-derived chemical cues can each have profound effects on zooplankton populations and their function in ecosystems, the strength and direction of their interactive effects remain unclear. We conducted laboratory experiments to evaluate how stoichiometric food quality (i.e., algal carbon [C] : phosphorus [P] ratios) affects responses of the zooplankter, Daphnia pu…	Terrestrial mammals (Population);
140	Flight initiation distance in dragonflies is species-specific, positively related to starting distance and sometimes body length	Bell, T.; Harriss, J.; Ruzaini, A.; Fernando, C.; Guay, P. J.; Weston, M. A.	2019	<Go to ISI>://WOS:000493148200001	10.1080/13887890.2019.1668306	Predator escape behaviour is a critical component of dragonfly life history. Flight initiation distance is the distance at which escape commences, and is well studied in vertebrates, barely studied in invertebrates, and entirely unstudied in dragonflies. Here we test four principles regarding flight initiation distance as derived from studies of vertebrates to examine if they apply to dragonflies…	Terrestrial mammals (Population);
141	Gamma radiation effects on microbiological, physico-chemical and antioxidant properties of Tunisian millet (Pennisetum Glaucum LRBr.)	Ben Mustapha, M.; Bousselmi, M.; Jerbi, T.; Ben Bettalieb, N.; Fattouch, S.	2014	<Go to ISI>://WOS:000332430800031	10.1016/j.foodchem.2014.01.015	Hygienic quality of Tunisian pearl millet flour is always of major concern to consumers as well as all involved in the production, processing and distribution sectors. In the present study, the microbiological and biochemical properties of this' food were examined following gamma-radiation. The D-10-values for the Total Aerobic Plate Count, yeasts and moulds were respectively 1.5 and 3.7 kGy. Fur…	Terrestrial mammals (Population);	Assay to quantify response to exposure to predators/predator cues (Intervention/Exposure);	Before/after exposure; exposure/control; predator cue/control; combination (Comparator);	Contains: mean, variance and sample size (Outcome);	Presents primary results ();
142	Flight response of the barber surgeonfish, Acanthurus bahianus Castelnau, 1855 (Teleostei: Acanthuridae), to spearfisher presence	Benevides, L. J.; Nunes, Jdcc; Costa, T. L. A.; Sampaio, C. L. S.	2016	<Go to ISI>://WOS:000376479700004	e150010	When confronted by predators, prey need to make an economic decision between continuing their current activity or flee. Flight Initiation Distance (FID), the distance at which an organism begins to flee an approaching threat, has been used to indicate an animal's fearfulness level and a way to examine factors influencing escape decisions. Here we investigated how the FID of the barber surgeonfish…	Terrestrial mammals (Population);
143	Predator effects on reef fish settlement depend on predator origin and recruit density	Benkwitt, C. E.	2017	<Go to ISI>://WOS:000398175200002	10.1002/ecy.1732	During major life-history transitions, animals often experience high mortality rates due to predation, making predator avoidance particularly advantageous during these times. There is mixed evidence from a limited number of studies, however, regarding how predator presence influences settlement of coral-reef fishes and it is unknown how other potentially mediating factors, including predator orig…	Terrestrial mammals (Population);
144	Morphological Correlates of a Combat Performance Trait in the Forked Fungus Beetle, Bolitotherus cornutus	Benowitz, K. M.; Brodie, E. D.; Formica, V. A.	2012	<Go to ISI>://WOS:000307823600027	e42738	Combat traits are thought to have arisen due to intense male-male competition for access to females. While large and elaborate weapons used in attacking other males have often been the focus of sexual selection studies, defensive traits (both morphological and performance) have received less attention. However, if defensive traits help males restrict access to females, their role in the process o…	Terrestrial mammals (Population);
146	Effect of an alien turtle predator on movement activity of European brown frog tadpoles	Berec, M.; Klapka, V.; Zemek, R.	2016	<Go to ISI>://WOS:000371252800008	10.1080/11250003.2016.1139195	An increasing amount of attention has been devoted to studying the impact of non-native plant and animal species on native species. In this paper, we examined the antipredator response of naive European brown frog (Rana temporaria Linnaeus, 1758) tadpoles to water-borne chemical cues from invasive red-eared slider turtles (Trachemys scripta elegans Wied, 1838) in the presence and the absence of c…	Terrestrial mammals (Population);		Before/after exposure; exposure/control; predator cue/control; combination (Comparator);	Contains: mean, variance and sample size (Outcome);
147	Chemical alarm signals and complex hatchery rearing habitats affect antipredator behavior and survival of chinook salmon (Oncorhynchus tshawytscha) juveniles	Berejikian, B. A.; Smith, R. J. F.; Tezak, E. P.; Schroder, S. L.; Knudsen, C. M.	1999	<Go to ISI>://WOS:000081235400011	10.1139/cjfas-56-5-830	The present study examined the effects of chemical antipredator conditioning on antipredator behavior and the relative effects of antipredator conditioning and seminatural rearing environments on postrelease survival of chinook salmon (Onocrhynchus tshawytscha). Hatchery-reared juvenile chinook salmon were exposed to extracts from conspecific tissue or to comparable stimuli from green swordtail (…	Terrestrial mammals (Population);
148	Mothers' Movements: Shifts in Calving Area Selection by Partially Migratory Elk	Berg, J. E.; Reimer, J.; Smolko, P.; Bohm, H.; Hebblewhite, M.; Merrill, E. H.	2021	<Go to ISI>://WOS:000674863900001	10.1002/jwmg.22099	Loss of migratory behavior or shifts in migratory ranges are growing concerns to wildlife managers. How ungulates prioritize safety from predators at the expense of high-quality foraging opportunities during calving may be key to understanding these shifts and long-term reproductive success. We compared trade-offs in selection for forage and predation risk by elk (Cervus canadensis) following 3 m…		Assay to quantify response to exposure to predators/predator cues (Intervention/Exposure);	Before/after exposure; exposure/control; predator cue/control; combination (Comparator);	Contains: mean, variance and sample size (Outcome);
149	Carnivore repatriation and holarctic prey: Narrowing the deficit in ecological effectiveness	Berger, J.	2007	<Go to ISI>://WOS:000248401200030	10.1111/j.1523-1739.2007.00729.x	The continuing global decline of large carnivores has catalyzed great interest in reintroduction to restore populations and to reestablish ecologically functional relationships. I used variation in the distribution of four Holarctic prey species and their behavior as proxies to investigate the pace and intensity by which responses are lost or reinvigorated by carnivore repatriation. By simulating…		Assay to quantify response to exposure to predators/predator cues (Intervention/Exposure);			Presents primary results ();
151	Everybody loses: intraspecific competition induces tragedy of the commons in Allenby's gerbils	Berger-Tal, O.; Embar, K.; Kotler, B. P.; Saltz, D.	2015	<Go to ISI>://WOS:000349198900008	10.1890/14-0130.1	Interference competition may lead to a tragedy of the commons in which individuals driven by self-interest reduce the fitness of the entire group. We investigated this hypothesis in Allenby's gerbils, Gerbillus andersoni allenbyi, by comparing foraging behaviors of single vs. pairs of gerbils. We recorded strong interference competition within the foraging pairs. Competition reduced the amount of…		Assay to quantify response to exposure to predators/predator cues (Intervention/Exposure);
152	Harvest rates and foraging strategy of Carollia perspicillata (Chiroptera: Phyllostomidae) in an artificial food patch	Bernal-Paez, C.; Sanchez, F.	2018	<Go to ISI>://WOS:000452570200051	10.1016/j.beproc.2018.07.010	An organism's foraging strategy depends on its ability to acquire and use information from food patches. A forager that does not obtain information from a food patch should remain there for a fixed time or a fixed amount of harvest. Foragers that obtain partial or complete information from the patch should be able to estimate costs and benefits from its exploitation. The foraging strategy used by…	Terrestrial mammals (Population);	Assay to quantify response to exposure to predators/predator cues (Intervention/Exposure);	Before/after exposure; exposure/control; predator cue/control; combination (Comparator);	Contains: mean, variance and sample size (Outcome);
153	Effect of vacuum on the performance of the flame ionization detector used for vacuum-outlet gas chromatography	Bernier, U. R.; Bray, C. L.; Yost, R. A.	2000	<Go to ISI>://WOS:000086205800006		Vacuum-outlet operation of short fused-silica open tubular columns for gas chromatography provides benefits to analysis speed by increasing the optimum velocity while minimizing the loss in resolution. Vacuum-outlet operation of a column with a gas chromatographic detector necessitates that the detector also be under vacuum. Simple modifications were made to a gas chromatograph-flame ionization d…	Terrestrial mammals (Population);	Assay to quantify response to exposure to predators/predator cues (Intervention/Exposure);
154	Trematode infection alters the antipredator behavior of a pulmonate snail	Bernot, R. J.	2003	<Go to ISI>://WOS:000183594300006	10.2307/1467995	Parasites can alter the behavior, life history, and morphology of their host. Many trematodes parasitize freshwater pulmonate snails, resulting in a reduction or the elimination of reproduction in those individuals. However, parasite effects on freshwater snail behavior are unclear. I measured trematode infection rates, size, and covered habitat use of the freshwater pulmonate snail Physa integra…	Terrestrial mammals (Population);
156	Decreased retention of olfactory predator recognition in juvenile surgeon fish exposed to pesticide	Bertucci, F.; Jacob, H.; Mignucci, A.; Gache, C.; Roux, N.; Besson, M.; Berthe, C.; Metian, M.; Lecchini, D.	2018	<Go to ISI>://WOS:000441999400053	10.1016/j.chemosphere.2018.06.017	Dory, the animated surgeonfish created by the Pixar Animation studios, famously suffered from short-term memory loss leading to many adventures. In reality, many fishes have excellent cognitive abilities and are able to learn and retain important information such as the identity of predators. However, if and how cognition can be affected by anthropogenically altered oceanic conditions is poorly u…	Terrestrial mammals (Population);	Assay to quantify response to exposure to predators/predator cues (Intervention/Exposure);	Before/after exposure; exposure/control; predator cue/control; combination (Comparator);
157	Maternal exposure to predator scents: offspring phenotypic adjustment and dispersal	Bestion, E.; Teyssier, A.; Aubret, F.; Clobert, J.; Cote, J.	2014	<Go to ISI>://WOS:000341095900004	20140701	Predation is a strong selective pressure generating morphological, physiological and behavioural responses in organisms. As predation risk is often higher during juvenile stages, antipredator defences expressed early in life are paramount to survival. Maternal effects are an efficient pathway to produce such defences. We investigated whether maternal exposure to predator cues during gestation aff…	Terrestrial mammals (Population);	Assay to quantify response to exposure to predators/predator cues (Intervention/Exposure);	Before/after exposure; exposure/control; predator cue/control; combination (Comparator);	Contains: mean, variance and sample size (Outcome);
158	LIFE ON AN ISLAND: THE EFFECTS OF INSULARITY ON THE ECOLOGY AND HOME RANGE OF THE AEGEAN WALL LIZARD (PODARCIS ERHARDII)	BeVier, G. T.; Brock, K. M.; Foufopoulos, J.	2021	<Go to ISI>://WOS:000691788400017		The study of island taxa can help reveal the mechanisms of natural selection when it acts on small, isolated populations. To elucidate how small populations evolve in high-competition, low-predation environments, we examined differences in morphological characteristics, tail autotomy rates, and home range sizes in several populations of Aegean Wall Lizards (Podarcis erhardii; Lacertidae) living o…	Terrestrial mammals (Population);	Assay to quantify response to exposure to predators/predator cues (Intervention/Exposure);	Before/after exposure; exposure/control; predator cue/control; combination (Comparator);	Contains: mean, variance and sample size (Outcome);
159	Neural circuitry of a polycystin-mediated hydrodynamic startle response for predator avoidance	Bezares-Calderon, L. A.; Berger, J.; Jasek, S.; Veraszto, C.; Mendes, S.; Guhmann, M.; Almeda, R.; Shahidi, R.; Jekely, G.	2018	<Go to ISI>://WOS:000453350900001	e36262	Startle responses triggered by aversive stimuli including predators are widespread across animals. These coordinated whole-body actions require the rapid and simultaneous activation of a large number of muscles. Here we study a startle response in a planktonic larva to understand the whole-body circuit implementation of the behaviour. Upon encountering water vibrations, larvae of the annelid Plat…	Terrestrial mammals (Population);
160	Intrinsic factors are relatively more important than habitat features in modulating risk perception in a tropical lizard	Bhave, R.; Deodhar, S.; Isvaran, K.	2017	<Go to ISI>://WOS:000411118400007	146	Anti-predator responses in animals are dynamic and depend on multiple factors. However, most of our understanding about animal escape responses comes from studies which examine only a small set of factors at a time and are done over a short period of animal life spans. This limits our understanding of the dynamic nature of animal escape behaviour and the relative importance of individual factors …	Terrestrial mammals (Population);
162	Fast method to quantify PAHs in contaminated soils by direct thermodesorption using analytical pyrolysis	Biache, C.; Lorgeoux, C.; Saada, A.; Colombano, S.; Faure, P.	2017	<Go to ISI>://WOS:000395839700033	10.1016/j.talanta.2017.01.055	A method for polycyclic aromatic hydrocarbon (PAH) quantification, based on pyrolysis at 450 C combined with gas chromatography coupled with mass spectrometry and flame ionization detection (Py-GC-MS/FID), was developed and compared to a conventional PAH quantification method using accelerated solvent extraction and GC MS analyses. The PAH contents of three coking plant soils, one gas plant soil,…	Terrestrial mammals (Population);	Assay to quantify response to exposure to predators/predator cues (Intervention/Exposure);	Before/after exposure; exposure/control; predator cue/control; combination (Comparator);	Contains: mean, variance and sample size (Outcome);	Presents primary results ();
163	Different habitats, different pressures? Analysis of escape behaviour and ectoparasite load in Podarcis sicula (Lacertidae) populations in different agricultural habitats	Biaggini, M.; Berti, R.; Corti, C.	2009	<Go to ISI>://WOS:000271414900002	10.1163/156853809789647068	Human agricultural activities can deeply alter the environment thus provoking major impacts on a variety of organisms. Agricultural habitats however can be very different from one another in terms of habitat structure and management intensity, presenting varying pressures and/or benefits for different species. Agro-ecosystems can have opposing effects on reptiles and in some circumstances the pre…	Terrestrial mammals (Population);	Assay to quantify response to exposure to predators/predator cues (Intervention/Exposure);	Before/after exposure; exposure/control; predator cue/control; combination (Comparator);	Contains: mean, variance and sample size (Outcome);
164	Inducible defenses in Olympia oysters in response to an invasive predator	Bible, J. M.; Griffith, K. R.; Sanford, E.	2017	<Go to ISI>://WOS:000411577400017	10.1007/s00442-017-3811-x	The prey naivete hypothesis suggests that native prey may be vulnerable to introduced predators because they have not evolved appropriate defenses. However, recent evidence suggests that native prey sometimes exhibit induced defenses to introduced predators, as a result of rapid evolution or other processes. We examined whether Olympia oysters (Ostrea lurida) display inducible defenses in the pre…	Terrestrial mammals (Population);	Assay to quantify response to exposure to predators/predator cues (Intervention/Exposure);	Before/after exposure; exposure/control; predator cue/control; combination (Comparator);	Contains: mean, variance and sample size (Outcome);
165	Epoxidation for the analysis of the mineral oil aromatic hydrocarbons in food. An update	Biedermann, M.; Munoz, C.; Grob, K.	2020	<Go to ISI>://WOS:000541150900024	461236	On-line coupled high performance liquid chromatography-gas chromatography-flame ionization detection (HPLC-GC-FID) used for determining mineral oil aromatic hydrocarbons (MOAH) in foods, particularly in certain oils and fats, may be disturbed by interfering olefins present as natural food components or resulting from raffination of the oils and fats. While some interference can be coped with by d…	Terrestrial mammals (Population);	Assay to quantify response to exposure to predators/predator cues (Intervention/Exposure);	Before/after exposure; exposure/control; predator cue/control; combination (Comparator);	Contains: mean, variance and sample size (Outcome);	Presents primary results ();
166	Ectoparasites modify escape behaviour, but not performance, in a coral reef fish	Binning, S. A.; Barnes, J. I.; Davies, J. N.; Backwell, P. R. Y.; Keogh, J. S.; Roche, D. G.	2014	<Go to ISI>://WOS:000338712900002	10.1016/j.anbehav.2014.04.010	Survival depends on escape responses and when to flee a predator. As a result, factors affecting the escape performance of prey species, including parasite infection, may profoundly influence the outcome of predator-prey encounters. Several hypotheses predict the responses of prey to simulated predator attacks based on intrinsic characteristics such as individual reproductive value and flight cos…	Terrestrial mammals (Population);
167	Behavioral response of a generalist predator to chemotactile cues of two taxonomically distinct prey species	Binz, H.; Kraft, E. F.; Entling, M. H.; Menzel, F.	2016	<Go to ISI>://WOS:000379320700003	10.1007/s00049-016-0215-z	Chemotactile cues unintentionally left by animals can play a major role in predator-prey interactions. Specialized predators can use them to find their prey, while prey individuals can assess predation risk. However, little is known to date about the importance of chemotactile cues for generalist predators such as ants. Here, we investigated the response of a generalized predatory ant, Formica po…	Terrestrial mammals (Population);
169	The educated prey: consequences for exploitation and control	Bischof, R.; Zedrosser, A.	2009	<Go to ISI>://WOS:000271813600011	10.1093/beheco/arp124	There is convincing evidence that, in addition to improving their responses to natural predators, animals can also learn from their experience with human exploiters or man-made kill and capture devices. Despite its potential importance, the effect of improved defences to general exploitation (including human harvest) has received little attention so far. To address this void, and to link with pra…	Terrestrial mammals (Population);	Assay to quantify response to exposure to predators/predator cues (Intervention/Exposure);			Presents primary results ();
170	Efficient and Quick Method for Saturates, Aromatics, Resins, and Asphaltenes Analysis of Whole Crude Oil by Thin-Layer Chromatography-Flame Ionization Detector	Bisht, H.; Reddy, M.; Malvanker, M.; Patil, R. C.; Gupta, A.; Hazarika, B.; Das, A. K.	2013	<Go to ISI>://WOS:000320911200016	10.1021/ef4002204	Saturates, aromatics, resins, and asphaltenes (SARA) analysis by thin-layer chromatography flame ionization detector (TLC-FID) is a fast and efficient technique for group-type analysis of hydrocarbon residues. The present paper attempts to provide a new method for measurement of SARA fractions of whole crude oils using TLC-FID while addressing the issues related to FID calibration and loss of lig…	Terrestrial mammals (Population);	Assay to quantify response to exposure to predators/predator cues (Intervention/Exposure);	Before/after exposure; exposure/control; predator cue/control; combination (Comparator);	Contains: mean, variance and sample size (Outcome);	Presents primary results ();
171	Causes vs Benefits in the Evolution of Prey Grouping	Biswas, R.; Ofria, C.; Bryson, D. M.; Wagner, A. P.	2014	<Go to ISI>://WOS:000502535000103	10.7551/978-0-262-32621-6-ch103	The presence of predators alters the evolutionary pressures acting on prey populations, often driving them to engage in new behaviors in order to avoid being the target of an attack. One common anti-predator behavior is group formation, which can reduce the odds of any individual prey being the target of a given attack, typically scaling inversely with the number of prey in the group. This "dilut…	Terrestrial mammals (Population);
172	Predator chemical cues increase growth and alter development in nauplii of a marine copepod	Bjaerke, O.; Andersen, T.; Titelman, J.	2014	<Go to ISI>://WOS:000342457800002	10.3354/meps10918	Copepods are a fundamental trophic link in the marine food web. While much attention has been devoted to the role of temperature and food for copepod development and growth, little is known about how marine copepods adjust their life history according to the prevailing predation risk. This is striking, considering the potential advantage of risk-sensitive life history, and the many reports of fre…	Terrestrial mammals (Population);
173	The biology of salmon growth hormone: from daylight to dominance	Bjornsson, B. T.	1997	<Go to ISI>://WOS:000071981100003	10.1023/a:1007712413908	The elucidation of the molecular structure of salmon growth hormone (GH) in the mid-1980's paved the way for a new era of endocrinological research. Establishment of homologous immune-and receptor-assays have made studies of the secretion, tissue and plasma GH levels, GH turn-over and GH receptor concentrations possible. This overview attempts to summarize the present understanding of the biologi…	Terrestrial mammals (Population);	Assay to quantify response to exposure to predators/predator cues (Intervention/Exposure);	Before/after exposure; exposure/control; predator cue/control; combination (Comparator);	Contains: mean, variance and sample size (Outcome);
174	Bird flight initiation distances in relation to distance from human settlements in a Tanzanian floodplain habitat	Bjorvik, L. M.; Dale, S.; Hermansen, G. H.; Munishi, P. K. T.; Moe, S. R.	2015	<Go to ISI>://WOS:000347703700024	10.1007/s10336-014-1121-1	Human activity affects wildlife in many ways, but there have been few studies of how wildlife behavioural responses to human disturbance vary with distance from centres of human activity. Theory suggests that fear responses may be either higher in areas with high disturbance (disturbance avoidance) or lower in such areas (e.g. due to habituation). We used flight initiation distance (FID) to study…	Terrestrial mammals (Population);
176	Enhancing the Perceived Threat of Vehicle Approach to Deer	Blackwell, B. F.; Seamans, T. W.	2009	<Go to ISI>://WOS:000262299800016	10.2193/2008-014	In North America and Europe, deer (Cervidae)-vehicle collisions (DVCs) are common and result not only in injury and death to the animals involved, but also human injury and property damage. Given that most DVCs occur during crepuscular periods, we questioned whether the perceived threat to deer posed by vehicle approach could be enhanced. We hypothesized that a vehicle-based lighting system that …		Assay to quantify response to exposure to predators/predator cues (Intervention/Exposure);
178	Social information affects Canada goose alert and escape responses to vehicle approach: implications for animal-vehicle collisions	Blackwell, B. F.; Seamans, T. W.; DeVault, T. L.; Lima, S. L.; Pfeiffer, M. B.; Fernandez-Juricic, E.	2019	<Go to ISI>://WOS:000503384100004	e8164	Background: Animal-vehicle collisions represent substantial sources of mortality for a variety of taxa and can pose hazards to property and human health. But there is comparatively little information available on escape responses by free-ranging animals to vehicle approach versus predators/humans. Methods: We examined responses (alert distance and flight-initiation distance) of focal Canada geese…	Terrestrial mammals (Population);
180	Effect of prey personality depends on predator species	Blake, C. A.; Gabor, C. R.	2014	<Go to ISI>://WOS:000340048200027	10.1093/beheco/aru041	The ability of prey to respond to predators is especially important in human-altered habitats, where prey are faced with changing predator regimes. A growing body of research has shown the important ecological impacts of intraspecific, individual differences in behavior, but few studies have shown direct fitness consequences of behavioral types in a predation context. We examined behavioral syndr…	Terrestrial mammals (Population);
181	Exploratory behaviour and novel predator recognition: behavioural correlations across contexts	Blake, C. A.; Gabor, C. R.	2016	<Go to ISI>://WOS:000384309300004	10.1111/jfb.12995	It was hypothesized that the exploratory behaviour of an individual measured in a novel environment could predict its behaviour in response to a novel predator. This study examined novel predator recognition in the western mosquitofish Gambusia affinis, a species with individual differences in risk-taking, activity and exploration in novel environments. Prey responded with characteristic shoaling…	Terrestrial mammals (Population);
182	Differences in cautiousness between mainland and island Podarcis siculus populations are paralleled by differences in brain noradrenaline/adrenaline concentrations	Blazevic, S. A.; Glogoski, M.; Nikolic, B.; Hews, D. K.; Lisicic, D.; Hranilovic, D.	2020	<Go to ISI>://WOS:000554926600047	113072	Adaptive behavior is shaped by the type and intensity of selection pressures coming from the environment, such as predation risk and resource availability, and can be modulated by individual's neuroendocrine profile involving steroid hormones and the brain-stem monoaminergic circuits projecting to forebrain structures. Boldness when faced with a predator and exploration/activity when confronted w…	Terrestrial mammals (Population);
184	Variation in anti-predator behavior among five strains of inbred guppies, Poecilia reticulata	Bleakley, B. H.; Martell, C. M.; Brodie, E. D.	2006	<Go to ISI>://WOS:000239589700015	10.1007/s10519-005-9044-5	Quantitative genetic studies frequently utilize inbred strains of animals as tools for partitioning the direct and indirect effects of genes from environmental effects in generating an observed phenotype, however, this approach is rarely applied to behavioral studies. Guppies, Poecilia reticulata, perform a set of anti-predator behaviors that may provide an ideal system to study how complex behav…	Terrestrial mammals (Population);
185	Are designer guppies inbred? Microsatellite variation in five strains of ornamental guppies, Poecilia reticulata, used for behavioral research	Blealkley, B. H.; Eklund, A. C.; Brodie, E. D.	2008	<Go to ISI>://WOS:000256724300005	10.1089/zeb.2007.0513	Inbred lines are an important tool of genetic studies of all traits, including behavior. Independently derived strains of ornamental "designer" guppies are readily available and predicted to be inbred; however, little is known about actual levels of inbreeding in any of these strains or whether these lines differ in genetic traits that have not been under strong directional artificial selection. …	Terrestrial mammals (Population);	Assay to quantify response to exposure to predators/predator cues (Intervention/Exposure);	Before/after exposure; exposure/control; predator cue/control; combination (Comparator);	Contains: mean, variance and sample size (Outcome);
191	Terrestrial Salamanders Alter Antipredator Behavior Thresholds Following Tail Autotomy	Bliss, M. M.; Cecala, K. K.	2017	<Go to ISI>://WOS:000403218900002	10.1655/Herpetologica-D-16-00059.1	Prey animals avoid and survive encounters with predators through morphological and behavioral mechanisms, but these defenses can negatively affect fitness when individuals forgo foraging and reproductive opportunities. Although many studies have focused on the costs associated with antipredator behavior, few have evaluated how that behavior changes immediately following a nonlethal interaction wi…	Terrestrial mammals (Population);
193	Moving to suburbia: ontogenetic and evolutionary consequences of life on predator-free islands	Blumstein, D. T.	2002	<Go to ISI>://WOS:000176652300012	10.1046/j.1365-2699.2002.00717.x	Aim Many species find themselves isolated from the predators with which they evolved. This situation commonly occurs with island biota, and is similar to moving from the dangerous inner-city to the suburbs. Economic thinking tells us that we should expect costly antipredator behaviour to be lost if it is no longer beneficial. The loss of antipredator behaviour has important consequences for those…		Assay to quantify response to exposure to predators/predator cues (Intervention/Exposure);	Before/after exposure; exposure/control; predator cue/control; combination (Comparator);	Contains: mean, variance and sample size (Outcome);
194	Developing an evolutionary ecology of fear: how life history and natural history traits affect disturbance tolerance in birds	Blumstein, D. T.	2006	<Go to ISI>://WOS:000235628500015	10.1016/j.anbehav.2005.05.010	When approached by humans, virtually all species flee, but we lack an understanding of the factors that influence flight response among species. Understanding this variation may allow us to understand how 'fear' structures communities, as well as to predict which species are likely to coexist with humans. I used flight initiation distance (FID) as a comparative metric of wariness and examined the…	Terrestrial mammals (Population);
196	Flush early and avoid the rush: a general rule of antipredator behavior?	Blumstein, D. T.	2010	<Go to ISI>://WOS:000277452800002	10.1093/beheco/arq030		Terrestrial mammals (Population);
197	Habituation and sensitization: new thoughts about old ideas	Blumstein, D. T.	2016	<Go to ISI>://WOS:000385375900027	10.1016/j.anbehav.2016.05.012	People have written about habituation, a process that leads to decreased responsiveness to a stimulus, as well as its counterpart, sensitization, or an increased responsiveness to a stimulus, for over 2000 years. And, while intensive research in the last century has led to well-supported generalizations about mechanisms of habituation, we have not developed a 'natural history' of habituation and …	Terrestrial mammals (Population);	Assay to quantify response to exposure to predators/predator cues (Intervention/Exposure);	Before/after exposure; exposure/control; predator cue/control; combination (Comparator);	Contains: mean, variance and sample size (Outcome);	Presents primary results ();
198	What chasing birds can teach us about predation risk effects: past insights and future directions	Blumstein, D. T.	2019	<Go to ISI>://WOS:000468531300027	10.1007/s10336-019-01634-1	Birds are the best-studied taxa with respect to our knowledge about predation risk assessment. In the past 4years, global progress in this field has been made due to a remarkable number of synthetic reviews, meta-analyses, and comparative analyses that are based on databases containing tens of thousands of observations on how birds escape from predators. In addition, novel empirical studies, ofte…	Terrestrial mammals (Population);	Assay to quantify response to exposure to predators/predator cues (Intervention/Exposure);	Before/after exposure; exposure/control; predator cue/control; combination (Comparator);	Contains: mean, variance and sample size (Outcome);	Presents primary results ();
199	Testing a key assumption of wildlife buffer zones: is flight initiation distance a species-specific trait?	Blumstein, D. T.; Anthony, L. L.; Harcourt, R.; Ross, G.	2003	<Go to ISI>://WOS:000180506900010	Pii s0006-3207(02)00180-5	The distance at which animals flee an approaching predator is known as the 'flight initiation distance' (FID). Wildlife managers use FID to develop buffer zones to reduce human impacts on wildlife. Many variables have been demonstrated to influence FID leading one to question whether it can be viewed as a species-specific trait. We tested this critical assumption for developing buffer zones by ex…	Terrestrial mammals (Population);
210	Inter-specific variation in avian responses to human disturbance	Blumstein, D. T.; Fernandez-Juricic, E.; Zollner, P. A.; Garity, S. C.	2005	<Go to ISI>://WOS:000232143300018	10.1111/j.1365-2664.2005.01071.x	1. Increasing urbanization and recreational activities around and within biodiversity hotspots require an understanding of how to reduce the impacts of human disturbance on more than a single species; however, we lack a general framework to study multiple species. One approach is to expand on knowledge about the theory of anti-predator behaviour to understand and predict how different species mig…	Terrestrial mammals (Population);
215	Can costs and benefits of Daphnia defense against fish be measured in a field experiment?	Boeing, W. J.; Wissel, B.; Ramcharan, C. W.	2010	<Go to ISI>://WOS:000275193600001	10.1127/1863-9135/2010/0176-0001	We estimated costs and benefits of antipredator defense in the planktivorous fish - Daphnia system in lake enclosures, taking advantage of two features of the antipredator defense: (1) Daphnia exposed to only the predator-chemical (kairomone) should incur the cost of defense but not the cost of predation, and (2) antipredator response varies among Daphnia clones. 'Controls' (C) had no predators, …	Terrestrial mammals (Population);
216	High-field MRS of the human brain at short TE and TR	Boer, V. O.; Siero, J. C. W.; Hoogduin, H.; van Gorp, J. S.; Luijten, P. R.; Klomp, D. W. J.	2011	<Go to ISI>://WOS:000296419200008	10.1002/nbm.1660	In vivo MRS of the human brain at 7 tesla allows identification of a large number of metabolites at higher spatial resolutions than currently possible at lower field strengths. However, several challenges complicate in vivo localization and artifact suppression in MRS at high spatial resolution within a clinically feasible scan time at 7 tesla. Published MRS sequences at 7 tesla suffer from long …	Terrestrial mammals (Population);
217	A simple, high-resolution method for establishing DNA binding affinity and sequence selectivity	Boger, D. L.; Fink, B. E.; Brunette, S. R.; Tse, W. C.; Hedrick, M. P.	2001	<Go to ISI>://WOS:000169534000004	10.1021/ja010041a	Full details of the development of a simple, nondestructive, and high-throughput method for establishing DNA binding affinity and sequence selectivity are described. The method is based on the loss of fluorescence derived from the displacement of ethidium bromide or thiazole orange from the DNA of interest or, in selected instances, the change in intrinsic fluorescence of a DNA binding agent itse…	Terrestrial mammals (Population);	Assay to quantify response to exposure to predators/predator cues (Intervention/Exposure);	Before/after exposure; exposure/control; predator cue/control; combination (Comparator);	Contains: mean, variance and sample size (Outcome);	Presents primary results ();
218	Connecting theoretical and empirical studies of trait-mediated interactions	Bolker, B.; Holyoak, M.; Krivan, V.; Rowe, L.; Schmitz, O.	2003	<Go to ISI>://WOS:000184120500003	10.1890/0012-9658(2003)084[1101:Ctaeso]2.0.Co;2	Trait-mediated interactions (TMIs), in which trophic and competitive interactions depend on individual traits as well as on overall population densities, have inspired large amounts of research, but theoretical and empirical studies have not been well connected. To help mitigate this problem, we review and synthesize the theoretical literature on TMIs and, in particular, on trait-mediated indirec…	Terrestrial mammals (Population);	Assay to quantify response to exposure to predators/predator cues (Intervention/Exposure);	Before/after exposure; exposure/control; predator cue/control; combination (Comparator);	Contains: mean, variance and sample size (Outcome);	Presents primary results ();
219	Lazy to prey and eager to run: behaviour of a Neotropical land planarian (Platyhelminthes: Geoplanidae) in the presence of its prey and predators	Boll, P. K.; Leal-Zanchet, A. M.	2018	<Go to ISI>://WOS:000450042700016	10.1093/biolinnean/bly114	We analysed the behaviour of a woodlouse-eating Neotropical planarian, Luteostriata abundans, as a predator and as prey and investigated the planarian's ability to detect prey and predator by environmental cues. The results indicate that the planarian detects but does not follow woodlice chemical trails and cannot track the source of remote chemical and mechanical stimuli. We conclude that this w…	Terrestrial mammals (Population);
220	Spines and behaviour as defences against fish predators in an invasive freshwater amphipod	Bollache, L.; Kaldonski, N.; Troussard, J. P.; Lagrue, C.; Rigaud, T.	2006	<Go to ISI>://WOS:000240730300015	10.1016/j.anbehav.2005.11.020	Selective predation may be an important proximate cause of the success or failure of invader species. Gammarus roeseli is an invasive amphipod, for which the causes of establishment in rivers where the native species, Gammarus pulex, predominates remain unstudied. Freshwater amphipods are important prey for numerous fish predators, but empirical evidence of lower predation rates on exotic prey is…	Terrestrial mammals (Population);
221	Affiliative Contact Calls during Group Travel: Chirp and Wail Vocalization Use in the Male Ring-Tailed Lemur (Lemur catta)	Bolt, L. M.	2020	<Go to ISI>://WOS:000595190400003	10.1159/000508808	Affiliative vocalizations occur across primate taxa and may be used to maintain spatial cohesion and/or to regulate social interactions in group-living species. For gregarious strepsirhines like the ring-tailed lemur (Lemur catta), with large vocal repertoires and several distinct affiliative vocalizations including the chirp and wail, it is important to understand behavioural usage of these voca…		Assay to quantify response to exposure to predators/predator cues (Intervention/Exposure);	Before/after exposure; exposure/control; predator cue/control; combination (Comparator);	Contains: mean, variance and sample size (Outcome);
223	The effect of terrain and female density on survival of neonatal white-tailed deer and mule deer fawns	Bonar, M.; Manseau, M.; Geisheimer, J.; Bannatyne, T.; Lingle, S.	2016	<Go to ISI>://WOS:000379344400013	10.1002/ece3.2178	Juvenile survival is a highly variable life-history trait that is critical to population growth. Antipredator tactics, including an animal's use of its physical and social environment, are critical to juvenile survival. Here, we tested the hypothesis that habitat and social characteristics influence coyote (Canis latrans) predation on white-tailed deer (Odocoileus virginianus) and mule deer (O. h…		Assay to quantify response to exposure to predators/predator cues (Intervention/Exposure);	Before/after exposure; exposure/control; predator cue/control; combination (Comparator);	Contains: mean, variance and sample size (Outcome);
224	Lateralization in the escape behaviour of the common wall lizard (Podarcis muralis)	Bonati, B.; Csermely, D.; Lopez, P.; Martin, J.	2010	<Go to ISI>://WOS:000273857200001	10.1016/j.bbr.2009.09.002	Lateralization in ectotherms is now as well studied as in endotherms. Bias in eye use seems widespread, particularly in several ectotherms, most of them having lateral eyes. Several studies evidenced that the right eye/left hemisphere is involved in predatory behaviour and food searching while the left eye/right hemisphere seems to control predator monitoring, making lateralized individuals able …	Terrestrial mammals (Population);
227	Learned recognition and avoidance of invasive mosquitofish by the shrimp, Paratya australiensis	Bool, J. D.; Witcomb, K.; Kydd, E.; Brown, C.	2011	<Go to ISI>://WOS:000295720400007	10.1071/mf11140	Little is known about the learning ability of crustaceans, especially with respect to their anti-predator responses to invasive species. In many vertebrates, anti-predator behaviour is influenced by experience during ontogeny. Here, predator-naive glass shrimp (Paratya australiensisis) were exposed to a predatory, invasive fish species, Gambusia holbrooki, to determine whether shrimp could learn …	Terrestrial mammals (Population);
228	Food abundance affects both morphology and behaviour of juvenile perch	Borcherding, J.; Magnhagen, C.	2008	<Go to ISI>://WOS:000255552200002	10.1111/j.1600-0633.2007.00272.x	Behaviour and morphology were both shown to differ between 1+ perch from two lakes that in earlier studies showed differences in size-specific predation risk. As the level of nourishment is known to affect behaviour and morphology, we fed perch of the two lakes in tanks for 40 days with two food levels, to study whether observed differences remain stable with changes in food availability. The per…	Terrestrial mammals (Population);	Assay to quantify response to exposure to predators/predator cues (Intervention/Exposure);	Before/after exposure; exposure/control; predator cue/control; combination (Comparator);	Contains: mean, variance and sample size (Outcome);
229	Repeatability of Aggressiveness against Con-and Heterospecific Prey in the Predatory Mite Neoseiulus californicus (Acari: Phytoseiidae)	Borji, F.; Rahmani, H.; Schausberger, P.	2014	<Go to ISI>://WOS:000345871000005		Repeatability, (the consistency with which a given trait is expressed) of aggressiveness against prey (attack latency) in gravid females of the predatory mite Neoseiulus californicus (McGregor) was examined. In two experiments, prey - conspecific individuals, the onion thrips Thrips tabaci (Lindeman), and the two-spotted spider mite Tetranychus urticae Koch- were repeatedly offered in various no-…	Terrestrial mammals (Population);	Assay to quantify response to exposure to predators/predator cues (Intervention/Exposure);	Before/after exposure; exposure/control; predator cue/control; combination (Comparator);	Contains: mean, variance and sample size (Outcome);
233	RISK-SENSITIVE ANTIPREDATOR BEHAVIOR IN THE TRINIDADIAN GUPPY, POECILIA RETICULATA	Botham, M. S.; Hayward, R. K.; Morrell, L. J.; Croft, D. P.; Ward, J. R.; Ramnarine, I.; Krause, J.	2008	<Go to ISI>://WOS:000261053500021	10.1890/07-0490.1	The comparative approach has become a powerful tool for understanding how predation has shaped prey behavior. In this study we recorded the occurrence of common aquatic predator species and their densities in seven natural populations of Trinidadian guppies, Poecilia reticulata. We then exposed shoals of guppies from each of these populations to a series of predator treatments. Predator treatment…	Terrestrial mammals (Population);
234	Vibrational Dynamics of Interfacial Water by Free Induction Decay Sum Frequency Generation (FID-SFG) at the Al2O3(1120)/H2O Interface	Boulesbaa, A.; Borguet, E.	2014	<Go to ISI>://WOS:000331153600024	10.1021/jz401961j	The dephasing dynamics of a vibrational coherence may reveal the interactions of chemical functional groups with their environment. To investigate this process at a surface, we employ free induction decay sum frequency generation (FID-SFG) to measure the time that it takes for free OH stretch oscillators at the charged (pH approximate to 13, KOH) interface of alumina/water (Al2O3/H2O) to lose the…	Terrestrial mammals (Population);	Assay to quantify response to exposure to predators/predator cues (Intervention/Exposure);	Before/after exposure; exposure/control; predator cue/control; combination (Comparator);	Contains: mean, variance and sample size (Outcome);
235	Cue reliability, risk sensitivity and inducible morphological defense in a marine snail	Bourdeau, P. E.	2010	<Go to ISI>://WOS:000275749600017	10.1007/s00442-009-1488-5	Reliable cues that communicate current or future environmental conditions are a requirement for the evolution of adaptive phenotypic plasticity, yet we often do not know which cues are responsible for the induction of particular plastic phenotypes. I examined the single and combined effects of cues from damaged prey and predator cues on the induction of plastic shell defenses and somatic growth i…	Terrestrial mammals (Population);
236	Morphological defense influences absolute, not relative, nonconsumptive effects in marine snails	Bourdeau, P. E.	2013	<Go to ISI>://WOS:000317472000029	10.1093/beheco/ars191	Theory predicts that the strength of nonconsumptive predator effects (NCEs) depends on the state of individual prey and their vulnerability to predators. This prediction has rarely been tested, particularly with respect to interspecific variation in the vulnerability of closely related (i.e., within the same genus) guild members within a community. I examined the relationship between morphologica…	Terrestrial mammals (Population);
237	Forgotten Perfumery Plants - Part I: Balm of Judea	Bouville, A. S.; Erlich, G.; Azoulay, S.; Fernandez, X.	2019	<Go to ISI>://WOS:000497601400001	10.1002/cbdv.201900506	Perfumes have always been products of great importance, mainly composed of natural, valuable and vegetal raw materials. Today, some of them have completely disappeared in perfumery, even though they are part of our cultural heritage and were commonly used in the past. Balm of Judea is one of the most noble, rare and fascinating ingredient long used in perfumery and medicine, that is missing today…	Terrestrial mammals (Population);	Assay to quantify response to exposure to predators/predator cues (Intervention/Exposure);	Before/after exposure; exposure/control; predator cue/control; combination (Comparator);	Contains: mean, variance and sample size (Outcome);
238	Foraging of gray squirrels on an urban-rural gradient: Use of the GUD to assess anthropogenic impact	Bowers, M. A.; Breland, B.	1996	<Go to ISI>://WOS:A1996VR85600018	10.2307/2269597	Responses of organisms to urbanization may involve adjustments in behavior. To qualify such behavioral plasticity we measured the degree to which gray squirrels (Sciurus carolinensis) exploited sunflower seeds in pans distributed over an urban-rural gradient of 78 sites in Virginia. Our objective was to use squirrel GUDs as a functional, relativistic measure of the effects of urbanization. Result…		Assay to quantify response to exposure to predators/predator cues (Intervention/Exposure);	Before/after exposure; exposure/control; predator cue/control; combination (Comparator);	Contains: mean, variance and sample size (Outcome);
239	Effects of a predatory fish on a tropical detritus-based food web	Boyero, L.; Rincon, P. A.; Pearson, R. G.	2008	<Go to ISI>://WOS:000257395300002	10.1007/s11284-007-0424-6	In contrast to that for grazing systems, relatively little information exists for trophic cascades in detritus-based stream food webs, which are predominant in forested headwater streams. Predator-prey interactions are thought to be weak in these systems, but studies are very scarce, their results are equivocal, and they do not separate the effect of direct consumption from a behavioural response…	Terrestrial mammals (Population);
240	Avoidance of predator chemical cues by bats: an experimental assessment	Boyles, J. G.; Storm, J. J.	2007	<Go to ISI>://WOS:000250142900003	10.1163/156853907781871806	Predation places selection pressure on the behaviour of organisms, but the effect of predation risk on bat behaviour has gone largely untested. Using a Y-maze, we tested the hypothesis that female big brown bats (Eptesicus fuscus) avoid olfactory cues from known predators raccoons (Procyon lotor) and black rat snakes (Elaphe obsoleta). These chemical cues are most likely encountered by bats durin…	Terrestrial mammals (Population);
242	Managing human disturbance: factors influencing flight-initiation distance of birds in a West African nature reserve	Braimoh, B.; Iwajomo, S.; Wilson, M.; Chaskda, A.; Ajang, A.; Cresswell, W.	2018	<Go to ISI>://WOS:000424099300009	10.2989/00306525.2017.1388300	Escape behaviour in response to perceived predators can be employed as a guide when designating protected areas around sensitive bird species to minimise the impact of human disturbance. A key measure of escape response is flight-initiation distance (FID), the distance at which a prey animal initiates its escape when approached by a potential predator. We tested the predictions of optimal escape …	Terrestrial mammals (Population);
243	SHIFTS IN BODY-TEMPERATURE AND ESCAPE BEHAVIOR OF FEMALE PODARCIS-MURALIS DURING PREGNANCY	Brana, F.	1993	<Go to ISI>://WOS:A1993KJ53500005	10.2307/3544807	Average field body temperatures of pregnant female Podarcis muralis (32.62-degrees-C) were significantly lower than that of males and non-pregnant females (overall average: 33.74-degrees-C). However, when tested in terrarium with a strong thermal gradient in a limited space, which represents a low-cost environment for thermoregulation, neither body temperature nor position in the thermal gradient…	Terrestrial mammals (Population);
244	Morphological correlates of burst speed and field movement patterns: the behavioural adjustment of locomotion in wall lizards (Podarcis muralis)	Brana, F.	2003	<Go to ISI>://WOS:000185316700012	10.1046/j.1095-8312.2003.00226.x	Locomotion of lizards has clear morphological determinants and is important for developing activities such as feeding, social interaction and predator avoidance. Thus, morphological variation is believed to have fitness consequences through affecting locomotor performance. This paper firstly evaluates the dependence of burst speed on morphology, and secondly examines the movement patterns of free…	Terrestrial mammals (Population);
246	Aggressive interactions between the invasive anemone Anemonia alicemartinae and the native anemone Phymactis papillosa	Brante, A.; Riera, R.; Riquelme, P.	2019	<Go to ISI>://WOS:000518432200009	10.3354/ab00718	The distribution range expansion of species mediated by natural or anthropic mechanisms is one of the main causes of changes in biodiversity patterns. Anemonia alicemartinae is a cryptogenic species found along the coasts of the Southeast Pacific Ocean. This species has expanded its range by >1900 km along the Chilean coast throughout the last 50 yr. A. alicemartinae cohabits with the native anem…	Terrestrial mammals (Population);	Assay to quantify response to exposure to predators/predator cues (Intervention/Exposure);	Before/after exposure; exposure/control; predator cue/control; combination (Comparator);	Contains: mean, variance and sample size (Outcome);
247	INFLUENCE OF SUBSTRATE TEMPERATURE AND DIRECTNESS OF APPROACH ON THE ESCAPE RESPONSES OF JUVENILE COLLARED LIZARDS	Braun, C. A.; Baird, T. A.; LeBeau, J. K.	2010	<Go to ISI>://WOS:000285568800005	10.1655/09-043.1	Escape theory is a well-known conceptual framework proposed to predict adaptive behavior patterns of free-ranging prey animals with respect to predator avoidance. Escape-theory models are based on the premise that prey should adopt behavior that balances predation risk incurred by remaining in a chosen location against the cumulative fitness costs resulting from fleeing such locations. Ectotherms…	Terrestrial mammals (Population);
248	Fear Mediates Trophic Cascades: Nonconsumptive Effects of Predators Drive Aquatic Ecosystem Function	Breviglieri, C. P. B.; Oliveira, P. S.; Romero, G. Q.	2017	<Go to ISI>://WOS:000399663700003	10.1086/691262	Predators control prey populations and influence communities and the functioning of ecosystems through a combination of consumptive and nonconsumptive effects. These effects can be locally confined to one ecosystem but can also be extended to neighboring ecosystems. In this study, we investigated the nonconsumptive effects of terrestrial avian predators on the communities of aquatic invertebrates…	Terrestrial mammals (Population);
249	Predation-risk effects of predator identity on the foraging behaviors of frugivorous bats	Breviglieri, C. P. B.; Piccoli, G. C. O.; Uieda, W.; Romero, G. Q.	2013	<Go to ISI>://WOS:000325819700025	10.1007/s00442-013-2677-9	Predators directly and indirectly affect the density and the behavior of prey. These effects may potentially cascade down to lower trophic levels. In this study, we tested the effects of predator calls (playbacks of bird vocalizations: Tyto alba, Speotyto cunicularia, and Vanellus chilensis), predator visual stimuli (stuffed birds) and interactions of visual and auditory cues, on the behavior of …	Terrestrial mammals (Population);
251	How does temperature affect behaviour? Multilevel analysis of plasticity, personality and predictability in hermit crabs	Briffa, M.; Bridger, D.; Biro, P. A.	2013	<Go to ISI>://WOS:000321758700009	10.1016/j.anbehav.2013.04.009	When animals are observed on multiple occasions, consistent between-individual differences in behaviour, often referred to as animal personality, may be observed. However, this does not mean that the behaviour of a given individual is readily predictable. While some individuals show low levels of variation around their behavioural mean, others show high levels of variation, and there may be signi…	Terrestrial mammals (Population);	Assay to quantify response to exposure to predators/predator cues (Intervention/Exposure);	Before/after exposure; exposure/control; predator cue/control; combination (Comparator);	Contains: mean, variance and sample size (Outcome);
252	Responses to threat in a freshwater invader: longitudinal data reveal personality, habituation, and robustness to changing water temperatures in the "killer shrimp" Dikerogammarus villosus (Crustacea: Amphipoda)	Briffa, M.; Jones, N.; Macneil, C.	2016	<Go to ISI>://WOS:000374258900007	10.1093/cz/zov001	Freshwater biodiversity and ecosystem integrity are under threat from biological invasions. The "killer shrimp" Dikerogammarus villosus is a highly predatory amphipod that has spread readily across Central Europe and recently the UK and its arrival has been associated with the significant loss of resident species. Despite this, studies of its behavioral ecology are sparse, even though its behavio…	Terrestrial mammals (Population);
254	Evolution of antipredator behavior in an island lizard species, Podarcis erhardii (Reptilia: Lacertidae): The sum of all fears?	Brock, K. M.; Bednekoff, P. A.; Pafilis, P.; Foufopoulos, J.	2015	<Go to ISI>://WOS:000347462800017	10.1111/evo.12555	Organisms generally have many defenses against predation, yet may lack effective defenses if from populations without predators. Evolutionary theory predicts that costly antipredator behaviors will be selected against when predation risk diminishes. We examined antipredator behaviors in Aegean wall lizards, Podarcis erhardii, across an archipelago of land-bridge islands that vary in predator dive…	Terrestrial mammals (Population);
257	Behavioral syndrome over the boundaries of life-025EFcarryovers from larvae to adult damselfly	Brodin, T.	2009	<Go to ISI>://WOS:000262152300004	10.1093/beheco/arn111	Activity is an important behavioral trait that mediates a trade-off between obtaining food for growth and avoiding predation. Active individuals usually experience a higher encounter rate with food items and suffer higher predation pressure than less active individuals. I investigated how activity of the damselfly Lestes congener is affected by larval state and predator presence and if larval beh…	Terrestrial mammals (Population);
258	Larval behavioral syndrome does not affect emergence behavior in a damselfly (Lestes congener)	Brodin, T.; Drotz, M. K.	2011	<Go to ISI>://WOS:000285754300016	10.1007/s10164-010-0230-4	Activity is a key behavioral trait that often mediates a trade-off between finding food for growth and evading predation. We investigated how activity of the damselfly Lestes congener is affected by larval state and predator presence and if larval behavioral type (BT) can be used to predict larval emergence behavior. Activity level of individual larvae was studied without predators at two differe…	Terrestrial mammals (Population);
259	Conflicting selection pressures on the growth/predation risk trade-off in a damselfly	Brodin, T.; Johansson, F.	2004	<Go to ISI>://WOS:000225263500002	10.1890/03-3120	Activity is an important behavioral trait that in most animals mediates a trade-off between obtaining food for growth and avoiding predation. Active individuals usually experience a higher encounter rate with food items and predators and, as a consequence, grow faster and suffer higher predation pressure than less active individuals. We investigated how predator-induced mortality and growth of th…	Terrestrial mammals (Population);	Assay to quantify response to exposure to predators/predator cues (Intervention/Exposure);	Before/after exposure; exposure/control; predator cue/control; combination (Comparator);	Contains: mean, variance and sample size (Outcome);
260	Risk avoidance in sympatric large carnivores: reactive or predictive?	Broekhuis, F.; Cozzi, G.; Valeix, M.; McNutt, J. W.; Macdonald, D. W.	2013	<Go to ISI>://WOS:000323200600018	10.1111/1365-2656.12077	1. Risks of predation or interference competition are major factors shaping the distribution of species. An animal's response to risk can either be reactive, to an immediate risk, or predictive, based on preceding risk or past experiences. The manner in which animals respond to risk is key in understanding avoidance, and hence coexistence, between interacting species. 2. We investigated whether c…		Assay to quantify response to exposure to predators/predator cues (Intervention/Exposure);	Before/after exposure; exposure/control; predator cue/control; combination (Comparator);	Contains: mean, variance and sample size (Outcome);
261	Heritability and genetic correlations of escape behaviours in juvenile scallop Argopecten purpuratus	Brokordt, K.; Farias, W.; Lhorente, J. P.; Winkler, F.	2012	<Go to ISI>://WOS:000306656000025	10.1016/j.anbehav.2012.05.025	Escape behaviours are generally considered adaptive because of their obvious effects on fitness. However, little is known about the genetic basis of escape responses. The estimation of the magnitude of hereditary factors affecting variation in escape responses indicates their potential to evolve by natural selection. Scallops are exceptional among bivalve molluscs because they possess an excellen…	Terrestrial mammals (Population);
262	Using insights from animal behaviour and behavioural ecology to inform marine conservation initiatives	Brooker, R. M.; Feeney, W. E.; White, J. R.; Manassa, R. P.; Johansen, J. L.; Dixson, D. L.	2016	<Go to ISI>://WOS:000385375900023	10.1016/j.anbehav.2016.03.012	The impacts of human activities on the natural world are becoming increasingly apparent, with rapid development and exploitation occurring at the expense of habitat quality and biodiversity. Declines are especially concerning in the oceans, which hold intrinsic value due to their biological uniqueness as well as their substantial sociological and economic importance. Here, we review the literatur…	Terrestrial mammals (Population);	Assay to quantify response to exposure to predators/predator cues (Intervention/Exposure);	Before/after exposure; exposure/control; predator cue/control; combination (Comparator);	Contains: mean, variance and sample size (Outcome);
263	Laterality is linked to personality in the black-lined rainbowfish, Melanotaenia nigrans	Brown, C.; Bibost, A. L.	2014	<Go to ISI>://WOS:000336022700012	10.1007/s00265-014-1712-0	Emotions such as fear in vertebrates are often strongly lateralised, that is, a single cerebral hemisphere tends to be dominant when processing emotive stimuli. Boldness is a measure of an individual's propensity to take risks and it has obvious connections with fear responses. Given the emotive nature of this well-studied personality trait, there is good reason to suspect that it is also likely …	Terrestrial mammals (Population);	Assay to quantify response to exposure to predators/predator cues (Intervention/Exposure);	Before/after exposure; exposure/control; predator cue/control; combination (Comparator);	Contains: mean, variance and sample size (Outcome);
264	Social learning and life skills training for hatchery reared fish	Brown, C.; Laland, K.	2001	<Go to ISI>://WOS:000171541600001	10.1006/jfbi.2001.1689	With the stress placed on our natural resources, many fisheries increasingly rely on restocking from hatchery-reared sources in an attempt to maintain commercially viable populations. However, the mortality rates of hatchery-reared fishes during the period directly following release are very high. The successful development of restocking pro.-rams is consequently dependent upon production and rel…	Terrestrial mammals (Population);
265	Social learning in fishes: a review	Brown, C.; Laland, K. N.	2003	<Go to ISI>://WOS:000187386200010	10.1046/j.1467-2979.2003.00122.x	Animals acquire skills and knowledge from other animals, and fish are no exception. There is now strong experimental evidence that many species of fish exhibit social learning and traditional behaviours. Here, we review the literature pertaining to social learning in fish, focusing on (i) antipredator behaviour, (ii) migration and orientation, (iii) foraging, (iv) mate choice and (v) eavesdroppin…	Terrestrial mammals (Population);	Assay to quantify response to exposure to predators/predator cues (Intervention/Exposure);	Before/after exposure; exposure/control; predator cue/control; combination (Comparator);	Contains: mean, variance and sample size (Outcome);	Presents primary results ();
266	Predator recognition and responses in the endangered Macquarie perch (Macquaria australasica)	Brown, C.; Morgan, J.	2015	<Go to ISI>://WOS:000349002800004	10.1071/mf13258	Macquarie perch, Macquaria austalasica, is an endangered species endemic to southern Australia whose distribution is highly fragmented and continues to decline. Key threatening processes include habitat destruction, dams and weirs, overfishing and interactions with introduced species. Here, we examined the responses of small and large Macquarie perch to two native predators and to the introduced …	Terrestrial mammals (Population);
267	Predator recognition and anti-predator responses in the rainbowfish Melanotaenia eachamensis	Brown, C.; Warburton, K.	1997	<Go to ISI>://WOS:A1997XL53900008	10.1007/s002650050364	Predator evasion behaviour patterns of three populations of rainbowfish (Melanotaenia eachamensis) were compared. The populations differed in the level of complexity of their natural habitats and the type and extent of predation. The predator recognition abilities of fish were assessed by exposing them to models differing in their degree of predator realism. The availability of vegetated cover an…	Terrestrial mammals (Population);
270	Effects of group size on the threat-sensitive response to varying concentrations of chemical alarm cues by juvenile convict cichlids	Brown, G. E.; Bongiorno, T.; DiCapua, D. M.; Ivan, L. I.; Roh, E.	2006	<Go to ISI>://WOS:000236285900001	10.1139/z05-166	The threat-sensitive predator avoidance model predicts that prey should balance the intensity of antipredator responses against perceived predation risk, resulting in a graded response pattern. Recent studies have demonstrated considerable interspecific variation in the intensity of threat-sensitive response patterns, ranging from strongly graded to relatively nongraded or "hypersensitive" threat…	Terrestrial mammals (Population);
271	Chemical alarm signals in juvenile green sunfish (Lepomis cyanellus, centrarchidae)	Brown, G. E.; Brennan, S.	2000	<Go to ISI>://WOS:000166281500018		We investigated the presence of chemical alarm signals in juvenile Green Sunfish (Lepomis cyanellus) under laboratory conditions. We exposed individual sunfish to skin extracts of conspecifics and swordtails (Xiphophorus helleri), a species not known to possess alarm pheromones and that is phylogenetically distant and allopatric from green sunfish. Sunfish significantly increased time spent freez…	Terrestrial mammals (Population);
272	Background level of risk determines the intensity of predator neophobia in juvenile convict cichlids	Brown, G. E.; Chivers, D. P.; Elvidge, C. K.; Jackson, C. D.; Ferrari, M. C. O.	2014	<Go to ISI>://WOS:000329100100013	10.1007/s00265-013-1629-z	Behavioural ecology is rife with examples of prey animals that are able to adjust the intensity of their anti-predator response to match background risk levels. Often, preys need experience with predators before they will invest in costly anti-predator responses. This means that prey animals often fail to respond to predators during their first encounter. Recently, we have shown that prey raised …	Terrestrial mammals (Population);
273	Retention of neophobic predator recognition in juvenile convict cichlids: effects of background risk and recent experience	Brown, G. E.; Demers, E. E.; Joyce, B. J.; Ferrari, M. C. O.; Chivers, D. P.	2015	<Go to ISI>://WOS:000362960200011	10.1007/s10071-015-0902-0	Exposure to conditions of elevated predation risk, even for relatively short periods, has been shown to induce neophobic responses to novel predators. Such phenotypically plastic responses should allow prey to exhibit costly anti-predator behaviour to novel cues only in situations where the risk of predation is high. While there is evidence that the level of background risk shapes the strength of…	Terrestrial mammals (Population);
274	Unpredictable risk enhances induced neophobia in northern red-bellied dace	Brown, G. E.; Demers, E. E. M.; Goldman, J. A.; Singh, A.; Chivers, D. P.; Ferrari, M. C. O.	2020	<Go to ISI>://WOS:000581858400015	10.1016/j.anbehav.2020.08.012	Neophobia, the fear response of organisms towards novel cues, is a phenotypically plastic trait that manifests among prey that experience uncertain, often high levels of risk. Prey that find themselves in uncertain or highly variable risk environments over ecological and evolutionary time could benefit from reducing the costs associated with 'making a bad decision' when they detect novel or unkno…	Terrestrial mammals (Population);
276	Background risk and recent experience influences retention of neophobic responses to predators	Brown, G. E.; Elvidge, C. K.; Ramnarine, I.; Ferrari, M. C. O.; Chivers, D. P.	2015	<Go to ISI>://WOS:000352718600006	10.1007/s00265-015-1888-y	Recent studies have shown that prey living under conditions of elevated predation risk respond very differently to novel predators than prey living under low-risk conditions, by displaying generalized avoidance patterns to novel stimuli. This phenotypic plasticity in neophobic responses provides prey with the means to respond flexibly to uncertain risks, but we know almost nothing about how long …	Terrestrial mammals (Population);
277	Adaptive Forgetting: Why Predator Recognition Training Might Not Enhance Poststocking Survival	Brown, G. E.; Ferrari, M. C. O.; Chivers, D. P.	2013	<Go to ISI>://WOS:000313953000003	10.1080/03632415.2013.750133	The success of current fish restocking efforts is often hampered by poor poststocking survival of hatchery-reared juveniles. As a result of hatchery selection, combined with a lack of ecologically relevant experience, hatchery-reared fishes often fail to recognize and respond to potential predators following stocking into natural waterways. One commonly proposed method to enhance potential postst…	Terrestrial mammals (Population);				Presents primary results ();
278	Phenotypically plastic neophobia: a response to variable predation risk	Brown, G. E.; Ferrari, M. C. O.; Elvidge, C. K.; Ramnarine, I.; Chivers, D. P.	2013	<Go to ISI>://WOS:000315461500011	20122712	Prey species possess a variety of morphological, life history and behavioural adaptations to evade predators. While specific evolutionary conditions have led to the expression of permanent, non-plastic anti-predator traits, the vast majority of prey species rely on experience to express adaptive anti-predator defences. While ecologists have identified highly sophisticated means through which naiv…	Terrestrial mammals (Population);
279	Retention of acquired predator recognition among shy versus bold juvenile rainbow trout	Brown, G. E.; Ferrari, M. C. O.; Malka, P. H.; Fregeau, L.; Kayello, L.; Chivers, D. P.	2013	<Go to ISI>://WOS:000313060500004	10.1007/s00265-012-1422-4	The ability to acquire information about predators allows prey to better balance threat-sensitive tradeoffs by responding only to ecologically relevant predation threats. However, predation risk is highly variable through time and responding to predators that no longer represent a threat would likely prove costly to prey. While a wealth of studies have examined the way in which prey learn, little…	Terrestrial mammals (Population);
280	Growth rate and retention of learned predator cues by juvenile rainbow trout: faster-growing fish forget sooner	Brown, G. E.; Ferrari, M. C. O.; Malka, P. H.; Oligny, M. A.; Romano, M.; Chivers, D. P.	2011	<Go to ISI>://WOS:000290726100011	10.1007/s00265-011-1140-3	Under conditions of spatial and/or temporal variability in predation risk, prey organisms often rely on acquired predator recognition to balance the trade-offs between energy intake and risk avoidance. The question of 'for how long' should prey retain this learned information is poorly understood. Here, we test the hypothesis that the growth rate experienced by prey should influence the length of…	Terrestrial mammals (Population);
281	Generalization of predators and nonpredators by juvenile rainbow trout: learning what is and is not a threat	Brown, G. E.; Ferrari, M. C. O.; Malka, P. H.; Russo, S.; Tressider, M.; Chivers, D. P.	2011	<Go to ISI>://WOS:000291202900023	10.1016/j.anbehav.2011.03.013	Learned recognition of novel predators allows prey to respond to ecologically relevant threats. Prey could minimize the costs associated with learning the identity of both predators and nonpredators by making educated guesses on the identity of a novel species based on their similarities with known predators and nonpredators, a process known as generalization. Here, we tested whether juvenile rai…	Terrestrial mammals (Population);
282	Production of chemical alarm cues in convict cichlids: the effects of diet, body condition and ontogeny	Brown, G. E.; Foam, P. E.; Cowell, H. E.; Guevara-Fiore, P.; Chivers, D. P.	2004	<Go to ISI>://WOS:000222687500004		While much is known regarding the role of chemical alarm cues in the mediation of predator-prey dynamics within aquatic ecosystems, little is known regarding the production of these critically important information sources. In a series of laboratory experiments, we tested the possible effects of diet, body condition and ontogeny on the production of chemical alarm cues in juvenile convict cichlid…	Terrestrial mammals (Population);
283	Ontogenetic changes in response to heterospecific alarm cues by juvenile largemouth bass are phenotypically plastic	Brown, G. E.; Gershaneck, D. L.; Plata, D. L.; Golub, J. L.	2002	<Go to ISI>://WOS:000178657700004	10.1163/156853902320387891	Juvenile largemouth bass (Micropterus salmoides) undergo an ontogenetic change in their response to chemical alarm cues of a heterospecific prey guild member (finescale dace, Phoxinus neogaeus), shifting from an antipredator to a foraging response at a standard length of 50 to 55 mm. We conducted a laboratory study to determine if: (1) this shift is fixed or phenotypically plastic, and (2) juveni…	Terrestrial mammals (Population);
284	Chemical alarm signals in wild Trinidadian gunnies (Poecilia reticulata)	Brown, G. E.; Godin, J. G. J.	1999	<Go to ISI>://WOS:000083014000007	10.1139/cjz-77-4-562	We investigated the presence and possible function of chemical alarm signals (alarm pheromones) in wild Trinidadian guppies (Poecilia reticulata) using laboratory, trapping, and direct field observational methods. In laboratory experiments, female guppies from a population exposed to high predation significantly increased their shoaling, dashing, and freezing behaviours and significantly reduced …	Terrestrial mammals (Population);
285	Who dares, learns: chemical inspection behaviour and acquired predator recognition in a characin fish	Brown, G. E.; Godin, J. G. J.	1999	<Go to ISI>://WOS:000078695200024	10.1006/anbe.1998.1017	Individuals that dare approach predators (predator inspection behaviour) may benefit by acquiring information regarding the potential threat of predation. Although information acquisition based on visual cues has been demonstrated for fish, it is unknown whether fish will inspect predators on the basis of chemical cues or whether such inspection behaviour results in information acquisition. Here,…	Terrestrial mammals (Population);
286	Social context, competitive interactions and the dynamic nature of antipredator responses of juvenile rainbow trout Oncorhynchus mykiss	Brown, G. E.; Harvey, M. C.; Leduc, Aohc; Ferrari, M. C. O.; Chivers, D. P.	2009	<Go to ISI>://WOS:000269904400006	10.1111/j.1095-8649.2009.02305.x	The effects of food ration and social context, as well as possible interactions, on the antipredator behaviour of juvenile rainbow trout Onchorhynchus mykiss were investigated in a pair of laboratory studies. In experiment 1, pairs of dominant and subordinate O. mykiss were exposed to conspecific alarm cues when maintained under high or low food rations. Under high food rations, dominant individu…	Terrestrial mammals (Population);
287	Risk-induced neophobia: does sensory modality matter?	Brown, G. E.; Jackson, C. D.; Joyce, B. J.; Chivers, D. P.; Ferrari, M. C. O.	2016	<Go to ISI>://WOS:000385153000008	10.1007/s10071-016-1021-2	Recent studies have documented that exposure to high levels of background risk can induce neophobic predator avoidance in prey animals, whereby they respond to any novel cue with an anti-predator response. Such phenotypically plastic predator avoidance may allow prey to maximize anti-predator benefits in variable risk environments. It remains poorly understood whether risk assessment information …	Terrestrial mammals (Population);
288	Ontogenetic changes in the response of largemouth bass (Micropterus salmoides, Centrarchidae, Perciformes) to heterospecific alarm pheromones	Brown, G. E.; LeBlanc, V. J.; Porter, L. E.	2001	<Go to ISI>://WOS:000169607700003	10.1046/j.1439-0310.2001.00671.x	Juvenile largemouth bass (Micropterus salmonides) undergo an ontogenetic niche shift from invertebrate feeding members of the cyprinid prey guild to piscivory during their first year of growth. We conducted laboratory and field trials to determine whether juvenile bass show a similar ontogenetic shift in their response to the alarm pheromone of finescale dace (Phoxinus neogaeus, Cyprinidae). When…	Terrestrial mammals (Population);
289	Provenance and threat-sensitive predator avoidance patterns in wild-caught Trinidadian guppies	Brown, G. E.; Macnaughton, C. J.; Elvidge, C. K.; Ramnarine, I.; Godin, J. G. J.	2009	<Go to ISI>://WOS:000263670900007	10.1007/s00265-008-0703-4	The antipredator behaviour of prey organisms is shaped by a series of threat-sensitive trade-offs between the benefits associated with successful predator avoidance and a suite of other fitness-related behaviours such as foraging, mating and territorial defence. Recent research has shown that the overall intensity of antipredator response and the pattern of threat-sensitive trade-offs are influen…	Terrestrial mammals (Population);
290	Predator inspection behaviour in a characin fish: an interaction between chemical and visual information?	Brown, G. E.; Magnavacca, G.	2003	<Go to ISI>://WOS:000185251600003	10.1046/j.1439-0310.2003.00919.x	Recent evidence suggests that predator inspection behaviour by Ostariophysan prey fishes is regulated by both the chemical and visual cues of potential predators. In laboratory trials, we assessed the relative importance of chemical and visual information during inspection visits by varying both ambient light (visual cues) and predator odour (chemical cues) in a 2 x 2 experimental design. Shoals …	Terrestrial mammals (Population);
291	Chemically mediated predator inspection behaviour in the absence of predator visual cues by a characin fish	Brown, G. E.; Paige, J. A.; Godin, J. G. J.	2000	<Go to ISI>://WOS:000089715700006	10.1006/anbe.2000.1496	Animals commonly approach (i.e. 'inspect') potential predators. Glowlight tetras, Hemigrammus erythrozonus, have previously been shown to inspect the combined chemical and visual cues originating from novel predators and to modify their inspection (approach) behaviour depending upon the predator's diet. We conducted two experiments to determine whether tetras would inspect the chemical cues of in…	Terrestrial mammals (Population);
292	Assessment of local predation risk: the role of subthreshold concentrations of chemical alarm cues	Brown, G. E.; Poirier, J. F.; Adrian, J. C.	2004	<Go to ISI>://WOS:000223042500015	10.1093/beheco/arh084	The ability to accurately assess local predation risk is critical to prey individuals, as it allows them to maximize threat-sensitive trade-offs between predator avoidance and other fitness related activities. A wide range of taxonomically diverse prey (including many freshwater fishes) relies on chemical alarm cues (alarm pheromones) as their primary information source for local risk assessment.…	Terrestrial mammals (Population);
293	The dynamic nature of antipredator behavior: prey fish integrate threat-sensitive antipredator responses within background levels of predation risk	Brown, G. E.; Rive, A. C.; Ferrari, M. C. O.; Chivers, D. P.	2006	<Go to ISI>://WOS:000241105100002	10.1007/s00265-006-0232-y	Prey animals often have to face a dynamic tradeoff between the costs of antipredator behavior and the benefits of other fitness-related activities such as foraging and reproduction. According to the threat-sensitive predator avoidance hypothesis, prey animals should match the intensity of their antipredator behavior to the degree of immediate threat posed by the predator. Moreover, longer-term te…	Terrestrial mammals (Population);
294	Conspecific skin extracts elicit antipredator responses in juvenile rainbow trout (Oncorhynchus mykiss)	Brown, G. E.; Smith, R. J. F.	1997	<Go to ISI>://WOS:000070948200018	10.1139/z97-821	We investigated, under laboratory conditions, the presence of chemical alarm signals in juvenile rainbow trout (Oncorhynchus mykiss). In an initial experiment, we exposed trout to a whole-body extract from conspecifics or a distilled-water control. When exposed to whole-body extract, trout significantly (i) decreased time spent swimming, (ii) increased time taken to resume foraging, and (iii) dec…	Terrestrial mammals (Population);
295	Acquired predator recognition in juvenile rainbow trout (Oncorhynchus mykiss): conditioning hatchery-reared fish to recognize chemical cues of a predator	Brown, G. E.; Smith, R. J. F.	1998	<Go to ISI>://WOS:000074029600009	10.1139/cjfas-55-3-611	In this study, we exposed predator-naive, hatchery-reared juvenile rainbow trout (Oncorhynchus mykiss) to the chemical stimuli from northern pike (Esox lucius) and either trout skin extract (a chemical alarm signal) or a distilled water control to test for acquired recognition of a novel predator. Trout exposed to conspecific skin extract and pike odour significantly increased antipredator behavi…	Terrestrial mammals (Population);
296	Vigilance, patch use and habitat selection: Foraging under predation risk	Brown, J. S.	1999	<Go to ISI>://WOS:000082698600004		To balance conflicting demands for food and safety from predation, feeding animals have two useful tools. First, they can vary the amount of time they devote to harvesting patches that vary in predation risk and feeding rates. Second, they can use vigilance to trade-off food and safety while feeding from a food patch. I present a model for predicting how an optimal forager should jointly use thes…	Terrestrial mammals (Population);
297	Hazardous duty pay and the foraging cost of predation	Brown, J. S.; Kotler, B. P.	2004	<Go to ISI>://WOS:000223862500013	10.1111/j.1461-0248.2004.00661.x	We review the concepts and research associated with measuring fear and its consequences for foraging. When foraging, animals should and do demand hazardous duty pay. They assess a foraging cost of predation to compensate for the risk of predation or the risk of catastrophic injury. Similarly, in weighing foraging options, animals tradeoff food and safety. The foraging cost of predation can be mod…					Presents primary results ();
298	PATCH USE UNDER PREDATION RISK .2. A TEST WITH FOX SQUIRRELS, SCIURUS-NIGER	Brown, J. S.; Morgan, R. A.; Dow, B. D.	1992	<Go to ISI>://WOS:A1992KH20900015		Models of patch use (Brown 1992) make a number of qualitative predictions regarding when a forager should quit feeding from depletable food patches that vary in predation risk. We tested for these effects using free-living fox squirrels, Sciurus niger, foraging for sunflower seeds mixed into a sand matrix. We used giving-up density (GUD: food remaining in patches following a day of foraging) as a…		Assay to quantify response to exposure to predators/predator cues (Intervention/Exposure);	Before/after exposure; exposure/control; predator cue/control; combination (Comparator);	Contains: mean, variance and sample size (Outcome);
299	Living at the edge of the front; reduced predation risk to invasive round goby in a Great Lakes tributary	Brownscombe, J. W.; Fox, M. G.	2013	<Go to ISI>://WOS:000316332300015	10.1007/s10750-012-1427-z	The objective of this research was to determine if the highly invasive round goby (Neogobius melanostomus) experiences lower predation risk during early stages of invasion. We compared round goby predation rates between a recently invaded area (occupied for a parts per thousand 1 year) and a longer established area (a parts per thousand 7 years) of the Trent River, Ontario, Canada. Tethering tria…	Terrestrial mammals (Population);
300	Rapid recovery following short-term acoustic disturbance in two fish species	Bruintjes, R.; Purser, J.; Everley, K. A.; Mangan, S.; Simpson, S. D.; Radford, A. N.	2016	<Go to ISI>://WOS:000377968600034	150686	Noise from human activities is known to impact organisms in a variety of taxa, but most experimental studies on the behavioural effects of noise have focused on examining responses associated with the period of actual exposure. Unlike most pollutants, acoustic noise is generally short-lived, usually dissipating quickly after the source is turned off or leaves the area. In a series of experiments,…	Terrestrial mammals (Population);
301	Context-dependent impacts of anthropogenic noise on individual and social behaviour in a cooperatively breeding fish	Bruintjes, R.; Radford, A. N.	2013	<Go to ISI>://WOS:000320651200025	10.1016/j.anbehav.2013.03.025	Anthropogenic (man-made) noise is a global problem and present in virtually all terrestrial and aquatic environments. To date, most studies investigating the potential impact of this pollutant have focused on individual behavioural responses and simply considered whether noise has an effect. However, most animals engage in social interactions, which may be vulnerable to the adverse effects of noi…	Terrestrial mammals (Population);
302	Symmetrically biased T/R switches for NMR and MRI with microsecond dead time	Brunner, D. O.; Furrer, L.; Weiger, M.; Baumberger, W.; Schmid, T.; Reber, J.; Dietrich, B. E.; Wilm, B. J.; Froidevaux, R.; Pruessmann, K. P.	2016	<Go to ISI>://WOS:000370891700017	10.1016/j.jmr.2015.12.016	For direct NMR detection and imaging of compounds with very short coherence life times the dead time between radio-frequency (RF) pulse and reception of the free induction decay (FID) is a major limiting factor. It is typically dominated by the transient and recovery times of currently available transmit-receive (T/R) switches and amplification chains. A novel PIN diode-based T/R switch topology …	Terrestrial mammals (Population);	Assay to quantify response to exposure to predators/predator cues (Intervention/Exposure);	Before/after exposure; exposure/control; predator cue/control; combination (Comparator);	Contains: mean, variance and sample size (Outcome);
304	Spider cues stimulate feeding, weight gain and survival of crickets	Bucher, R.; Binz, H.; Menzel, F.; Entling, M. H.	2014	<Go to ISI>://WOS:000344625000001	10.1111/een.12131	1. To avoid predation, prey often change their behaviour upon encountering cues of predator presence. Such behavioural changes should enhance individual survival, but are likely to be energy-demanding. This should deplete energy reserves of the prey, unless it increases food intake. 2. These hypotheses were studied by conducting two microcosm experiments. In the first, crickets were kept on plant…	Terrestrial mammals (Population);
305	Effects of Spider Chemotactile Cues on Arthropod Behavior	Bucher, R.; Binz, H.; Menzel, F.; Entling, M. H.	2014	<Go to ISI>://WOS:000340498500002	10.1007/s10905-014-9449-1	Predation risk can strongly affect the behavior of prey species. However, empirical evidence for changes in behavior driven by spider cues is restricted to relatively few taxa. Here, we conducted a series of behavioral experiments to test for changes in activity among a wide range of terrestrial arthropods. We confronted 13 insect and eight spider species with chemotactile cues of three spider sp…	Terrestrial mammals (Population);
306	Individual differences in behavior and mechanisms of ecological differentiation with fishes as an example	Budaev, S. V.; Mikheev, V. N.; Pavlov, D. S.	2015	<Go to ISI>://WOS:000351483800003		In this paper we present a review of individual differences in animal behavior exemplified by fishes. Main approaches to these differences investigation are outlined. Such terms as temperament can be used to describe consistent characteristics of individuality in animals. It should be emphasized that consistency over time and across situations is the main classification characteristic of the temp…	Terrestrial mammals (Population);	Assay to quantify response to exposure to predators/predator cues (Intervention/Exposure);	Before/after exposure; exposure/control; predator cue/control; combination (Comparator);	Contains: mean, variance and sample size (Outcome);	Presents primary results ();
308	ECOLOGICAL CORRELATES OF POPULATION AND INDIVIDUAL VARIATION IN ANTIPREDATOR BEHAVIOR OF 2 SPECIES OF DESERT LIZARDS	Bulova, S. J.	1994	<Go to ISI>://WOS:A1994PZ20000014		Antipredator behavior was measured in four populations of zebra-tailed lizards (Callisaurus draconoides) and two populations of greater earless lizards (Cophosaurus texcanus). Lizards were approached in the held, and five measures of wariness were recorded. Callisaurus had significantly greater approach distance and greater final distance than did Cophosaurus. Among populations of Callisaurus, li…	Terrestrial mammals (Population);
309	THE COMPARATIVE IMPERATIVE - GENETICS AND ONTOGENY OF CHEMORECEPTIVE PREY RESPONSES IN NATRICINE SNAKES	Burghardt, G. M.	1993	<Go to ISI>://WOS:A1993KX56700003	10.1159/000113831	Reptiles offer a rich diversity for the study of chemoreception, and snakes are a particularly appropriate group for comparative, evolutionary, genetic, developmental, and mechanistic studies. A long-term program of research is described that attempts to integrate these approaches, focusing on the widespread North American genus Thamnophis (Natricinae). Prior to their first meal, neonatal snakes …	Terrestrial mammals (Population);	Assay to quantify response to exposure to predators/predator cues (Intervention/Exposure);	Before/after exposure; exposure/control; predator cue/control; combination (Comparator);	Contains: mean, variance and sample size (Outcome);
310	Gladstone, Australia field studies: Weathering and degradation of hydrocarbons in oiled mangrove and salt marsh sediments with and without the application of an experimental bioremediation protocol	Burns, K. A.; Codi, S.; Duke, N. C.	2000	<Go to ISI>://WOS:000166052900017	10.1016/s0025-326x(00)00094-1	This field study was a combined chemical and biological investigation of the relative rates of weathering and biodegradation of oil spilled in sediments and testing the influence of a bioremediation protocol. The aim of the chemistry work presented here was to determine whether the bioremediation protocol affected the rate of penetration, dissipation or long-term retention of a medium range crude…	Terrestrial mammals (Population);	Assay to quantify response to exposure to predators/predator cues (Intervention/Exposure);	Before/after exposure; exposure/control; predator cue/control; combination (Comparator);	Contains: mean, variance and sample size (Outcome);
311	A comparison of sex, morphology, physiology and behavior of black-capped chickadees trapped using two common capture methods	Burns, S. M.; Bonier, F.	2020	<Go to ISI>://WOS:000571651200004	e10037	Many biological studies require the capture of individuals for sampling, for example for measurement of morphological or physiological traits, or for marking individuals for later observations. Capture methods employed often vary both within and between studies, and these differing methods could be more or less effective in capture of different individuals based on their morphology or behavior. I…	Terrestrial mammals (Population);
313	Predator avoidance training of the endangered lizard from El Hierro (Canary Islands): A new management strategy before reintroduction into the wild	Burunat-Perez, G.; Suarez-Rancel, M.; Molina-Borja, M.	2018	<Go to ISI>://WOS:000452570200026	10.1016/j.beproc.2018.09.010	Animals raised in captivity during several generations may not express appropriate antipredator behaviour when reintroduced into the wild. Here we present the results of experiments to enhance behavioural responses to predators in adult males of the endangered lizard Gallotia simonyi (El Hierro, Canary Islands). Individuals were subjected to a training procedure (control, pre-training, training a…	Terrestrial mammals (Population);
314	Rising above helium: A hydrogen carrier gas chromatography flame ionization detection (GC-FID) method for the simultaneous quantification of toxic alcohols and ethylene glycol in human plasma specimens	Buse, J.; Robinson, J. L.; Shyne, R.; Chi, Q. L.; Affleck, D.; Duce, D.; Seiden-Long, I.	2019	<Go to ISI>://WOS:000492745500014	10.1016/j.clinbiochem.2019.08.007	Here we validate a GC, Flame Ionization Detection (GC-FID), liquid injection method using hydrogen as a carrier gas combining analysis of toxic volatile alcohols (VA): methanol, ethanol, isopropanol, acetone, as well as glycols, ethylene glycol (EG) and propylene glycol (PG), in a single method. Methodology: 200 mu L of calibrator, QC, or patient specimen were deproteinized with 400 mu L of aceto…	Terrestrial mammals (Population);	Assay to quantify response to exposure to predators/predator cues (Intervention/Exposure);	Before/after exposure; exposure/control; predator cue/control; combination (Comparator);	Contains: mean, variance and sample size (Outcome);
315	LOCOMOTORY PATTERNS OF MICROZOOPLANKTON - POTENTIAL EFFECTS ON FOOD SELECTIVITY OF LARVAL FISH	Buskey, E. J.; Coulter, C.; Strom, S.	1993	<Go to ISI>://WOS:A1993MD59100004		Microzooplankton are a morphologically and ecologically diverse group of organisms that are an important food source for larval fish. The locomotory behaviors of microzooplankton have probably evolved to allow the organism to feed efficiently or to allow non-feeding larval forms to remain in the water column and disperse. Swimming patterns also affect the ability of predators to recognize microzo…	Terrestrial mammals (Population);
316	Sensory perception, neurobiology, and behavioral adaptations for predator avoidance in planktonic copepods	Buskey, E. J.; Lenz, P. H.; Hartline, D. K.	2012	<Go to ISI>://WOS:000299891900006	10.1177/1059712311426801	Copepods are important grazers on microplankton in marine food webs and are, in turn, preyed upon by a wide range of predators with diverse feeding adaptations. Although copepods have evolved numerous adaptations to help them avoid predation, their escape behavior sets them apart from many other planktonic organisms. Mechanoreception is widely used by copepods to detect hydrodynamic disturbances …	Terrestrial mammals (Population);
319	Conspicuousness-dependent antipredatory behavior may counteract coloration differences in Iberian rock lizards	Cabido, C.; Galan, P.; Lopez, P.; Martin, J.	2009	<Go to ISI>://WOS:000264387700020	10.1093/beheco/arn152	Sexual selection favors more conspicuous male displays, whereas natural selection (via predator pressure) favors less conspicuous displays. However, this trade-off might be altered if males with more conspicuous displays could compensate behaviorally for their increased conspicuousness by acting more cautiously toward predators. The aim of this study was to explore in 2 species of Iberian rock li…	Terrestrial mammals (Population);
321	Keystone Predation and Plant Species Coexistence: The Role of Carnivore Hunting Mode	Calcagno, V.; Sun, C.; Schmitz, O. J.; Loreau, M.	2011	<Go to ISI>://WOS:000285136700001	10.1086/657436	Plant communities are shaped by bottom-up processes such as competition for nutrients and top-down processes such as herbivory. Although much theoretical work has studied how herbivores can mediate plant species coexistence, indirect effects caused by the carnivores that consume herbivores have been largely ignored. These carnivores can have significant indirect effects on plants by altering herb…	Terrestrial mammals (Population);	Assay to quantify response to exposure to predators/predator cues (Intervention/Exposure);	Before/after exposure; exposure/control; predator cue/control; combination (Comparator);	Contains: mean, variance and sample size (Outcome);
322	Evaluating the probability and the impact of a failure in GMPLS based networks	Calle, E.; Marzo, J. L.; Urra, A.	2003	<Go to ISI>://WOS:000188794500016	10.1109/drcn.2003.1275346	In this paper, we define a new scheme to develop and evaluate protection strategies for building reliable GMPLS networks. This is based on what we have called the Network Protection Degree (NPD). The NPD consists of an a priori evaluation, the Failure Sensibility Degree (FSD), which provides the failure probability, and an a posteriori evaluation, the Failure Impact Degree (FID), which determines…	Terrestrial mammals (Population);	Assay to quantify response to exposure to predators/predator cues (Intervention/Exposure);	Before/after exposure; exposure/control; predator cue/control; combination (Comparator);	Contains: mean, variance and sample size (Outcome);	Presents primary results ();
323	Enhancing MPLS QoS routing algorithms by using the network protection degree paradigm	Calle, E.; Marzo, J. L.; Urra, A.; Vila, P.; Ieee	2003	<Go to ISI>://WOS:000189451400593	10.1109/glocom.2003.1258796	IP based networks still do not have the required degree of reliability required by new multimedia services, achieving such reliability will be crucial in the success or failure of the new Internet generation. Most of existing schemes for QoS routing do not take into consideration parameters concerning the quality of the protection, such as packet loss or restoration time. In this paper, we define…	Terrestrial mammals (Population);	Assay to quantify response to exposure to predators/predator cues (Intervention/Exposure);	Before/after exposure; exposure/control; predator cue/control; combination (Comparator);	Contains: mean, variance and sample size (Outcome);
324	Predator mediated selection and the impact of developmental stage on viability in wood frog tadpoles (Rana sylvatica)	Calsbeek, R.; Kuchta, S.	2011	<Go to ISI>://WOS:000300548600001	353	Background: Complex life histories require adaptation of a single organism for multiple ecological niches. Transitions between life stages, however, may expose individuals to an increased risk of mortality, as the process of metamorphosis typically includes developmental stages that function relatively poorly in both the pre- and post-metamorphic habitat. We studied predator mediated selection on…	Terrestrial mammals (Population);	Assay to quantify response to exposure to predators/predator cues (Intervention/Exposure);	Before/after exposure; exposure/control; predator cue/control; combination (Comparator);	Contains: mean, variance and sample size (Outcome);
325	The changing landscape of iron deficiency	Camaschella, C.; Girelli, D.	2020	<Go to ISI>://WOS:000581717100001	100861	Iron deficiency (ID) with or without anemia is common worldwide. ID is a broad definition encompassing decreased total body iron (absolute deficiency) as well as reduced iron supply to erythropoietic and/or other organs with preserved stores (functional iron deficiency, FID), as it occurs in inflammation. Increased iron needs unbalanced by iron supply, low iron intake, reduced absorption and chro…	Terrestrial mammals (Population);	Assay to quantify response to exposure to predators/predator cues (Intervention/Exposure);	Before/after exposure; exposure/control; predator cue/control; combination (Comparator);	Contains: mean, variance and sample size (Outcome);	Presents primary results ();
327	Serotonin and Dopamine Play Complementary Roles in Gambling to Recover Losses	Campbell-Meiklejohn, D.; Wakeley, J.; Herbert, V.; Cook, J.; Scollo, P.; Ray, M. K.; Selvaraj, S.; Passingham, R. E.; Cowen, P.; Rogers, R. D.	2011	<Go to ISI>://WOS:000285292200003	10.1038/npp.2010.170	Continued gambling to recover losses-'loss chasing'-is a prominent feature of social and pathological gambling. However, little is known about the neuromodulators that influence this behavior. In three separate experiments, we investigated the role of serotonin activity, D-2/D-3 receptor activity, and beta-adrenoceptor activity on the loss chasing of age and IQ-matched healthy adults randomized t…	Terrestrial mammals (Population);	Assay to quantify response to exposure to predators/predator cues (Intervention/Exposure);	Before/after exposure; exposure/control; predator cue/control; combination (Comparator);	Contains: mean, variance and sample size (Outcome);	Presents primary results ();
328	Hypothalamic Pituitary Adrenal Axis Responses to Low-Intensity Stressors are Reduced After Voluntary Wheel Running in Rats	Campeau, S.; Nyhuis, T. J.; Sasse, S. K.; Kryskow, E. M.; Herlihy, L.; Masini, C. V.; Babb, J. A.; Greenwood, B. N.; Fleshner, M.; Day, H. E. W.	2010	<Go to ISI>://WOS:000279986500004	10.1111/j.1365-2826.2010.02007.x	Regular physical exercise is beneficial for both physical and mental health. By contrast, stress is associated with deleterious effects on health and there is growing evidence that regular physical exercise counteracts some of the effects of stress. However, most previous studies have suggested that prior exercise does not alter the acute hypothalamic pituitary adrenal (HPA) axis responses to str…		Assay to quantify response to exposure to predators/predator cues (Intervention/Exposure);	Before/after exposure; exposure/control; predator cue/control; combination (Comparator);	Contains: mean, variance and sample size (Outcome);
329	Fear and stress measurements in pure and hybrid red-legged partridges	Campo, J. L.; Davila, S. G.; Gil, M. G.; Torres, O.; Moreno, J. S.	2015	<Go to ISI>://WOS:000353613300015	10.1016/j.applanim.2015.02.018	The purposes of this study were to examine the duration of induced tonic immobility (a reliable fear indicator considered a passive anti-predator behavioural trait) and two stress indicators (heterophil to lymphocyte ratio, and fluctuating asymmetry of leg length, middle-toe length, and wing length) in females and males of the red-legged partridge, and to analyze the differences between pure and …	Terrestrial mammals (Population);
330	Spatial ecology of perceived predation risk and vigilance behavior in white-faced capuchins	Campos, F. A.; Fedigan, L. M.	2014	<Go to ISI>://WOS:000336486100011	10.1093/beheco/aru005	Although predation has likely played a central role in the evolution of primate socioecology, we currently lack a thorough understanding of how fine-scale variation in perceived predation risk affects primates' short-term space use patterns and predator avoidance strategies. We examined the spatial and ecological characteristics of predator encounters, as well as behavioral responses to perceived…		Assay to quantify response to exposure to predators/predator cues (Intervention/Exposure);	Before/after exposure; exposure/control; predator cue/control; combination (Comparator);	Contains: mean, variance and sample size (Outcome);
331	Response of Anolis sagrei to Acoustic Calls from Predatory and Nonpredatory Birds	Cantwell, L. R.; Forrest, T. G.	2013	<Go to ISI>://WOS:000327903500014	10.1670/11-184	Many studies indicate that various vertebrates and invertebrates use sensory cues to recognize predators and to evaluate predation risk. Lizards and birds frequently occupy the same habitats; consequently, avian predation on lizards has been implicated as an important selective pressure on lizard behavior. However, there are few studies on how lizards respond to nonvisual cues. The response of ad…	Terrestrial mammals (Population);
333	Evaluating temporal and spatial margins of safety in galahs	Cardenas, Y. L.; Shen, B.; Zung, L.; Blumstein, D. T.	2005	<Go to ISI>://WOS:000234276200017	10.1016/j.anbehav.2005.03.022	When approached by a potential predator, individuals must decide when to flee. Individuals could assess risk by monitoring their distance from an approaching threat or by monitoring the expected time that the predator would take to reach them. Theory predicts, and empirical studies support the hypothesis, that some species may maintain a temporal margin of safety and therefore monitor the expecte…	Terrestrial mammals (Population);
334	Effect of Formulation on Physicochemical Properties and Water Status of Nutritionally Enriched Fresh Pasta	Carini, E.; Curti, E.; Spotti, E.; Vittadini, E.	2012	<Go to ISI>://WOS:000305213500019	10.1007/s11947-010-0476-4	A standard fresh pasta formulation (STD, the control sample) was modified by introducing soy and carrot ingredients both in dry and in liquid forms (soy and carrot flour and soy milk and carrot juice) to obtain eight nutritionally enriched fresh pasta samples with different formulations. The effect of formulation on selected physicochemical properties and water status of fresh pasta were studied.…	Terrestrial mammals (Population);	Assay to quantify response to exposure to predators/predator cues (Intervention/Exposure);	Before/after exposure; exposure/control; predator cue/control; combination (Comparator);	Contains: mean, variance and sample size (Outcome);	Presents primary results ();
335	Effect of different mixers on physicochemical properties and water status of extruded and laminated fresh pasta	Carini, E.; Vittadini, E.; Curti, E.; Antoniazzi, F.; Viazzani, P.	2010	<Go to ISI>://WOS:000277904400012	10.1016/j.foodchem.2009.05.031	Physicochemical properties and water status of fresh pasta (both extruded and laminated) produced with recently designed mixers (Premix (R) and Bakmix (R)) that induce a uniform hydration of the solids and allow the formation of a dough in 1-2 s were evaluated. Different mixers affected the physicochemical properties considered more markedly in the extruded than laminated products. Fresh pasta pr…	Terrestrial mammals (Population);	Assay to quantify response to exposure to predators/predator cues (Intervention/Exposure);	Before/after exposure; exposure/control; predator cue/control; combination (Comparator);	Contains: mean, variance and sample size (Outcome);	Presents primary results ();
337	Body size variation in aquatic consumers causes pervasive community effects, independent of mean body size	Carlson, B. E.; Langkilde, T.	2017	<Go to ISI>://WOS:000417754100011	10.1002/ece3.3511	Intraspecific phenotypic variation is a significant component of biodiversity. Body size, for example, is variable and critical for structuring communities. We need to understand how homogenous and variably sized populations differ in their ecological responses or effects if we are to have a robust understanding of communities. We manipulated body size variation in consumer (tadpole) populations …	Terrestrial mammals (Population);	Assay to quantify response to exposure to predators/predator cues (Intervention/Exposure);	Before/after exposure; exposure/control; predator cue/control; combination (Comparator);	Contains: mean, variance and sample size (Outcome);
338	Meek Males and Fighting Females: Sexually-Dimorphic Antipredator Behavior and Locomotor Performance Is Explained by Morphology in Bark Scorpions (Centruroides vittatus)	Carlson, B. E.; McGinley, S.; Rowe, M. P.	2014	<Go to ISI>://WOS:000336858300017	e97648	Sexual dimorphism can result from sexual or ecological selective pressures, but the importance of alternative reproductive roles and trait compensation in generating phenotypic differences between the sexes is poorly understood. We evaluated morphological and behavioral sexual dimorphism in striped bark scorpions (Centruroides vittatus). We propose that reproductive roles have driven sexually dim…	Terrestrial mammals (Population);
339	Food or fear: hunger modifies responses to injured conspecifics in tadpoles	Carlson, B. E.; Newman, J. C.; Langkilde, T.	2015	<Go to ISI>://WOS:000345036000023	10.1007/s10750-014-2048-5	Animals must balance the conflicting needs to forage and avoid predation. The optimal balance of risk and reward should depend on the individual's state, particularly hunger status. Satiated individuals are hypothesized to react more strongly to risk than hungry individuals, for which the necessity for food overrides perceived danger. We tested this in wood frog (Lithobates sylvaticus) tadpoles b…	Terrestrial mammals (Population);
340	Temperature and desiccation effects on the antipredator behavior of Centruroides vittatus (Scorpiones: Buthidae)	Carlson, B. E.; Rowe, M. P.	2009	<Go to ISI>://WOS:000272016200012	10.1636/Hi09-06.1	Temperature can profoundly affect many physiological processes, including muscle performance. Many ectotherms appear sensitive to this relationship, choosing times and locations of activity permitting high body temperatures and, thus, quick escape from predators. High body temperatures, however, can lead to dehydration, which in turn affects muscle performance. Striped bark scorpions Centruroides…	Terrestrial mammals (Population);
341	Wild fledgling tits do not mob in response to conspecific or heterospecific mobbing calls	Carlson, N. V.; Healy, S. D.; Templeton, C. N.	2020	<Go to ISI>://WOS:000540633900032	10.1111/ibi.12754	Mobbing, where birds harass a predator through a combination of vocalizations and stereotyped behaviours, is an effective anti-predator behaviour for many species. Mobbing may be particularly important for juveniles, as these individuals are often more vulnerable than adults. Although the component behaviours of mobbing are often considered to be un-learned, there are few confirmatory data, and t…	Terrestrial mammals (Population);
342	High wind speeds decrease the responsiveness of birds to potentially threatening moving stimuli	Carr, J. M.; Lima, S. L.	2010	<Go to ISI>://WOS:000280064400008	10.1016/j.anbehav.2010.04.021	Small foraging birds often rely on visual cues to detect the movement of potential threats. However, feeding in a high wind environment presents the challenge of interpreting the movements of many stimuli, most of which convey little information pertinent to survival. A bird that responds to each of these wind-driven movements would likely suffer the loss of much feeding time. Birds should thus b…	Terrestrial mammals (Population);
343	Inter-Individual Variability in Fear of Humans and Relative Brain Size of the Species Are Related to Contemporary Urban Invasion in Birds	Carrete, M.; Tella, J. L.	2011	<Go to ISI>://WOS:000289671100031	e18859	Background: Urbanization is the most prevailing cause of habitat transformation worldwide, differing from others by its intense levels of human activity. Despite its obvious impact on wildlife, it is still unclear why and how some species are able to adapt to urban settings. One possibility is that fear of humans and vehicles could preclude most species from invading cities. Species entering urba…	Terrestrial mammals (Population);	Assay to quantify response to exposure to predators/predator cues (Intervention/Exposure);
344	Escape tactics of two syntopic forms of the Lacerta perspicillata complex with different colour patterns	Carretero, M. A.; Vasconcelos, R.; Fonseca, M.; Kaliontzopoulou, A.; Brito, J. C.; Harris, D. J.; Perera, A.	2006	<Go to ISI>://WOS:000244070100008	10.1139/z06-154	It has been suggested that dorsal colour patterns and defence strategies could have coevolved in reptiles, the striped species being more prone to flee compared with the spotted species that rely more on crypsis. Because of the confounding effects of phylogeny and habitat, we compared closely related forms that share the same habitats and predation pressures but display different patterns. The sp…	Terrestrial mammals (Population);
345	Personality and plasticity: temporal behavioural reaction norms in a lizard, the Namibian rock agama	Carter, A.; Goldizen, A.; Heinsohn, R.	2012	<Go to ISI>://WOS:000306656000024	10.1016/j.anbehav.2012.06.001	Behavioural traits are often plastic and can allow animals important flexibility when environmental conditions vary. However, studies of animal personality suggest that behaviour can be 'constrained' to certain behavioural types, leading to consistent differences between individuals. Few studies have investigated the interaction between personality traits and the need for flexibility in individua…	Terrestrial mammals (Population);
346	Agamas exhibit behavioral syndromes: bolder males bask and feed more but may suffer higher predation	Carter, A. J.; Goldizen, A. W.; Tromp, S. A.	2010	<Go to ISI>://WOS:000277452800031	10.1093/beheco/arq036	According to basic evoludonary theory, individuals within a population should adapt their behavior in response to their current physical and social environment. However, there is now evidence from a diverse range of taxa that behavior is instead constrained by individuals' broad behavioral syndromes or personalities. Bold individuals are generally shown to take greater risks than shy individuals.…	Terrestrial mammals (Population);
347	Structured association patterns and their energetic benefits in female eastern grey kangaroos, Macropus giganteus	Carter, A. J.; Macdonald, S. L.; Thomson, V. A.; Goldizen, A. W.	2009	<Go to ISI>://WOS:000264325300010	10.1016/j.anbehav.2008.12.007	Little is known about the determinants of females' social interactions in species with fission-fusion social organization, in which individuals associate with different individuals at different times. Even less is known about social organization in marsupials. We investigated the association patterns of wild female eastern grey kangaroos in southeast Queensland. Female kangaroos had a nonrandom s…		Assay to quantify response to exposure to predators/predator cues (Intervention/Exposure);	Before/after exposure; exposure/control; predator cue/control; combination (Comparator);	Contains: mean, variance and sample size (Outcome);
350	Naivete in novel ecological interactions: lessons from theory and experimental evidence	Carthey, A. J. R.; Banks, P. B.	2014	<Go to ISI>://WOS:000343998100010	10.1111/brv.12087	The invasion of alien species into areas beyond their native ranges is having profound effects on ecosystems around the world. In particular, novel alien predators are causing rapid extinctions or declines in many native prey species, and these impacts are generally attributed to ecological naivete or the failure to recognise a novel enemy and respond appropriately due to a lack of experience. De…		Assay to quantify response to exposure to predators/predator cues (Intervention/Exposure);	Before/after exposure; exposure/control; predator cue/control; combination (Comparator);	Contains: mean, variance and sample size (Outcome);	Presents primary results ();
353	Predicting Predator Recognition in a Changing World	Carthey, A. J. R.; Blumstein, D. T.	2018	<Go to ISI>://WOS:000422681000005	10.1016/j.tree.2017.10.009	Through natural as well as anthropogenic processes, prey can lose historically important predators and gain novel ones. Both predator gain and loss frequently have deleterious consequences. While numerous hypotheses explain the response of individuals to novel and familiar predators, we lack a unifying conceptual model that predicts the fate of prey following the introduction of a novel or a fami…		Assay to quantify response to exposure to predators/predator cues (Intervention/Exposure);	Before/after exposure; exposure/control; predator cue/control; combination (Comparator);	Contains: mean, variance and sample size (Outcome);
354	Novel predators emit novel cues: a mechanism for prey naivety towards alien predators	Carthey, A. J. R.; Bucknall, M. P.; Wierucka, K.; Banks, P. B.	2017	<Go to ISI>://WOS:000416307400027	16377	Detecting enemies is crucial for survival and a trait that develops over an evolutionary timeframe. Introduced species disrupt coevolved systems of communication and detection in their new ranges, often leading to devastating impacts. The classic example is prey naivety towards alien predators, whereby prey fail to recognise a new predator. Yet exactly why native prey fail to recognise alien pred…		Assay to quantify response to exposure to predators/predator cues (Intervention/Exposure);	Before/after exposure; exposure/control; predator cue/control; combination (Comparator);	Contains: mean, variance and sample size (Outcome);
355	Are personality traits consistent in fish?-The influence of social context	Castanheira, M. F.; Cerqueira, M.; Millot, S.; Goncalves, R. A.; Oliveira, C. C. V.; Conceicao, L. E. C.; Martins, C. I. M.	2016	<Go to ISI>://WOS:000375166500012	10.1016/j.applanim.2016.02.004	Individual differences in behavioural and physiological responses to challenges are progressively accepted as adaptive variation and reveal a strong degree of evolutionary conservation throughout the vertebrate taxa. Previous studies in gilthead seabream (Sparus aurata) suggested that individual differences in behaviour reflect distinct coping styles or personality, contrasting consistent traits …	Terrestrial mammals (Population);
356	MORPHOLOGY AND ANTIPREDATOR BEHAVIOR IN LARVAL ORGYIA LEUCOSTIGMA (LEPIDOPTERA: LYMANTRIIDAE)	Castellanos, I.; Zuria, I.; Barbosa, P.; Caldas, A.	2015	<Go to ISI>://WOS:000365457400009			Terrestrial mammals (Population);
357	Fatty acids in plasma of California sea lion pups (Zalophus c. californianus) from Los Islotes, Baja California Sur, Mexico	Castro-Gonzalez, M. I.; Aurioles-Gamboa, D.; Romo, F. P. G.	2003	<Go to ISI>://WOS:000181631800003	10.7773/cm.v29i1.137	Nutritious fats include all the lipids ingested as food and are composed mainly of triglycerides mixed with smaller quantities of other lipids. Fatty acids (FA) constitute the part of most nutritious interest in triglycerides. The fatty acid composition was assesed in the blood plasma of California sea lion pups (Zalophus c. californianus) from Los Islotes, Baja California Sur, in the Gulf of Cal…	Terrestrial mammals (Population);	Assay to quantify response to exposure to predators/predator cues (Intervention/Exposure);	Before/after exposure; exposure/control; predator cue/control; combination (Comparator);
359	The role of habituation in the adjustment to urban life: An experimental approach with burrowing owls	Cavalli, M.; Baladron, A. V.; Isacch, J. P.; Biondi, L. M.; Bo, M. S.	2018	<Go to ISI>://WOS:000452570200034	10.1016/j.beproc.2018.10.011	Birds exhibit variation in fear behaviour in response to an approaching human within and between species and across different habitat contexts. We analyze urban and rural burrowing owls' variation in risk perception along separate but consecutive days (Treatment 1) and risk perception within the same day (Treatment 2). Fear behaviour was measured as flight initiation distances (FIDs) and aggressi…	Terrestrial mammals (Population);
360	Stream Salamanders Accurately Assess Size-Dependent Predation Threats	Cecala, K. K.; Price, S. J.; Dorcas, M. E.	2015	<Go to ISI>://WOS:000360072900003	10.1655/herpetologica-d-14-00031	Individual size is an important determinant of the outcomes of inter- and intraspecific interactions. Different-sized members of a guild might represent prey, competitors, or predators. Although direct predation rates might be low, trait-mediated indirect effects of predators on prey can yield altered activity, microhabitat use, survival, and growth. If individuals respond to all sizes of a preda…	Terrestrial mammals (Population);
361	Association between cerebral cannabinoid 1 receptor availability and body mass index in patients with food intake disorders and healthy subjects: a [F-18]MK-9470 PET study	Ceccarini, J.; Weltens, N.; Ly, H. G.; Tack, J.; Van Oudenhove, L.; Van Laere, K.	2016	<Go to ISI>://WOS:000383419800003	e853	Although of great public health relevance, the mechanisms underlying disordered eating behavior and body weight regulation remain insufficiently understood. Compelling preclinical evidence corroborates a critical role of the endocannabinoid system (ECS) in the central regulation of appetite and food intake. However, in vivo human evidence on ECS functioning in brain circuits involved in food inta…	Terrestrial mammals (Population);	Assay to quantify response to exposure to predators/predator cues (Intervention/Exposure);	Before/after exposure; exposure/control; predator cue/control; combination (Comparator);	Contains: mean, variance and sample size (Outcome);	Presents primary results ();
362	Can differences in incubation patterns of Common Redshanks Tringa totanus be explained by variations in predation risk?	Cervencl, A.; Esser, W.; Maier, M.; Oberdiek, N.; Thyen, S.; Wellbrock, A.; Exo, K. M.	2011	<Go to ISI>://WOS:000296073300022	10.1007/s10336-011-0696-z	The effects of predation on Common Redshanks Tringa totanus incubation patterns and behaviour was investigated in 2006 and 2007 at three mainland study sites at the Jadebusen and at one study site on the island Wangerooge, Wadden Sea National Park Lower Saxony (Germany), using temperature data loggers. At these sites, breeding Redshanks were naturally exposed to different predation pressures (as …	Terrestrial mammals (Population);
364	Turbidity increases risk perception but constrains collective behaviour during foraging by fish shoals	Chamberlain, A. C.; Ioannou, C. C.	2019	<Go to ISI>://WOS:000489574400014	10.1016/j.anbehav.2019.08.012	Turbidity reduces the distance that animals can detect food, predators and conspecifics. How turbidity affects decision making in social contexts has rarely been investigated; moreover, it is unknown whether decreased shoaling in turbid water is due to visual constraints (a mechanistic explanation) or a reduced perception of predation risk (an adaptive explanation). Using a V-shaped decision-maki…	Terrestrial mammals (Population);
365	Ontogenetic shifts in perceptions of safety along structural complexity gradients in a territorial damselfish	Chan, Y.; Lo, S.; Quan, A.; Blumstein, D. T.	2019	<Go to ISI>://WOS:000472807800007	10.1093/cz/zoy091	Age and body size can influence predation risk and hence habitat use. Many species undergo ontogenetic shifts in habitat use as individuals grow larger and have different age-specific predation pressures. On coral reefs, a number of fish species are more tolerant of threats in structurally complex habitats that contain more refuges than in less structurally complex habitats. However, we do not kn…	Terrestrial mammals (Population);
366	Design of experimental food patches to measure foraging intensity for octopus: a case study with the giant Pacific octopus Enteroctopus dofleini	Chancellor, S.; Scheel, D.; Brown, J. S.	2021	<Go to ISI>://WOS:000636580600011	eyaa039	In a study of the foraging behaviour of the giant Pacific octopus Enteroctopus dofleini, we designed two types of experimental food patches to measure habitat preferences and perceptions of predation risk. The first patch successfully measured giving-up densities (GUDs), confirmed by octopus prey presence and higher foraging at sites with historically greater octopus presence. However, nontarget …	Terrestrial mammals (Population);
367	Validation of in-situ measurements of volatile organic compounds through flask sampling and gas chromatography/mass spectrometry analysis	Chang, C. C.; OuYang, C. F.; Wang, C. H.; Chiang, S. W.; Wang, J. L.	2010	<Go to ISI>://WOS:000276577000007	10.1016/j.atmosenv.2009.12.016	Continuous monitoring of ambient non-methane hydrocarbons (NMHCs) by automated gas chromatographs equipped with flame ionization detection (termed in-situ GC/FID) with hourly data resolution was instated in ozone non-attainment areas throughout Taiwan. Performance of these on-site in-situ GCs was validated by manual flask sampling, as well as by in-lab gas chromatography/mass spectrometry (GC/MS)…	Terrestrial mammals (Population);	Assay to quantify response to exposure to predators/predator cues (Intervention/Exposure);	Before/after exposure; exposure/control; predator cue/control; combination (Comparator);	Contains: mean, variance and sample size (Outcome);	Presents primary results ();
369	No evident effect of domestication on the anti-predator behaviour of European abalone (Haliotis tuberculata): Implications for stock enhancement programs	Chauvaud, P.; Day, R.; Roussel, S.	2021	<Go to ISI>://WOS:000713410200011	105470	Stock-enhancement programs for the European abalone (Haliotis tuberculata) might be an efficient way to restore collapsed natural populations or preserve fishing activities. Specifically, this practice consists of releasing hatchery-reared juveniles from wild or farmed broodstock into natural environments. However, the process of selection and adaptation to farming conditions may result in domest…	Terrestrial mammals (Population);
370	An experimental evaluation of foraging decisions in urban and natural forest populations of Anolis lizards	Chejanovski, Z. A.; Aviles-Rodriguez, K. J.; Lapiedra, O.; Preisser, E. L.; Kolbe, J. J.	2017	<Go to ISI>://WOS:000411519400005	10.1007/s11252-017-0654-5	Foraging decisions reflect a trade-off between the benefits of acquiring food and the costs of movement. Changes in the biotic and abiotic environment associated with urbanization can alter this trade-off and modify foraging decisions. We experimentally manipulated foraging opportunities for two Anolis lizard species - the brown anole (A. sagrei) in Florida and the crested anole (A. cristatellus)…	Terrestrial mammals (Population);
371	Composition and microbial activity of thyme (Thymus algeriensis genuinus) essential oil	Chemat, S.; Cherfouh, R.; Meklati, B. Y.; Belanteur, K.	2012	<Go to ISI>://WOS:000305563400002	10.1080/10412905.2012.645303	In this study, the essential oil composition of Thymus algeriensis genuinus from Algeria was characterised by gas chromatography with flame ionization detector (GC/FID) and confirmed by gas chromatography coupled to mass spectrometry (GC/MS). The combination of GC/FID and GC/MS has resulted in the identification of 48 compounds then classified into four classes: monoterpene hydrocarbons, oxygenat…	Terrestrial mammals (Population);	Assay to quantify response to exposure to predators/predator cues (Intervention/Exposure);	Before/after exposure; exposure/control; predator cue/control; combination (Comparator);	Contains: mean, variance and sample size (Outcome);	Presents primary results ();
372	Comparison of enzyme immunoassays for antibodies to Haemophilus ducreyi in a community outbreak of chancroid in the United States	Chen, C. Y.; Mertz, K. J.; Spinola, S. M.; Morse, S. A.	1997	<Go to ISI>://WOS:A1997XC32200014	10.1086/516471	The performance of two EIAs (adsorption EIA and lipooligosaccharide [LOS] EIA) that detect antibodies to Haemophilus ducreyi was evaluated with serum specimens obtained from 163 patients (96 with genital ulcer disease [GUD]). Paired serum specimens (initial and follow-up) were obtained from 52 of the GUD patients. By use of initial serum specimens from 82 GUD patients whose etiologic agents for t…		Assay to quantify response to exposure to predators/predator cues (Intervention/Exposure);
373	The specificity of sperm-mediated paternal effects in threespine sticklebacks	Chen, E.; Zielinski, C.; Deno, J.; Singh, R.; Bell, A. M.; Hellmann, J. K.	2021	<Go to ISI>://WOS:000629577700003	68	Parental effects may help offspring respond to challenging environments, but whether parental exposure to different environmental challenges induces similar responses in offspring is largely unknown. We compared the offspring of threespine stickleback (Gasterosteus aculeatus) fathers who had been exposed to a potentially threatening stimulus (net), a native predator (sculpin), or who had been lef…	Terrestrial mammals (Population);	Assay to quantify response to exposure to predators/predator cues (Intervention/Exposure);	Before/after exposure; exposure/control; predator cue/control; combination (Comparator);	Contains: mean, variance and sample size (Outcome);
374	Absolute Quantitative Volatile Measurement from Fresh Tea Leaves and the Derived Teas Revealed Contributions of Postharvest Synthesis of Endogenous Volatiles for the Aroma Quality of Made Teas	Chen, M. J.; Guo, L.; Zhou, H. W.; Guo, Y. L.; Zhang, Y.; Lin, Z.; Sun, M.; Zeng, W.; Wu, H. L.	2021	<Go to ISI>://WOS:000610899600001	613	Characteristic aroma is a well-appreciated feature contributing to tea quality. Although extensive studies have been made to investigate aroma biosynthesis and gene expressions during tea making processes, it remains unclear whether the endogenous volatile biosynthesis during postharvest tea processing contributes to the aroma quality of made tea. To critically evaluate this question, we used the…	Terrestrial mammals (Population);	Assay to quantify response to exposure to predators/predator cues (Intervention/Exposure);	Before/after exposure; exposure/control; predator cue/control; combination (Comparator);	Contains: mean, variance and sample size (Outcome);	Presents primary results ();
375	Temperature-controlled headspace liquid-phase microextraction device using volatile solvents	Chen, S. H.; Peng, H.; Wu, D. P.; Guan, Y. F.	2010	<Go to ISI>://WOS:000281921200002	10.1016/j.chroma.2010.07.033	A novel temperature-controlled headspace liquid-phase microextraction (TC-HS-LPME) device was established in which volatile solvents could be used as extractant. In this device, a PTFE vial cap with a cylindrical cavity was used as the holder of the extraction solvent. Up to 40 mu l of extraction solvent could be suspended in the cavity over the headspace of aqueous sample in the vial. A cooling …	Terrestrial mammals (Population);	Assay to quantify response to exposure to predators/predator cues (Intervention/Exposure);	Before/after exposure; exposure/control; predator cue/control; combination (Comparator);	Contains: mean, variance and sample size (Outcome);	Presents primary results ();
376	Self-Supervised GANs via Auxiliary Rotation Loss	Chen, T.; Zhai, X. H.; Ritter, M.; Lucic, M.; Houlsby, N.; Soc, Ieee Comp	2019	<Go to ISI>://WOS:000542649305078	10.1109/cvpr.2019.01243	Conditional GANs are at the forefront of natural image synthesis. The main drawback of such models is the necessity for labeled data. In this work we exploit two popular unsupervised learning techniques, adversarial training and self-supervision, and take a step towards bridging the gap between conditional and unconditional GANs. In particular, we allow the networks to collaborate on the task of …	Terrestrial mammals (Population);	Assay to quantify response to exposure to predators/predator cues (Intervention/Exposure);	Before/after exposure; exposure/control; predator cue/control; combination (Comparator);	Contains: mean, variance and sample size (Outcome);
377	Flush early and avoid the rush? It may depend on where you stand	Chen, X. M.; Xie, W. T.; Shuai, L. Y.	2020	<Go to ISI>://WOS:000540239700001	10.1111/eth.13073	Optimal escape theory predicts that animals should flee at an optimal distance from the approaching predator (flight initiation distance, FID). However, FID usually increases with increasing alert distance (AD) or starting distance (SD). As an explanation for this pattern, the "flush early and avoid the rush" (FEAR) hypothesis states that prey should escape soon after detecting an approaching pre…	Terrestrial mammals (Population);
378	The effect of turbidity on recognition and generalization of predators and non-predators in aquatic ecosystems	Chivers, D. P.; Al-Batati, F.; Brown, G. E.; Ferrari, M. C. O.	2013	<Go to ISI>://WOS:000315025200008	10.1002/ece3.454	Recent anthropogenic activities have caused a considerable change in the turbidity of freshwater and marine ecosystems. Concomitant with such perturbations are changes in community composition. Understanding the mechanisms through which species interactions are influenced by anthropogenic change has come to the forefront of many ecological disciplines. Here, we examine how a change in the availab…	Terrestrial mammals (Population);
380	FAMILIARITY AND SHOAL COHESION IN FATHEAD MINNOWS (PIMEPHALES-PROMELAS) - IMPLICATIONS FOR ANTIPREDATOR BEHAVIOR	Chivers, D. P.; Brown, G. E.; Smith, R. J. F.	1995	<Go to ISI>://WOS:A1995RR09100016	10.1139/z95-111	We exposed groups of four fathead minnows (Pimephales promelas) that were familiar to each other and had been taken from naturally occurring shoals, and groups of four fish unfamiliar to each other, taken from four separate shoals, to either chemical stimuli from pike or a model fish predator (northern pike, Esox lucius). In response to both chemical stimuli from pike and the pike model, minnows …	Terrestrial mammals (Population);
381	ACQUIRED RECOGNITION OF CHEMICAL STIMULI FROM PIKE, ESOX-LUCIUS, BY BROOK STICKLEBACKS, CULAEA INCONSTANS (OSTEICHTHYES, GASTEROSTEIDAE)	Chivers, D. P.; Brown, G. E.; Smith, R. J. F.	1995	<Go to ISI>://WOS:A1995QM32800005		In this study we test whether brook sticklebacks (Culaea inconstans) can acquire predator recognition through releaser-induced recognition learning, i.e, simultaneous exposure to aversive ('releasing') stimuli and neutral stimuli causing learned aversion to the neutral stimuli. We exposed wild-caught pike-naive brook sticklebacks (collected from a creek containing fathead minnows, Pimephales prom…	Terrestrial mammals (Population);
382	Tadpole antipredator responses change over time: what is the role of learning and generalization?	Chivers, D. P.; Ferrari, M. C. O.	2013	<Go to ISI>://WOS:000322957800016	10.1093/beheco/art038	Many prey animals quickly learn the identity and risk level associated with unknown predators and this provides them with an immediate survival advantage. However, as time passes the information they learned about the risk level associated with the predator decreases in value. As the certainty of the information decreases, there should be a point in time when the prey should stop responding to th…	Terrestrial mammals (Population);
383	Social learning of predators by tadpoles: does food restriction alter the efficacy of tutors as information sources?	Chivers, D. P.; Ferrari, M. C. O.	2014	<Go to ISI>://WOS:000331712300014	10.1016/j.anbehav.2013.12.018	Prey animals often need to learn the identity of unknown predators, and not surprisingly, nearby conspecifics provide a rich source of information about both the identity and risk level posed by unknown predators. Individuals that learn from watching conspecifics that show a weak response to a predator often learn that the predator is a mild threat, while those that observe conspecifics that show…	Terrestrial mammals (Population);	Assay to quantify response to exposure to predators/predator cues (Intervention/Exposure);	Before/after exposure; exposure/control; predator cue/control; combination (Comparator);	Contains: mean, variance and sample size (Outcome);
384	The effect of group size and tutor-to-observer ratio on socially learned antipredator responses in woodfrog tadpoles	Chivers, D. P.; Ferrari, M. C. O.	2015	<Go to ISI>://WOS:000354811800007	10.1016/j.anbehav.2015.03.003	It is well established that living in a social group provides animals with considerable antipredator benefits, including the ability to socially learn the identity of unknown predators by observing the actions of others. There has been considerable interest in understanding optimal group size, but surprisingly, little work has focused on understanding how different group composition (i.e. group s…	Terrestrial mammals (Population);
385	Chemical alarm signalling in terrestrial salamanders: Intra- and interspecific responses	Chivers, D. P.; Kiesecker, J. M.; Wildy, E. L.; Anderson, M. T.; Blaustein, A. R.	1997	<Go to ISI>://WOS:A1997XJ73000006		Chemical alarm cues are known to be important in mediating predator avoidance in a variety of taxonomic groups. The purpose of this study was to rest whether three species of salamanders that co-occur in the coastal mountains of Oregon utilize chemical alarm cues in predator avoidance. In laboratory experiments, Western redback salamanders, Plethodon vebiculum, and Southern torrent salamanders, R…	Terrestrial mammals (Population);
386	Responses of tadpoles to hybrid predator odours: strong maternal signatures and the potential risk/response mismatch	Chivers, D. P.; Mathiron, A.; Sloychuk, J. R.; Ferrari, M. C. O.	2015	<Go to ISI>://WOS:000357703200020	20150365	Previous studies have established that when a prey animal knows the identity of a particular predator, it can use this knowledge to make an 'educated guess' about similar novel predators. Such generalization of predator recognition may be particularly beneficial when prey are exposed to introduced and invasive species of predators or hybrids. Here, we examined generalization of predator recogniti…	Terrestrial mammals (Population);
387	Risk assessment and predator learning in a changing world: understanding the impacts of coral reef degradation	Chivers, D. P.; McCormick, M. I.; Allan, B. J. M.; Ferrari, M. C. O.	2016	<Go to ISI>://WOS:000382778900001	32542	Habitat degradation is among the top drivers of the loss of global biodiversity. This problem is particularly acute in coral reef system. Here we investigated whether coral degradation influences predator risk assessment and learning for damselfish. When in a live coral environment, Ambon damselfish were able to learn the identity of an unknown predator upon exposure to damselfish alarm cues comb…	Terrestrial mammals (Population);
388	Coral degradation alters predator odour signatures and influences prey learning and survival	Chivers, D. P.; McCormick, M. I.; Fakan, E. P.; Barry, R. P.; Edmiston, J. W.; Ferrari, M. C. O.	2019	<Go to ISI>://WOS:000470114900011	20190562	Habitat degradation is a key factor leading to the global loss of biodiversity. This problem is particularly acute in coral reef ecosystems. We investigated whether recognition of predator odours by damselfish was influenced by coral degradation and whether these changes altered survival in the wild. We taught whitespot damselfish to recognize the odour of a predator in the presence of live/healt…	Terrestrial mammals (Population);
389	Living in mixed species groups promotes predator learning in degraded habitats	Chivers, D. P.; McCormick, M. I.; Fakan, E. P.; Barry, R. P.; Ferrari, M. C. O.	2021	<Go to ISI>://WOS:000702152400059	19335	Living in mix-species aggregations provides animals with substantive anti-predator, foraging and locomotory advantages while simultaneously exposing them to costs, including increased competition and pathogen exposure. Given each species possess unique morphology, competitive ability, parasite vulnerability and predator defences, we can surmise that each species in mixed groups will experience a …	Terrestrial mammals (Population);
390	Coral degradation impairs learning of non-predators by Whitetail damselfish	Chivers, D. P.; McCormick, M. I.; Fakan, E. P.; Edmiston, J. W.; Ferrari, M. C. O.	2021	<Go to ISI>://WOS:000632697900001	10.1111/1365-2435.13781	1. A prerequisite for effective antipredator responses is the ability of a prey to distinguish animals that pose a threat from those that do not. Prey often have efficient learning mechanisms to learn threats but learning to recognize nonpredators may be equally or more important. Moreover, the ability to generalize learned information is of key importance for prey animals. Prey take information …	Terrestrial mammals (Population);
391	Background level of risk determines how prey categorize predators and non-predators	Chivers, D. P.; McCormick, M. I.; Mitchell, M. D.; Ramasamy, R. A.; Ferrari, M. C. O.	2014	<Go to ISI>://WOS:000338335800008	20140355	Much of the plasticity that prey exhibit in response to predators is linked to the prey's immediate background level of risk. However, we know almost nothing of how background risk influences how prey learn to categorize predators and non-predators. Learning non-predators probably represents one of the most underappreciated aspects of anti-predator decision-making. Here, we provide larval damself…	Terrestrial mammals (Population);
392	Background risk influences learning but not generalization of predators	Chivers, D. P.; Mitchell, M. D.; Lucon-Xiccato, T.; Brown, G. E.; Ferrari, M. C. O.	2016	<Go to ISI>://WOS:000386340800022	10.1016/j.anbehav.2016.08.008	The cognitive abilities of prey animals are closely linked to previous experience with predation risk. For instance, under conditions of high background risk, prey often show an enhanced ability to learn the identity of new predators. When prey learn about predators, they often use the information to make decisions about the predatory nature of unknown, but similar, species. This is referred to a…	Terrestrial mammals (Population);
394	FATHEAD MINNOWS (PIMEPHALES-PROMELAS) LEARN TO RECOGNIZE CHEMICAL STIMULI FROM HIGH-RISK HABITATS BY THE PRESENCE OF ALARM SUBSTANCE	Chivers, D. P.; Smith, R. J. F.	1995	<Go to ISI>://WOS:A1995RD05100007	10.1093/beheco/6.2.155	We exposed fathead minnows (Pimephales promelas) to water from one of two distinct habitat types (an open water site or a vegetated cover site in the same stream) that we mixed with either alarm substance or a distilled water control. Upon subsequent exposures to the habitat waters alone, minnows showed a fright response to the habitat water that they received in conjunction with alarm substance …	Terrestrial mammals (Population);
395	CHEMICAL RECOGNITION OF RISKY HABITATS IS CULTURALLY TRANSMITTED AMONG FATHEAD MINNOWS, PIMEPHALES-PROMELAS (OSTEICHTHYES, CYPRINIDAE)	Chivers, D. P.; Smith, R. J. F.	1995	<Go to ISI>://WOS:A1995RA39200003		Fathead minnows (Pimephales promelas) have an alarm substance (AS), or 'Schreckstoff', in epidermal club cells. Mechanical damage to the skin, as caused by a predator attack, releases the AS. The area in which conspecifics detect AS may be considered dangerous or risky because of the high probability of a subsequent predator attack. We exposed fathead minnows to water from one of two habitats (an…	Terrestrial mammals (Population);
396	FREE-LIVING FATHEAD MINNOWS RAPIDLY LEARN TO RECOGNIZE PIKE AS PREDATORS	Chivers, D. P.; Smith, R. J. F.	1995	<Go to ISI>://WOS:A1995RF15300003	10.1006/jfbi.1995.0090	Individuals from a natural population of approximately 20 000 fathead minnows from a pike-free pond did not respond with appropriate anti-predator behaviour upon encountering pike odour in laboratory tests. However, 14 days after 10 pike were stocked into the pond, minnows had acquired recognition of pike odour. Laboratory studies have indicated several possible mechanisms for acquiring predator …	Terrestrial mammals (Population);
397	Avoidance response of juvenile pacific treefrogs to chemical cues of introduced predatory bullfrogs	Chivers, D. P.; Wildy, E. L.; Kiesecker, J. M.; Blaustein, A. R.	2001	<Go to ISI>://WOS:000170375700011	10.1023/a:1010418526991	Bullfrogs (Rana catesbeiana), native to eastern North America, were introduced into Oregon in the 1930's. Bullfrogs are highly efficient predators that are known to eat a variety of prey including other amphibians. In laboratory experiments, we investigated whether juvenile Pacific treefrogs (Hyla regilla) recognize adult bullfrogs as a predatory threat. The ability of prey animals to acquire rec…	Terrestrial mammals (Population);
398	Damselfly larvae learn to recognize predators from chemical cues in the predator's diet	Chivers, D. P.; Wisenden, B. D.; Smith, R. J. F.	1996	<Go to ISI>://WOS:A1996VH71700009	10.1006/anbe.1996.0177	Chemosensory recognition of predators by naive prey may be facilitated if the predator's diet chemically 'labels' the predator. In a laboratory experiment, behaviour patterns were quantified in individual damselfly larvae, Enallagma spp., that had never been exposed to pike, Esox lucius, before and after exposing the damselflies to one of three chemical stimuli: water from a tank that held pike f…	Terrestrial mammals (Population);
399	Distribution and oviposition site selection by predatory mites in the presence of intraguild predators	Choh, Y.; Sabelis, M. W.; Janssen, A.	2015	<Go to ISI>://WOS:000364223100001	10.1007/s10493-015-9970-8	When intraguild prey and intraguild predators feed and reproduce in the same habitat and relatively immobile juveniles are the vulnerable stage, predation risk depends on oviposition site selection by the adult females. We studied how the availability of oviposition sites affected the distribution of two predatory mite species, Neoseiulus cucumeris (Oudemans) and Iphiseius degenerans (Berlese), o…	Terrestrial mammals (Population);
400	Predator avoidance in phytophagous mites: response to present danger depends on alternative host quality	Choh, Y.; Takabayashi, J.	2007	<Go to ISI>://WOS:000244302500008	10.1007/s00442-006-0590-1	We studied whether volatiles released by putative host plants affect the antipredator response of an herbivorous mite, Tetranychus urticae, when the patch was invaded by Phytoseiulus persimilis. Tetranychus urticae laid a lower number of eggs on tomato leaves than on lima bean leaves, suggesting that lima bean is a preferred host food source for T. urticae. In addition, T. urticae preferred lima …	Terrestrial mammals (Population);
401	Predator Avoidance by Phytophagous Mites is Affected by the Presence of Herbivores in a Neighboring Patch	Choh, Y.; Takabayashi, J.	2010	<Go to ISI>://WOS:000278285200007	10.1007/s10886-010-9792-4	When predators invade a leaf patch inhabited by herbivores, the herbivores disperse to a neighboring predator-free leaf patch, thus escaping from the predators. However, the neighboring patch might already be used by con- or heterospecific herbivores. We used laboratory bioassays to examine whether perception of odor from con- or heterospecific competitors on a neighbored lima bean leaf patch inf…	Terrestrial mammals (Population);
402	The role of leaf volatiles in predator avoidance by phytophagous mites	Choh, Y.; Takabayashi, J.	2011	<Go to ISI>://WOS:000288257200037	Pii 934807011	When herbivorous mites encounter with predatory mites in their colony, they disperse from the colony to an alternative leaf patch to escape from the predators. However, the alternative patch may have been used by other herbivore competitors. We studied whether the herbivorous mites change their dispersal to the alternative patch with either conspecifics, or cowpea aphids, or common cutworms when …	Terrestrial mammals (Population);
403	Witnessing predation can affect strength of counterattack in phytoseiids with ontogenetic predator-prey role reversal	Choh, Y.; Takabayashi, J.; Sabelis, M. W.; Janssen, A.	2014	<Go to ISI>://WOS:000338712900003	10.1016/j.anbehav.2014.04.008	Predators are usually larger than their prey, but because size changes during ontogeny, predator and prey roles may be reversed. Hence, an individual may be prey when juvenile, but as an adult, it may counterattack the juveniles of its childhood enemy. Earlier, we showed that juvenile predatory mites, Iphiseius degenerans, recognize adults of another predatory mite species that attacked and kille…	Terrestrial mammals (Population);
404	Cues of intraguild predators affect the distribution of intraguild prey	Choh, Y.; van der Hammen, T.; Sabelis, M. W.; Janssen, A.	2010	<Go to ISI>://WOS:000277716200007	10.1007/s00442-010-1605-5	Theory on intraguild (IG) predation predicts that coexistence of IG-predators and IG-prey is only possible for a limited set of parameter values, suggesting that IG-predation would not be common in nature. This is in conflict with the observation that IG-predation occurs in many natural systems. One possible explanation for this difference might be antipredator behaviour of the IG-prey, resulting…	Terrestrial mammals (Population);
405	The vesicular integral protein-like gene is essential for development of a mechanosensory system in zebrafish	Chong, M.; Liao, M.; Drapeau, P.	2008	<Go to ISI>://WOS:000259692000003	10.1002/dneu.20671	The zebratish hi472 mutation is caused by a retroviral insertion into the vesicular integral protein-like gene, or zVIPL, a poorly studied lectin implicated in endoplasmic reticulum (ER)-Golgi trafficking. A mutation in the shorter isoform of zVIPL (zVIPL-s,) results in a reduction or mechanosensitivity and consequent loss of escape behavior. Here we show that motoneurons and hindbrain reticulosp…	Terrestrial mammals (Population);
406	Hydrogen production via catalytic decomposition of methane	Choudhary, T. V.; Sivadinarayana, C.; Chusuei, C. C.; Klinghoffer, A.; Goodman, D. W.	2001	<Go to ISI>://WOS:000168082200002	10.1006/jcat.2000.3142	Methane decomposition on various Ni-supported catalysts has been investigated as a method for production of CO-free hydrogen for use in fuel cells. The low levels of CO formed due to the interaction of surface carbon (formed from methane decomposition) with the support have been quantitatively analyzed (part per million levels) by methanation of the CO and subsequent analysis by flame ionization …	Terrestrial mammals (Population);	Assay to quantify response to exposure to predators/predator cues (Intervention/Exposure);	Before/after exposure; exposure/control; predator cue/control; combination (Comparator);	Contains: mean, variance and sample size (Outcome);	Presents primary results ();
408	Tiered approach to long-term weathered lubricating oil analysis: GC/FID, GC/MS diagnostic ratios, and multivariate statistics	Chua, C. C.; Brunswick, P.; Kwok, H.; Yan, J.; Cuthbertson, D.; van Aggelen, G.; Shang, D. Y.	2020	<Go to ISI>://WOS:000588828500010	10.1039/d0ay01510e	Frequent small-scale environmental releases of lubricating (lube) oils have deleterious effects on aquatic ecosystems. In the event of a spill, oil fingerprinting is critical to source attribution, clean-up procedures, and liability assignment. Oil forensic investigations are particularly challenging when oils are weathered over an extended period of time, as a large number of biomarkers become l…	Terrestrial mammals (Population);	Assay to quantify response to exposure to predators/predator cues (Intervention/Exposure);	Before/after exposure; exposure/control; predator cue/control; combination (Comparator);	Contains: mean, variance and sample size (Outcome);	Presents primary results ();
409	The effects of adult sex ratio on mating competition in male and female guppies (Poecilia reticulata) in two wild populations	Chuard, P. J. C.; Brown, G. E.; Grant, J. W. A.	2016	<Go to ISI>://WOS:000380626400001	10.1016/j.beproc.2016.05.001	When competing for mates, males typically exhibit higher rates of intrasexual aggression and courtship than females. Operational sex ratio, represented here by adult sex ratio (ASR) as a proxy, is likely the best predictor of this competition, which typically increases between members of one sex as members of the opposite sex become rarer. Moreover, in populations subject to high predation, males…	Terrestrial mammals (Population);
410	Exploring the threat-sensitive predator avoidance hypothesis on mate competition in two wild populations of Trinidadian guppies	Chuard, P. J. C.; Grant, J. W. A.; Ramnarine, I. W.; Brown, G. E.	2020	<Go to ISI>://WOS:000581915800001	104225	The intensity of mate competition is often influenced by predation pressure. The threat-sensitive predator avoidance hypothesis predicts that prey should precisely adjust their fitness-related activities to the level of perceived acute predation risk and this effect should be stronger under high background risk. Individuals should compensate during periods of moderate risk for lost opportunities …	Terrestrial mammals (Population);
412	An investigation of the relationship between total non-methane organic carbon and the sum of speciated hydrocarbons and carbonyls measured by standard GC/FID: measurements in the Los Angeles air basin	Chung, M. Y.; Maris, C.; Krischke, U.; Meller, R.; Paulson, S. E.	2003	<Go to ISI>://WOS:000185829200011	10.1016/s1352-2310(03)00388-1	Simultaneous measurements of total non-methane organic carbon (TNMOC) and speciated volatile organic compounds (VOCs) were made with an instrument described in a companion paper. The ratio of the TNMOC to the speciated VOCs measurement indicates the "excess" VOCs that not detected by routine monitoring techniques. Measurements of ambient air were made in West Los Angeles, Burbank and Azusa, CA. P…	Terrestrial mammals (Population);	Assay to quantify response to exposure to predators/predator cues (Intervention/Exposure);	Before/after exposure; exposure/control; predator cue/control; combination (Comparator);	Contains: mean, variance and sample size (Outcome);
413	Heat-induced symmetry breaking in ant (Hymenoptera: Formicidae) escape behavior	Chung, Y. K.; Lin, C. C.	2017	<Go to ISI>://WOS:000399174600020	e0173642	The collective egress of social insects is important in dangerous situations such as natural disasters or enemy attacks. Some studies have described the phenomenon of symmetry breaking in ants, with two exits induced by a repellent. However, whether symmetry breaking occurs under high temperature conditions, which are a common abiotic stress, remains unknown. In our study, we deposited a group of…	Terrestrial mammals (Population);	Assay to quantify response to exposure to predators/predator cues (Intervention/Exposure);	Before/after exposure; exposure/control; predator cue/control; combination (Comparator);	Contains: mean, variance and sample size (Outcome);
414	Faecal corticosterone metabolite assessment in socially housed male and female Wistar rats	Cinque, C.; Zinni, M.; Zuena, A. R.; Giuli, C.; Alema, S. G.; Catalani, A.; Casolini, P.; Cozzolino, R.	2018	<Go to ISI>://WOS:000426045800004	10.1530/ec-17-0338	Knowledge of animals' hormonal status is important for conservation studies in wild or semi-free-ranging conditions as well as for behavioural and clinical experiments conducted in laboratory research, mostly performed on rats and mice. Faecal sampling is a useful non-invasive method to obtain steroid hormone assessments. Nevertheless, in laboratory studies, unlike other contexts, faecal sampling…		Assay to quantify response to exposure to predators/predator cues (Intervention/Exposure);	Before/after exposure; exposure/control; predator cue/control; combination (Comparator);	Contains: mean, variance and sample size (Outcome);
415	Effects of Humans on Behaviour of Wildlife Exceed Those of Natural Predators in a Landscape of Fear	Ciuti, S.; Northrup, J. M.; Muhly, T. B.; Simi, S.; Musiani, M.; Pitt, J. A.; Boyce, M. S.	2012	<Go to ISI>://WOS:000312601700083	e50611	Background: Human disturbance can influence wildlife behaviour, which can have implications for wildlife populations. For example, wildlife may be more vigilant near human disturbance, resulting in decreased forage intake and reduced reproductive success. We measured the effects of human activities compared to predator and other environmental factors on the behaviour of elk (Cervus elaphus Linnae…		Assay to quantify response to exposure to predators/predator cues (Intervention/Exposure);	Before/after exposure; exposure/control; predator cue/control; combination (Comparator);	Contains: mean, variance and sample size (Outcome);
416	Optimal Body Size with Respect to Maximal Speed for the Yellow-Spotted Monitor Lizard (Varanus panoptes; Varanidae)	Clemente, C. J.; Withers, P. C.; Thompson, G.	2012	<Go to ISI>://WOS:000302787600006	10.1086/665275	Studies of locomotor performance often link variation in morphology with ecology. While maximum sprint speed is a commonly used performance variable, the absolute limits for this performance trait are not completely understood. Absolute maximal speed has often been shown to increase linearly with body size, but several comparative studies covering a large range of body sizes suggest that maximal …	Terrestrial mammals (Population);	Assay to quantify response to exposure to predators/predator cues (Intervention/Exposure);	Before/after exposure; exposure/control; predator cue/control; combination (Comparator);	Contains: mean, variance and sample size (Outcome);
417	Animal size and sea water temperature, but not pH, influence a repeatable startle response behaviour in a wide-ranging marine mollusc	Clements, J. C.; Ramesh, K.; Nysveen, J.; Dupont, S.; Jutfelt, F.	2021	<Go to ISI>://WOS:000621503500016	10.1016/j.anbehav.2020.12.008	Startle response behaviours are important in predator avoidance and escape for a wide array of animals. For many marine invertebrates, however, startle response behaviours are understudied, and the effects of global change stressors on these responses are unknown. We exposed two size classes of blue mussels (Mytilus edulis x trossulus) to different combinations of temperature (15 and 19 degrees C…	Terrestrial mammals (Population);
420	Do American Crows Pay Attention to Human Gaze and Facial Expressions?	Clucas, B.; Marzluff, J. M.; Mackovjak, D.; Palmquist, I.	2013	<Go to ISI>://WOS:000316336200005	10.1111/eth.12064	Interactions between species can lead to the evolution of interspecific communication. Non-verbal communication by humans, both intentional and unintentional, can be interpreted by other species. We tested whether American crows (Corvus brachyrhynchos) were sensitive to human facial features under field conditions by comparing flight initiation distances and urgency of escape behavior to human ap…	Terrestrial mammals (Population);	Assay to quantify response to exposure to predators/predator cues (Intervention/Exposure);
422	ISOTHERMAL FLUIDIZED-BED STUDIES ON THE KINETICS AND PYRE-PRODUCTS OF LINEAR AND BRANCHED POLY(P-PHENYLENE SULFIDE) AND PROPOSED MECHANISMS	Cohen, Y.; Aizenshtat, Z.	1993	<Go to ISI>://WOS:A1993MM93000004	10.1016/0165-2370(93)80004-j	The isothermal kinetic behaviour under fluidized-bed conditions of linear poly(p-phenylene sulfide) (LPPS) and the branched polymer (BPPS), formed by curing at 340 degrees C, is presented. The FID monitoring of the products volatilized at 575, 525 and 475 degrees C shows different profiles for LPPS and BPPS and supports the concept that the thermal stability of the poly(phenylene sulfide) (PPS) i…	Terrestrial mammals (Population);	Assay to quantify response to exposure to predators/predator cues (Intervention/Exposure);	Before/after exposure; exposure/control; predator cue/control; combination (Comparator);	Contains: mean, variance and sample size (Outcome);	Presents primary results ();
423	Behavioral and ecological determinants of home range size in juvenile pumpkinseed sunfish (Lepomis gibbosus)	Coleman, K.; Wilson, D. S.	1996	<Go to ISI>://WOS:A1996VV16700003		Numerous species of freshwater fish are known to be site specific, yet the ecological and behavioral factors influencing home range size have rarely been examined. In this study we examine aggression, predator avoidance and feeding rate in juvenile pumpkinseed sunfish as a function of location within their home range. We also compare the behavior of individuals within their home range with indivi…	Terrestrial mammals (Population);
424	Using flight initiation distance to evaluate responses of colonial-nesting Great Egrets to the approach of an unmanned aerial vehicle	Collins, S. A.; Giffin, G. J.; Strong, W. T.		<Go to ISI>://WOS:000496530200001	10.1111/jofo.12312	Remote-controlled, unmanned aerial vehicles (UAVs) can be used to collect information in difficult-to-access places while potentially minimizing human disturbance. These devices have been widely used in a variety of ecological and behavioral studies in recent years, but additional study is needed to assess the magnitude of disturbance they cause to birds. We examined the responses of Great Egrets…	Terrestrial mammals (Population);
425	Variability in the area, energy and time costs of wintering waders responding to disturbance	Collop, C.; Stillman, R. A.; Garbutt, A.; Yates, M. G.; Rispin, E.; Yates, T.	2016	<Go to ISI>://WOS:000388349800003	10.1111/ibi.12399	Birds' responses to human disturbance are interesting due to their similarities to anti-predator behaviour, and understanding this behaviour has practical applications for conservation management by informing measures such as buffer zones to protect priority species. To understand better the costs of disturbance and whether it will impact on population size, studies should quantify time-related r…	Terrestrial mammals (Population);
426	The effect of mobbing vocalizations on risk perception in common mynas (Acridotheres tristis)	Condon, T.; Hakim, A.; Moran, A. B. Z.; Blumstein, D. T.	2021	<Go to ISI>://WOS:000572586300001	10.1007/s10164-020-00677-9	Animals emit predator-elicited calls in response to potential predation threats. These vocalizations induce a variety of anti-predator behaviors in conspecific receivers ranging from moving away from predators (alarm calls) to rallying conspecifics to fend them off (mobbing calls). While much is known about the immediate response to alarm calls, less is known about how mobbing calls influence sub…	Terrestrial mammals (Population);
427	Does capture method or the presence of aquatic protected areas influence the selective harvest of behavioural types in largemouth bass?	Cooke, E. L. L.; Wilson, A. D. M.; Elvidge, C. K.; Cooke, S. J.	2017	<Go to ISI>://WOS:000406524600001	10.1139/cjfas-2016-0192	Selectively removing fish based on particular traits, such as body size, may shift trait abundance in the remaining population, resulting in a phenomenon called fisheries-induced evolution. Recently, there is growing interest in evaluating the effects of fisheries-induced evolution on fish behaviour. Aquatic protected areas (APAs) have been designated in some habitats in efforts to prohibit harve…	Terrestrial mammals (Population);	Assay to quantify response to exposure to predators/predator cues (Intervention/Exposure);	Before/after exposure; exposure/control; predator cue/control; combination (Comparator);	Contains: mean, variance and sample size (Outcome);
428	Age affects escape behavior by the zebra-tailed lizard (Callisaurus draconoides) more strongly than in other lizards	Cooper, W.	2015	<Go to ISI>://WOS:000351682000005	10.1163/15685381-00002973	Prey of different ages may exhibit differences in escape behavior, including flight initiation distance (FID predator-prey distance when escape begins) and distance fled before stopping (DF). Escape theory predicts FID and, in some circumstance, DF, based on trade-offs between conflicting cost of not fleeing (predation risk) and cost of fleeing (primarily opportunities to enhance fitness lost by …	Terrestrial mammals (Population);
430	Direction of predator turning, a neglected cue to predation risk	Cooper, W. E.	1998	<Go to ISI>://WOS:000075070700004		Assessed risk for prey should depend not only on distance from a predator but also on probability that it has been detected. If an indirectly approaching predator close enough to pose a threat suddenly turns toward prey, risk increases because the joint probability that the predator has detected and will attack is raised abruptly. I conducted field experiments on the effect of a predator turning …	Terrestrial mammals (Population);
431	Risk factors and emergence from refuge in the lizard Eumeces laticeps	Cooper, W. E.	1998	<Go to ISI>://WOS:000077961900005		I studied effects of three risk factors, predator proximity, persistence in attacking, and speed, on latency to emerge after entering a refuge in the scincid lizard Eumeces laticeps. I simulated a predator by directly approaching a lizard until it took refuge, usually a tree hole. Costs per unit time of lost opportunities to forage or engage in other activities enhancing fitness did not vary with…	Terrestrial mammals (Population);
432	Escape behavior by prey blocked from entering the nearest refuge	Cooper, W. E.	1999	<Go to ISI>://WOS:000083014000019		Current models of optimal antipredation behavior do not apply to prey blocked by a predator from access to the primary refuge because the predator is closer than the optimal approach distance and flight toward the refuge would increase risk. If other alternative refuges are available, the prey should flee toward the best alternative one. I studied the effect of an approaching human simulated pred…	Terrestrial mammals (Population);
433	Sexual dimorphism in distance from cover but not escape behavior by the keeled earless lizard Holbrookia propinqua	Cooper, W. E.	2003	<Go to ISI>://WOS:000185905800018	10.1670/0022-1511(2003)037[0374:Sdidfc]2.0.Co;2	Potential sexual dimorphism of several aspects of antipredatory behavior by the Keeled Ear-less Lizard (Holbrookia propinqua) was studied by simulating approach by a predator. Females stayed closer to cover suitable for use as refuges than males, but no sex differences were detected in the distance between predator and prey when escape was initiated, the distance fled, or the tendency to enter re…	Terrestrial mammals (Population);
441	Rapid covering by shadow as a cue to predation risk in three lizard species	Cooper, W. E.	2009	<Go to ISI>://WOS:000270190600003	10.1163/156853909x420008	Because predators attacking from above may cast shadows on prey, diverse prey have evolved behavioural responses (fleeing, freezing, descending in water) to shadowing. I studied escape responses to shadow in three lizard species by passing my hand overhead, casting a shadow on them or not. Theory predicts immediate fleeing when a predator is detected closer than the optimal flight initiation dist…	Terrestrial mammals (Population);
443	Variation in Escape Behavior among Individuals of the Striped Plateau Lizard Sceloporus virgatus May Reflect Differences in Boldness	Cooper, W. E.	2009	<Go to ISI>://WOS:000270414400014	10.1670/08-197r1.1	Individual differences may affect risk taking (boldness) in antipredatory behavior. I examined individual differences of the lizard Sceloporus virgatus in flight initiation distance (predator-prey distance when escape begins), distance fled, and hiding time (refuge entry until emergence). Positive correlations between repeated measures of flight initiation distance and distance fled showed that i…	Terrestrial mammals (Population);
445	Pursuit deterrence varies with predation risks affecting escape behaviour in the lizard Callisaurus draconoides	Cooper, W. E.	2010	<Go to ISI>://WOS:000280064400012	10.1016/j.anbehav.2010.04.025	A growing body of evidence suggests that many prey attempt to prevent attack by signalling that they have detected a predator and are able to escape. Much of the evidence for pursuit deterrence is indirect in that signalling is not shown to reduce probability of attack. Indirect evidence is obtained by eliminating alternative hypotheses and demonstrating that signals are directed to predators. Ot…	Terrestrial mammals (Population);
446	Escape tactics and effects of perch height and habituation on flight initiation distance in two Jamaican anoles (Squamata: Polychrotidae)	Cooper, W. E.	2010	<Go to ISI>://WOS:000286481600013		Escape by Anolis lizards is influenced by microhabitats and fight initiation distance increases with predation risk. Differences in microhabitat use among ecomorphs affect escape behavior, but only two studies have reported ecomorphological differences in flight initiation distance among Greater Antillean species. 1 studied effects of predation risk and microhabitats on escape behavior by conduct…	Terrestrial mammals (Population);
447	Timing during predator-prey encounters, duration and directedness of a putative pursuit-deterrent signal by the zebra-tailed lizard, Callisaurus draconoides	Cooper, W. E.	2010	<Go to ISI>://WOS:000286043800003	10.1163/000579510x528215	Some prey attempt to deter pursuit by signaling to a predator that they have detected it and can escape if attacked. Zebra-tailed lizards (Callisaurus draconoides) wag their boldy patterned tails when approached. Wagging is related to predation risk, as predicted for pursuit deterrence, and likely alternative functions have been eliminated. To examine the role of tail-waving in pursuit-deterrence…	Terrestrial mammals (Population);
451	Escape strategy and vocalization during escape by American Bullfrogs (Lithobates catesbeianus)	Cooper, W. E.	2011	<Go to ISI>://WOS:000290397700007	10.1163/017353711x559085	American bullfrogs, Lithobates catesbeianus, escape by jumping into water and submerging, often vocalizing as they flee. I studied effects of several risk factors on escape and refuge use and the association between vocalization by fleeing frogs and escape by other individuals nearby. Frogs on shore permitted equally close approach when approached along the shore or on a path perpendicular to sho…	Terrestrial mammals (Population);
455	Escape behaviors and flight initiation distance in the common water snake Nerodia sipedon	Cooper, W. E.; Attum, O.; Kingsbury, B.	2008	<Go to ISI>://WOS:000259156000009	10.1670/07-066.1	Escape behavior of the natricine snake Nerodia sipedon when approached by a human was studied in populations in wetlands in Ohio and Michigan. Snakes responded by dropping from vegetation, but not immediately fleeing (44%), by diving beneath the water (37%), or by swimming away with the head above the surface (19%). Flight initiation distance (distance between predator and prey when escape begins…	Terrestrial mammals (Population);
458	Escape responses of cryptic frogs (Anura : Brachycephalidae : Craugastor) to simulated terrestrial and aerial predators	Cooper, W. E.; Caldwell, J. P.; Vitt, L. J.	2008	<Go to ISI>://WOS:000252663800002	10.1163/156853908782687250	Cryptic prey may increase likelihood of being detected if they move. When approached by predators, they must assess probabilities of survival if they remain immobile or attempt escape. Probability of survival is the joint probability of being detected, attacked if detected, and captured if attacked. We studied escape responses of several species of cryptic Craugastor (= Eleutherodactylus) frogs t…	Terrestrial mammals (Population);
459	Conspicuousness and vestigial escape behaviour by two dendrobatid frogs, Dendrobates auratus and Oophaga pumilio	Cooper, W. E.; Caldwell, J. P.; Vitt, L. J.	2009	<Go to ISI>://WOS:000265592400002	10.1163/156853909x410946	Aposematic prey are thought to move slowly and openly near predators, but exhibit reduced escape behaviour. We studied conspicuousness and escape by aposematic poison frogs (Dendrobates auratus and Oophaga pumilio). In circles of leaf litter, observers detected poison frogs quickly. Flight initiation distance (FID, predator-prey distance when escape begins) increases with approach speed in non-cr…	Terrestrial mammals (Population);
461	Optimal time to emerge from refuge	Cooper, W. E.; Frederick, W. G.	2007	<Go to ISI>://WOS:000247817100004	10.1111/j.1095-8312.2007.00802.x	Factors affecting emergence by prey that enter refuges when approached by predators have been studied intensively, but only two theoretical models predict how long prey should remain in a refuge before emerging. We argue that prey can make better decisions than allowed by one model; the other model describes cases in which predators wait for prey to emerge. We present optimality models that permi…		Assay to quantify response to exposure to predators/predator cues (Intervention/Exposure);	Before/after exposure; exposure/control; predator cue/control; combination (Comparator);	Contains: mean, variance and sample size (Outcome);
466	INFLUENCE OF RISK ON HIDING TIME BY BALEARIC LIZARDS (PODARCIS LILFORDI): PREDATOR APPROACH SPEED, DIRECTNESS, PERSISTENCE, AND PROXIMITY	Cooper, W. E.; Hawlena, D.; Perez-Mellado, V.	2010	<Go to ISI>://WOS:000277945200003	10.1655/08-084r.1	Cost benefit models predict that hiding time in refuge increases with predation risk. Studies of diverse prey confirm this prediction for various single risk factors, but much less is known regarding joint effects of variation in multiple factors. For single risk factors, we predicted that Balearic lizards (Podarcis lilfordi) hide longer alter faster and more direct approaches by predators and wh…	Terrestrial mammals (Population);
467	Latency to flee from an immobile predator: effects of predation risk and cost of immobility for the prey	Cooper, W. E.; Lopez, P.; Martin, J.; Perez-Mellado, V.	2012	<Go to ISI>://WOS:000305630800014	10.1093/beheco/ars032	When a predator is immobile near an immobile prey, the probability that the predator will detect and attack increases over time. The prey's cost of moving, thereby abandoning crypsis due to immobility, therefore decreases. Cost of not moving increases over time if movement is required for prey to conduct fitness-enhancing activities. We tested a cost-benefit model that predicts effects of factors…	Terrestrial mammals (Population);
468	Predator-prey distance and latency to flee from an immobile predator: functional relationship and importance	Cooper, W. E.; Martin, J.	2016	<Go to ISI>://WOS:000375407600005	10.1093/cz/zow035	When an immobile prey has detected an immobile predator nearby, predation risk is greater when the predator is closer. Consequently, prey flee with shorter latency as standing distance (predator-prey distance when both are still) decreases. Since it was first reported in 2009, this relationship has been confirmed in the few species studied. However, little is known about the functional relationsh…	Terrestrial mammals (Population);
469	Simultaneous risks and differences among individual predators affect refuge use by a lizard, Lacerta monticola	Cooper, W. E.; Martin, J.; Lopez, P.	2003	<Go to ISI>://WOS:000182796500002	10.1163/156853903763999872	Optimal emergence theory predicts decisions by prey about when to emerge from refuge based on the assumption that optimal time to emerge is determined by the balance between predation risk and costs of the response to it. Tests have verified the predictions for a variety of risk and cost factors, but have focused on single factors, whereas prey must be able to assess the overall risk and cost bas…	Terrestrial mammals (Population);
472	Historical influence of predation pressure on escape by Podarcis lizards in the Balearic Islands	Cooper, W. E.; Perez-Mellado, V.	2012	<Go to ISI>://WOS:000308878600002	10.1111/j.1095-8312.2012.01933.x	Island tameness (reduced escape behaviour on islands where prey have experienced prolonged relaxation of predation pressure) is known in several taxa, although the relationships between recent predation pressure and escape on islands are poorly known. We investigated escape by numerous populations exposed to differing predation pressure of two sister species of Podarcis lizards in the Balearic Is…	Terrestrial mammals (Population);
473	Effects of risk, cost, and their interaction on optimal escape by nonrefuging Bonaire whiptail lizards, Cnemidophorus murinus	Cooper, W. E.; Perez-Mellado, V.; Baird, T.; Baird, T. A.; Caldwell, J. P.; Vitt, L. J.	2003	<Go to ISI>://WOS:000181661100018	10.1093/beheco/14.2.288	Optimal escape theory seeks to explain variation in the distance to an approaching predator at which the prey initiates escape (flight initiation distance). Flight initiation distance increases when predators pose a greater threat and decreases when escape costs increase. Although optimal escape theory has been highly successful, its predictions have been tested primarily for species that escape …	Terrestrial mammals (Population);
475	Ease and effectiveness of costly autotomy vary with predation intensity among lizard populations	Cooper, W. E.; Perez-Mellado, V.; Vitt, L. J.	2004	<Go to ISI>://WOS:000220513400004	10.1017/s095283690300462x	Costly anti-predatory defences are used in ecological time and maintained in evolutionary time by natural selection favouring individuals that survive through their use. Autotomy of expendable body parts is a striking example of a defence having multiple substantial costs, including loss of ability to use the same defence, loss of energy, and decreased growth, reproductive success and survival fo…	Terrestrial mammals (Population);
478	FEAR and DREAD: starting distance, escape decisions and time hiding in refuge	Cooper, W. E.; Sherbrooke, A. C.	2015	<Go to ISI>://WOS:000357692100005	10.1163/1568539x-00003283	Flight initiation distance (FID = predator-prey distance when escape begins) increases as starting distance (predator-prey distance when approach begins) increases. The flush early and avoid the rush (FEAR) hypothesis proposes that this relationship exists because monitoring an approach is costly. Hypothesized causes are increase in assessed risk and decrease in obtainable benefits while monitori…	Terrestrial mammals (Population);
482	Effects of recent movement, starting distance and other risk factors on escape behaviour by two phrynosomatid lizards	Cooper, W. E.; Sherbrooke, W. C.	2013	<Go to ISI>://WOS:000317369800001	10.1163/1568539x-00003061	Cost-benefit models of escape behaviour predict that flight initiation distance (FID, predator-prey distance when the prey starts to flee from an approaching predator) increases as the cost of not fleeing (risk) increases. This prediction has been verified for many risk factors and prey species. The same predictions may apply to other aspects of escape, but testing has been much less extensive. F…	Terrestrial mammals (Population);
483	Risk and cost of immobility in the presence of an immobile predator	Cooper, W. E.; Sherbrooke, W. C.	2013	<Go to ISI>://WOS:000316118400006	10.1007/s00265-013-1477-x	Escape latency theory models the tradeoff between maintaining crypsis by remaining immobile near an immobile predator versus moving to flee or engage in fitness-enhancing activities. The model predicts that latency to flee increases as cost of fleeing increases and decreases as cost of remaining immobile increases. As predation risk increases, cost of fleeing, primarily due to abandoning crypsis …	Terrestrial mammals (Population);
485	Monitoring by prey that does not reveal awareness by turning toward approaching predators	Cooper, W. E.; Sherbrooke, W. C.	2015	<Go to ISI>://WOS:000358734700014	10.1007/s00265-015-1951-8	Prey monitor predator movements to assess risk, as required to make escape decisions and avoid being captured unaware. For prey that exhibit behavioral signs that they have detected predators, alert distance is the predator-prey distance when the prey performs the behavior and then continuously monitors the predator's approach. Many other prey do not usually give any indication of having detected…	Terrestrial mammals (Population);
486	Strategic Escape Direction: Orientation, Turning, and Escape Trajectories of Zebra-Tailed Lizards (Callisaurus draconoides)	Cooper, W. E.; Sherbrooke, W. C.	2016	<Go to ISI>://WOS:000377297600003	10.1111/eth.12501	A prey's body orientation relative to a predator's approach path may affect risk of fleeing straight ahead. Consequently, prey often turn before fleeing. Relationships among orientation, turn, and escape angles and between these angles and predation risk have not been studied in terrestrial vertebrates and have rarely been studied in the field. Escape angles are expected to lead away from predato…	Terrestrial mammals (Population);
491	THERMAL COST OF REFUGE USE AFFECTS REFUGE ENTRY AND HIDING TIME BY STRIPED PLATEAU LIZARDS SCELOPORUS VIRGATUS	Cooper, W. E.; Wilson, D. S.	2008	<Go to ISI>://WOS:000264060900002	10.1655/07-083r2.1	Escaping prey decide whether to enter and how long to stay in refuges. According to refuge-use theory, hiding time increases as costs of emerging increase and costs of staying in refugee decrease. We studied effects of air temperature on probability of entering refuges and the effects of thermal cost on hiding time (duration in refuge). Few striped plateau lizards (Sceloporus virgatus) used refug…	Terrestrial mammals (Population);
492	Optimal Predator Risk Assessment by the Sonar-Jamming Arctiine Moth Bertholdia trigona	Corcoran, A. J.; Wagner, R. D.; Conner, W. E.	2013	<Go to ISI>://WOS:000321390200052	e63609	Nearly all animals face a tradeoff between seeking food and mates and avoiding predation. Optimal escape theory holds that an animal confronted with a predator should only flee when benefits of flight (increased survival) outweigh the costs (energetic costs, lost foraging time, etc.). We propose a model for prey risk assessment based on the predator's stage of attack. Risk level should increase r…	Terrestrial mammals (Population);
493	Sexual signaling under predation: attractive moths take the greater risks	Cordes, N.; Engqvist, L.; Schmoll, T.; Reinhold, K.	2014	<Go to ISI>://WOS:000336484600027	10.1093/beheco/art128	Calling a mate can be dangerous for insects, but that does not stop attractive wax moths from singing even when they hear a bat call. Theoretically, unattractive males should take higher risks because they have less to lose, instead they behave more cautiously. A reason for this difference in behavior could be that attractive moths exhaust themselves quickly and try to find a mate while they stil…	Terrestrial mammals (Population);	Assay to quantify response to exposure to predators/predator cues (Intervention/Exposure);	Before/after exposure; exposure/control; predator cue/control; combination (Comparator);	Contains: mean, variance and sample size (Outcome);
494	Testing the hypothesized antipredator defence function of stridulation in the spiny orb-weaving spider, Micrathena gracilis	Corey, T. B.; Hebets, E. A.	2020	<Go to ISI>://WOS:000585940300011	10.1016/j.anbehav.2020.09.003	The observable diversity of antipredator defences across organisms demonstrates predation's impact on trait evolution. The functions of many traits that are presumed to have an antipredator function have never been directly tested. The spiny orb-weaving spider, Micrathena gracilis, for example, stridulates when grasped. While stridulation was first hypothesized to be an antipredator defence nearl…	Terrestrial mammals (Population);
495	Antipredator behaviour of invasive geckos in response to chemical cues from snakes	Cornelis, J.; Nordberg, E. J.; Schwarzkopf, L.	2019	<Go to ISI>://WOS:000453392400005	10.1111/eth.12826	Antipredator behaviours and the ability to appropriately assess predation risk contribute to increased fitness. Predator avoidance can be costly; however, so we expect prey to most strongly avoid predators that pose the greatest risk (i.e., prey should show threat sensitivity). For invasive species, effectively assessing the relative risk posed by predators in the new environment may help them es…	Terrestrial mammals (Population);
499	Efficiency of antipredator training in captive-bred greater rheas reintroduced into the wild	Cortez, M.; Valdez, D. J.; Navarro, J. L.; Martella, M. B.	2015	<Go to ISI>://WOS:000355315700013	10.1007/s10211-014-0206-4	High post-release mortality of captive greater rheas reintroduced into the wild might be mitigated with antipredator training that helps released individuals recognize their predators. We analyzed whether captive-bred greater rheas conserve antipredator behavior, and evaluated the efficiency of antipredator training by recording survival after reintroduction into the wild. Training involved 12 in…	Terrestrial mammals (Population);
500	Barn swallow antipredator behavior covaries with melanic coloration and predicts survival	Costanzo, A.; Romano, A.; Ambrosini, R.; Parolini, M.; Rubolini, D.; Caprioli, M.; Corti, M.; Canova, L.; Saino, N.	2018	<Go to ISI>://WOS:000453209600037	10.1093/beheco/ary102	Conspecific individuals often consistently differ in their behavioral responses to specific exogenous stimuli. Such individual differences in "personality" have been shown to be heritable, suggesting that selection maintains variation in personality. However, survival selection on a major personality trait, antipredator behavior, and its sex-dependency, has been seldom measured in the wild. Here,…	Terrestrial mammals (Population);
501	Trait-mediated effects of predation across life-history stages in container mosquitoes	Costanzo, K. S.; Muturi, E. J.; Alto, B. W.	2011	<Go to ISI>://WOS:000294915300010	10.1111/j.1365-2311.2011.01302.x	1. It was determined if the predatory midge Corethrella appendiculata Grabham imposes a fitness cost in a native mosquito, Ochlerotatus triseriatus Say, and an invasive mosquito, Aedes albopictus Skuse. The hypothesis that decreased activity of immature prey in the presence of predator cues is associated with life history costs through all life cycle stages was tested. 2. In experiment 1, individ…	Terrestrial mammals (Population);	Assay to quantify response to exposure to predators/predator cues (Intervention/Exposure);	Before/after exposure; exposure/control; predator cue/control; combination (Comparator);	Contains: mean, variance and sample size (Outcome);
503	Trait compensation in marine gastropods: Shell shape, avoidance behavior, and susceptibility to predation	Cotton, P. A.; Rundle, S. D.; Smith, K. E.	2004	<Go to ISI>://WOS:000222727500016	10.1890/03-3104	Many organisms have evolved morphological and behavioral traits that reduce their susceptibility to predation. However, few studies have explicitly investigated the relationships between defensive traits and susceptibility. Here we demonstrate a negative correlation between morphological defenses and behavioral avoidance across several species of marine gastropod that is linked to vulnerability t…	Terrestrial mammals (Population);
504	Rabbits killing birds: modelling the hyperpredation process	Courchamp, F.; Langlais, M.; Sugihara, G.	2000	<Go to ISI>://WOS:000084678500013	10.1046/j.1365-2656.2000.00383.x	1. Introduced rabbits are known to have catastrophic effects on oceanic islands, either by direct destruction of the vegetative cover, or by the resulting disturbance of indigenous vertebrates. 2. Another dramatic effect, less well known, but potentially of major importance, is the hyperpredation process. This process, related to apparent competition, predicts that an introduced prey species, wel…		Assay to quantify response to exposure to predators/predator cues (Intervention/Exposure);	Before/after exposure; exposure/control; predator cue/control; combination (Comparator);	Contains: mean, variance and sample size (Outcome);
505	Baronia brevicornis caterpillars build shelters to avoid predation	Covarrubias-Camarillo, T.; Osorio-Beristain, M.; Legal, L.; Contreras-Garduno, J.	2016	<Go to ISI>://WOS:000381284000007	10.1080/00222933.2016.1193640	In at least 18 Lepidoptera families, caterpillars build shelters that mainly serve to regulate microclimate (humidity, temperature) and/or to avoid predation. We aimed to explore the function of the tubular structures built with the leaves of the host plant, Acacia cochliacantha Humboldt and Bonpland ex Willdenow (Fabaceae), by a lepidopteran endemic to Mexico, Baronia brevicornis Salvin. We expe…	Terrestrial mammals (Population);
506	Winning the biodiversity arms race among freshwater gastropods: competition and coexistence through shell variability and predator avoidance	Covich, A. P.	2010	<Go to ISI>://WOS:000280092100015	10.1007/s10750-010-0354-0	Explanations for the coexistence of many closely related species in inland waters continue to be generated more than 50 years after Hutchinson's question: why are there so many kinds of animals? This review focuses on the hypothesis that high species diversity of freshwater gastropods results, in part, from predators maintaining biodiversity across a range of deep- and shallow-water habitats. Inv…	Terrestrial mammals (Population);	Assay to quantify response to exposure to predators/predator cues (Intervention/Exposure);	Before/after exposure; exposure/control; predator cue/control; combination (Comparator);	Contains: mean, variance and sample size (Outcome);
507	PREDATOR-AVOIDANCE RESPONSES IN FRESH-WATER DECAPOD-GASTROPOD INTERACTIONS MEDIATED BY CHEMICAL STIMULI	Covich, A. P.; Crowl, T. A.; Alexander, J. E.; Vaughn, C. C.	1994	<Go to ISI>://WOS:A1994NT88700015	10.2307/1467246	Previous studies on single species of snails reached conflicting conclusions regarding the importance of chemical cues in predator-avoidance behavior. We performed laboratory experiments to determine if chemically mediated, predator-avoidance behavior, such as crawling out of the water by freshwater gastropods, occurred among prey of different species from several geographic sources: Oklahoma, Or…	Terrestrial mammals (Population);
508	The relationship between numbers of larvae recovered from the brain of Toxocara canis-infected mice and social behaviour and anxiety in the host	Cox, D. M.; Holland, C. V.	1998	<Go to ISI>://WOS:000074453500010	10.1017/s0031182098002649	The effect of the nematode Toxocara canis on social behaviour and anxiety levels of adult male outbred (LACA) mice was examined following infection with a single dose of 2000 ova. The actual number of larvae recovered from the brain of each individual mouse was determined after behavioural testing. The effect of the parasite on mouse behaviour was analysed by both the initial dose administered (i…		Assay to quantify response to exposure to predators/predator cues (Intervention/Exposure);
510	Hormones as Mediators of Phenotypic and Genetic Integration: an Evolutionary Genetics Approach	Cox, R. M.; McGlothlin, J. W.; Bonier, F.	2016	<Go to ISI>://WOS:000381279100002	10.1093/icb/icw033	Evolutionary endocrinology represents a synthesis between comparative endocrinology and evolutionary genetics. This synthesis can be viewed through the breeder's equation, a cornerstone of quantitative genetics that, in its univariate form, states that a population's evolutionary response is the product of the heritability of a trait and selection on that trait (R = h(2)S). Under this framework, …	Terrestrial mammals (Population);	Assay to quantify response to exposure to predators/predator cues (Intervention/Exposure);	Before/after exposure; exposure/control; predator cue/control; combination (Comparator);	Contains: mean, variance and sample size (Outcome);
511	Size dependency of patch departure behavior: evidence from granivorous rodents	Cozzoli, F.; Gjoni, V.; Basset, A.	2019	<Go to ISI>://WOS:000480352700001	10.1002/ecy.2800	Individual size is a major determinant of mobile organisms' ecology and behavior. This study aims to explore whether allometric scaling principles can provide an underlying framework for general patterns of resource patch use. To this end, we used giving-up densities (GUDs), that is, the amount of resources remaining in a patch after a forager has quit feeding, as a comparative measure of the amo…		Assay to quantify response to exposure to predators/predator cues (Intervention/Exposure);	Before/after exposure; exposure/control; predator cue/control; combination (Comparator);	Contains: mean, variance and sample size (Outcome);
512	Socially facilitated antipredator behavior by ringed salamanders (Ambystoma annulatum)	Crane, A.; Mathis, A.; McGrane, C.	2012	<Go to ISI>://WOS:000302815300018	10.1007/s00265-012-1329-0	Many aspects of animal behavior can be socially facilitated, including foraging behavior, exploration behavior, and antipredator behavior. Although larvae of the ringed salamander (Ambystoma annulatum) are not gregarious, they can live in high densities and face intense predation pressure during a short period following hatching. In a predator-recognition experiment, we found that these salamande…	Terrestrial mammals (Population);
513	Survival, behaviour, and morphology of larval wood frogs, Lithobates sylvaticus, under threat from an exotic crayfish predator, Orconectes virilis	Crane, A. L.; Bairos-Novak, K. R.; Jefferson, D. M.; Chivers, D. P.; Ferrari, M. C. O.	2019	<Go to ISI>://WOS:000479119600006	10.1007/s10452-019-09696-2	There are numerous examples of species introductions that have caused declines in native populations. In many cases, exotic species are predators of native prey which do not respond correctly to these new and often much different threats. Amphibians, as a group, have been strongly affected by introductions of fish and other aquatic predators such as crayfish. Our goal in this study was to explore…	Terrestrial mammals (Population);
514	An ecological framework of neophobia: from cells to organisms to populations	Crane, A. L.; Brown, G. E.; Chivers, D. P.; Farrar, M. C. O.	2020	<Go to ISI>://WOS:000489328200001	10.1111/brv.12560	Neophobia is the fear of novel stimuli or situations. This phenotype has recently received much ecological attention, primarily in the context of decision making. Here, we explore neophobia across biological levels of organisation, first describing types of neophobia among animals and the underlying causes of neophobia, highlighting high levels of risk and uncertainty as key drivers. We place neo…	Terrestrial mammals (Population);	Assay to quantify response to exposure to predators/predator cues (Intervention/Exposure);	Before/after exposure; exposure/control; predator cue/control; combination (Comparator);	Contains: mean, variance and sample size (Outcome);	Presents primary results ();
515	Embryonic background risk promotes the survival of tadpoles facing surface predators	Crane, A. L.; Chivers, D. P.; Ferrari, M. C. O.	2018	<Go to ISI>://WOS:000427931600045	e0193939	Exposure to intense predation risk can induce morphological and behavioural phenotypes that prepare prey, often at young ages, for surviving attacks from unknown predators. However, previous studies revealed that this survival advantage depended on the predator species. Here, we used alarm cues from injured conspecifics to simulate a period of high predation risk for embryonic wood frogs, Lithoba…	Terrestrial mammals (Population);
516	Time-dependent latent inhibition of predator-recognition learning	Crane, A. L.; Chivers, D. P.; Ferrari, M. C. O.	2019	<Go to ISI>://WOS:000470116400020	20190183	To optimally manage an environment with predators, prey must correctly distinguish between cues that are risky and cues that are safe. Even a specific cue that is safe in one area or at a certain time may be dangerous in other situations, and vice versa. Latent inhibition is a cognitive mechanism by which animals fail to learn that a stimulus as risky because they have already learned it as non-t…	Terrestrial mammals (Population);
517	Experience with predators shapes learning rules in larval amphibians	Crane, A. L.; Demuth, B. S.; Ferrari, M. C. O.	2017	<Go to ISI>://WOS:000397065500036	10.1093/beheco/arw161	Experience is essential for many prey species that must learn about predation risk to survive and reproduce. How prey incorporate information about predation risk via multiple learning events has been the subject of several studies, but results have been inconsistent, with cases where multiple conditionings have enhanced or weakened the learned responses. We hypothesized that such different outco…	Terrestrial mammals (Population);
518	Evidence for risk extrapolation in decision making by tadpoles	Crane, A. L.; Ferrari, M. C. O.	2017	<Go to ISI>://WOS:000394750400001	43255	Through time, the activity patterns, morphology, and development of both predators and prey change, which in turn alter the relative vulnerability of prey to their coexisting predators. Recognizing these changes can thus allow prey to make optimal decisions by projecting risk trends into the future. We used tadpoles (Lithobates sylvaticus) to test the hypothesis that tadpoles can extrapolate info…	Terrestrial mammals (Population);
519	Do gill parasites influence the foraging and antipredator behaviour of rainbow darters, Etheostoma caeruleum?	Crane, A. L.; Fritts, A. K.; Mathis, A.; Lisek, J. C.; Barnhart, M. C.	2011	<Go to ISI>://WOS:000295262800028	10.1016/j.anbehav.2011.07.015	Parasites are known to affect an array of characteristics of their hosts, including morphology, physiology and behaviour. We examined the foraging and antipredator behaviour of rainbow darters, Etheostoma caeruleum, that were parasitized by glochidia larvae of freshwater mussels (Ptychobranchus occidentalis and Venustaconcha pleasii: Unionidae). Glochidia attach to the gills of the host and becom…	Terrestrial mammals (Population);		Before/after exposure; exposure/control; predator cue/control; combination (Comparator);	Contains: mean, variance and sample size (Outcome);
520	Detecting danger from prey-guild members: behavioural and metabolic responses of Ozark zigzag salamanders to alarm secretions from earthworms	Crane, A. L.; Lampe, M. J.; Mathis, A.	2013	<Go to ISI>://WOS:000325059000006	10.1080/03949370.2013.800162	When different species have common predators, selection should favor individuals that respond to alarm cues from the other species. The Ozark zigzag salamander (Plethodon angusticlavius) occupies microhabitats under rocks and logs during wet conditions, and uses subterranean burrows during harsh environmental periods. Using the vomeronasal organ, these salamanders can assess chemical cues in thei…	Terrestrial mammals (Population);
521	Maladaptive behavioural phenotypes in captive-reared darters (Etheostomacaeruleum, Storer 1845)	Crane, A. L.; Lampe, M. J.; Mathis, A.	2015	<Go to ISI>://WOS:000358083600037	10.1111/jai.12769	The foraging and anti-predator behaviour of captive-reared rainbow darters (Etheostomacaeruleum) was compared to their wild-caught counterparts. Wild-caught darters responded with appropriate anti-predator behaviour (reduced foraging activity) when exposed to alarm cues (e.g. stimuli from damaged skin) from both wild-caught and captive-reared darters, indicating that the diet in captivity did not…	Terrestrial mammals (Population);
522	Social learning in a high-risk environment: incomplete disregard for the 'minnow that cried pike' results in culturally transmitted neophobia	Crane, A. L.; Mathiron, A. G. E.; Ferrari, M. C. O.	2015	<Go to ISI>://WOS:000362305500026	20150934	Many prey species rely on conspecifics to gather information about unknown predation threats, but little is known about the role of varying environmental conditions on the efficacy of social learning. We examined predator-naive minnows that had the opportunity to learn about predators from experienced models that were raised in either a low- or high-risk environment. There were striking differenc…	Terrestrial mammals (Population);
527	Non-lethal effects of predation in birds	Cresswell, W.	2008	<Go to ISI>://WOS:000252207300002	10.1111/j.1474-919X.2007.00793.x	Predators can affect individual fitness and population and community processes through lethal effects (direct consumption or 'density' effects), where prey is consumed, or through non-lethal effects (trait-mediated effects or interactions), where behavioural compensation to predation risk occurs, such as animals avoiding areas of high predation risk. Studies of invertebrates, fish and amphibians …	Terrestrial mammals (Population);
528	Predation in bird populations	Cresswell, W.	2011	<Go to ISI>://WOS:000293409700021	10.1007/s10336-010-0638-1	One of the classic ecological questions is how predators affect population size. This is often assessed by measuring how many individuals are killed by a predator, yet such direct effects may only be a relatively minor part of population dynamics. Predators frequently affect prey populations indirectly, with the fear of predation resulting in costly behavioural compensation that has the potential…	Terrestrial mammals (Population);	Assay to quantify response to exposure to predators/predator cues (Intervention/Exposure);	Before/after exposure; exposure/control; predator cue/control; combination (Comparator);	Contains: mean, variance and sample size (Outcome);	Presents primary results ();
529	Contrasting risks from different predators change the overall nonlethal effects of predation risk	Cresswell, W.; Quinn, J. L.	2013	<Go to ISI>://WOS:000320409900017	10.1093/beheco/art023	Prey are often at risk from multiple predator species with differing hunting modes, but the resulting response to the spatial variation in predation risk (the landscape of fear) has rarely been considered in predator prey models. We tested whether attack frequency and hunting success along a habitat gradient (distance from an estuarine shoreline) differed between 2 predators hunting a single prey…	Terrestrial mammals (Population);
530	Impact of Tail Loss on the Behaviour and Locomotor Performance of Two Sympatric Lampropholis Skink Species	Cromie, G. L.; Chapple, D. G.	2012	<Go to ISI>://WOS:000305345000026	e34732	Caudal autotomy is an anti-predator behaviour that is used by many lizard species. Although there is an immediate survival benefit, the subsequent absence of the tail may inhibit locomotor performance, alter activity and habitat use, and increase the individuals' susceptibility to future predation attempts. We used laboratory experiments to examine the impact of tail autotomy on locomotor perform…	Terrestrial mammals (Population);
531	Is partial tail loss the key to a complete understanding of caudal autotomy?	Cromie, G. L.; Chapple, D. G.	2013	<Go to ISI>://WOS:000318924700010	10.1111/j.1442-9993.2012.02429.x	Autotomy, the self-amputation of limbs or appendages, is a dramatic anti-predator tactic that has repeatedly evolved in a range of invertebrate and vertebrate groups. In lizards, caudal autotomy enables the individual to break away from the predator's grasp, with the post-autotomy thrashing of the tail distracting the attacker while the lizard makes its escape. This drastic defensive strategy sho…	Terrestrial mammals (Population);
532	Bacillus cereus endospores exhibit a heterogeneous response to heat treatment and low-temperature storage	Cronin, U. P.; Wilkinson, M. G.	2008	<Go to ISI>://WOS:000252988700003	10.1016/j.fm.2007.11.004	Bacillus cereus endospores were challenged by heat treatments simulating typical domestic/industrial cooking regimes and the resulting effects on germination, viability and sub-lethal heat damage determined using differential plate counting on a rich versus selective medium, flow cytometry (FCM), beta-D-glucuronidase (GUD) activity and OD600 measurement. Additionally, these techniques were used t…	Terrestrial mammals (Population);
533	Implementation of False Discovery Rate for Exploring Novel Paradigms and Trait Dimensions With ERPs	Crowley, M. J.; Wu, J.; McCreary, S.; Miller, K.; Mayes, L. C.	2012	<Go to ISI>://WOS:000307951400006	10.1080/87565641.2012.694513	False discovery rate (FDR) is a multiple comparison procedure that targets the expected proportion of false discoveries among the discoveries. Employing FDR methods in event-related potential (ERP) research provides an approach to explore new ERP paradigms and ERP-psychological trait/behavior relations. In Study 1, we examined neural responses to escape behavior from an aversive noise. In Study 2…		Assay to quantify response to exposure to predators/predator cues (Intervention/Exposure);	Before/after exposure; exposure/control; predator cue/control; combination (Comparator);	Contains: mean, variance and sample size (Outcome);
535	Camouflage and escape decisions in the common chameleon Chamaeleo chamaeleon	Cuadrado, M.; Martin, J.; Lopez, P.	2001	<Go to ISI>://WOS:000169007400005	10.1006/bijl.2000.0515	In species with reduced locomotory abilities, camouflage seems to be far more important than other behavioural tactics (e.g. running) to elude predatory attacks. In this study, we examined the effects of camouflage on escape decisions in the common chameleon Chamaeleo chamaeleon. The effectiveness of camouflage was assessed by the ability of humans to detect different sized chameleons placed on d…	Terrestrial mammals (Population);
537	REDUCTION OF PREDATION RISK UNDER THE COVER OF DARKNESS - AVOIDANCE RESPONSES OF MAYFLY LARVAE TO A BENTHIC FISH	Culp, J. M.; Glozier, N. E.; Scrimgeour, G. J.	1991	<Go to ISI>://WOS:A1991FG40800003	10.1007/bf00317527	Mayfly larvae of Paraleptophlebia heteronea (McDunnough) had two antipredator responses to a nocturnal fish predator (Rhinichthys cataractae (Valenciennes)): flight into the drift and retreat into interstitial crevices. Drift rates of Paraleptophelbia abruptly increased by 30 fold when fish were actively foraging in the laboratory streams but, even before fish were removed, drift began returning …	Terrestrial mammals (Population);
538	Testing for effects of UV-B radiation on anti-predator behavior in amphibians: A critique and some suggestions	Cummins, C. P.	2002	<Go to ISI>://WOS:000176473100006	10.1046/j.1439-0310.2002.00811.x	In a recent paper, Kats et al. (2000) reported three experiments intended to test for effects of UV-B radiation (hereafter, UV-B) on predator-avoidance behaviors in three amphibian species. They introduced their study in the context of concern about increasing penetration of solar UV-B to ground level, owing to loss of stratospheric ozone, and its possible effects on amphibian populations. Kats e…	Terrestrial mammals (Population);				Presents primary results ();
539	Responses to terrestrial nest predators by endemic and introduced Hawaiian birds	Cummins, G. C.; Theimer, T. C.; Paxton, E. H.	2020	<Go to ISI>://WOS:000508890100001	10.1002/ece3.6021	Birds free from nest predators for long periods may either lose the ability to recognize and respond to predators or retain antipredator responses if they are not too costly. How these alternate scenarios play out has rarely been investigated in an avian community whose members have different evolutionary histories. We presented models of two nest predators (rat and snake) and a negative control …	Terrestrial mammals (Population);
540	Water molecular dynamics during bread staling by Nuclear Magnetic Resonance	Curti, E.; Bubici, S.; Carini, E.; Baroni, S.; Vittadini, E.	2011	<Go to ISI>://WOS:000287641800008	10.1016/j.lwt.2010.11.021	Bread staling is a complex phenomenon that originates from multiple physico-chemical events (amylopectin retrogradation, water loss and redistribution) that are not yet completely elucidated. Molecular properties of white bread loaves were characterized by multiple proton Nuclear Magnetic Resonance (NMR) techniques (proton FID, T-2 and T-1 relaxation time) over 14 days of storage. Changes at a mo…	Terrestrial mammals (Population);	Assay to quantify response to exposure to predators/predator cues (Intervention/Exposure);	Before/after exposure; exposure/control; predator cue/control; combination (Comparator);	Contains: mean, variance and sample size (Outcome);	Presents primary results ();
541	Cross-habitat differences in crush resistance and growth pattern of zebra mussels (Dreissena polymorpha): effects of calcium availability and predator pressure	Czarnoleski, M.; Kozlowski, J.; Kubajak, P.; Lewandowski, K.; Muller, T.; Stanczykowska, A.; Surowka, K.	2006	<Go to ISI>://WOS:000236181400003	10.1127/0003-9136/2006/0165-0191	We examined the growth pattern and shell strength of zebra mussels Dreissena polymorpha in eight European locations characterised by different survival rates, pH levels and calcium availability, testing whether trait variability can be attributed to anti-predator responses and how their expression might depend on mussel size and water chemistry. Differences in chemical conditions were unrelated t…	Terrestrial mammals (Population);	Assay to quantify response to exposure to predators/predator cues (Intervention/Exposure);	Before/after exposure; exposure/control; predator cue/control; combination (Comparator);	Contains: mean, variance and sample size (Outcome);
542	Injured conspecifics alter mobility and byssus production in zebra mussels Dreissena polymorpha	Czarnoleski, M.; Muller, T.; Adamus, K.; Ogorzelska, G.; Sog, M.	2010	<Go to ISI>://WOS:000279768700008	10.1127/1863-9135/2010/0176-0269	In laboratory experiments we studied the effects of different concentrations of chemicals released by crushed conspecifics on zebra mussel mobility and byssogenesis (adhesive thread formation). In response to predation cues, zebra mussels showed reduced numbers of byssal threads, tendency for weaker byssal attachment, shorter distance travelled on sand and slower crawling speed, but duration of c…	Terrestrial mammals (Population);
543	A comprehensive study on by-products of food processing industry pyrolysis using a thermobalance reactor coupled to GC-FID/TCD: Mass, atomic and energy balances, thermokinetic modeling, product distribution, and characterization	da Silva, J. C. G.; Andersen, S. L. F.; Moreira, Rdpm; Jose, H. J.	2021	<Go to ISI>://WOS:000663089300001	105107	The current study aims to investigate the pyrolysis process and bioenergetic potential of pineapple peel and passion fruit shell wastes (by-products of food processing industry) by the physicochemical characterization, mass balance, energy balance, atomic balance, and kinetic study. Pyrolysis was performed at low heating rates (5, 10, and 15 degrees C min(-1)) in an argon atmosphere in a thermoba…	Terrestrial mammals (Population);	Assay to quantify response to exposure to predators/predator cues (Intervention/Exposure);	Before/after exposure; exposure/control; predator cue/control; combination (Comparator);	Contains: mean, variance and sample size (Outcome);	Presents primary results ();
545	Habitat stability, predation risk and 'memory syndromes'	Dalesman, S.; Rendle, A.; Dall, S. R. X.	2015	<Go to ISI>://WOS:000355538600001	10538	Habitat stability and predation pressure are thought to be major drivers in the evolutionary maintenance of behavioural syndromes, with trait covariance only occurring within specific habitats. However, animals also exhibit behavioural plasticity, often through memory formation. Memory formation across traits may be linked, with covariance in memory traits (memory syndromes) selected under partic…	Terrestrial mammals (Population);
546	Influence of rearing and experimental temperatures on predator avoidance behaviour in a freshwater pulmonate snail	Dalesman, S.; Rundle, S. D.	2010	<Go to ISI>://WOS:000281676200008	10.1111/j.1365-2427.2010.02470.x	P>1. Predicted increases in the temperature of freshwaters is likely to affect how prey species respond to predators. We investigated how the predator avoidance behaviour of the freshwater pulmonate snail Lymnaea stagnalis is influenced by the temperature at which it was reared and that at which behavioural trials were carried out. 2. Crawl-out behaviour of juvenile snails from two populations (h…	Terrestrial mammals (Population);
547	Cohabitation enhances the avoidance response to heterospecific alarm cues in a freshwater snail	Dalesman, S.; Rundle, S. D.	2010	<Go to ISI>://WOS:000273027500023	10.1016/j.anbehav.2009.10.024	In aquatic habitats prey often show maximum responsiveness to predators when they are exposed to kairomones and alarm cues in combination. As alarm cues can derive from heterospecific as well as conspecific animals, prey may need to. ne tune their responses depending on the taxa with which they co-occur. We used juveniles of the freshwater gastropod, Lymnaea stagnalis L. (great pond snail) to tes…	Terrestrial mammals (Population);
548	Cue association and antipredator behaviour in a pulmonate snail, Lymnaea stagnalis	Dalesman, S.; Rundle, S. D.; Coleman, R. A.; Cotton, P. A.	2006	<Go to ISI>://WOS:000236875200006	10.1016/j.anbehav.2005.05.028	Associative learning may help to offset costs of unnecessary escape behaviour by providing accurate information about the current risk to potential prey. We investigated innate antipredator behaviour and cue association learning in naive gastropods. Juvenile laboratory-reared great pond snails, Lymnaea stagnalis (L.), were exposed to odour cues from a natural predator, tench, Tinca tinca (L.), an…	Terrestrial mammals (Population);
549	Predator regime influences innate anti-predator behaviour in the freshwater gastropod Lymnaea stagnalis	Dalesman, S.; Rundle, S. D.; Cotton, P. A.	2007	<Go to ISI>://WOS:000250145600006	10.1111/j.1365-2427.2007.01843.x	1. Predation incurs high fitness costs in aquatic organisms either through direct consumption or through avoidance responses that reduce time for activities such as feeding and reproduction. Hence, avoidance responses of aquatic organisms should vary to match closely the predation threat in their environment. 2. The freshwater gastropod Lymnaea stagnalis occurs in a variety of environments which …	Terrestrial mammals (Population);
550	Crawl-out behaviour in response to predation cues in an aquatic gastropod: insights from artificial selection	Dalesman, S.; Rundle, S. D.; Cotton, P. A.	2009	<Go to ISI>://WOS:000271949700006	10.1007/s10682-008-9280-2	Local adaptation to predation often occurs in populations experiencing stable predator regimes. Under such conditions, prey species may respond by fine-tuning their behavioural defences towards a local optimum, although it is often difficult to ascertain whether such local adaptation is due to selection on fixed traits, developmental plasticity that is dependent on relatively long term exposure t…	Terrestrial mammals (Population);
551	Behavioural responses and biochemical correlates in Solea solea to gradual hypoxic exposure	Dalla Via, J.; Van den Thillart, G.; Cattani, O.; Cortesi, P.	1998	<Go to ISI>://WOS:000080396100018	10.1139/z98-141	The common sole, Solea solea, a benthic flatfish. is frequently exposed to environmental hypoxic conditions. A succession of behavioural responses to oxygen depletion can be observed. Under moderate hypoxia (80-20% air saturation) the fish reduce spontaneous activity and the scope for activity is lowered. At the onset of anaerobic metabolism (at 20% air saturation) the fish lie still on the botto…	Terrestrial mammals (Population);	Assay to quantify response to exposure to predators/predator cues (Intervention/Exposure);	Before/after exposure; exposure/control; predator cue/control; combination (Comparator);	Contains: mean, variance and sample size (Outcome);
552	Fasting or fear: disentangling the roles of predation risk and food deprivation in the nitrogen metabolism of consumers	Dalton, C. M.; Tracy, K. E.; Hairston, N. G.; Flecker, A. S.	2018	<Go to ISI>://WOS:000426499800017	10.1002/ecy.2132	Predators can alter nutrient cycles simply by inducing stress in prey. This stress accelerates prey's protein catabolism, nitrogen waste production, and nitrogen cycling. Yet predators also reduce the feeding rates of their prey, inducing food deprivation that is expected to slow protein catabolism and nitrogen cycling. The physiology of prey under predation risk thus balances the influences of p…	Terrestrial mammals (Population);
553	Recognition of reptile predator scent is innate in an endangered lizard species	Daniell, T. L.; Hutchinson, M. N.; Ainsley, P.; Gardner, M. G.	2020	<Go to ISI>://WOS:000659155100001	10.1071/zo20064	Chemical cues can alert prey to the presence of predators before the predator is within visual proximity. Recognition of a predator's scent is therefore an important component of predator awareness. We presented predator and control scents to wild, wild-born captive, and predator-naive captive-born pygmy bluetongue lizards to determine (1) whether lizards respond to reptile chemical cues differen…	Terrestrial mammals (Population);
554	Balancing risk and reward: mating opportunity influences thermal refuge use in fiddler crabs	Darnell, M. Z.; Yeghissian, T. G.; Lane, Z. M.	2020	<Go to ISI>://WOS:000585940300006	10.1016/j.anbehav.2020.08.013	Behavioural thermoregulation can ameliorate thermal stress but is costly. For species that court in a thermally stressful microhabitat, sexual selection via endurance rivalry favours individuals that are able and willing to endure harsh conditions in the courtship habitat, as retreats to a thermal refuge will reduce mating opportunities. The relative costs and benefits of refuge use versus contin…	Terrestrial mammals (Population);	Assay to quantify response to exposure to predators/predator cues (Intervention/Exposure);	Before/after exposure; exposure/control; predator cue/control; combination (Comparator);	Contains: mean, variance and sample size (Outcome);
555	Acquired recognition of novel predator odour cocktails by juvenile glowlight tetras	Darwish, T. L.; Mirza, R. S.; Leduc, Aohc; Brown, G. E.	2005	<Go to ISI>://WOS:000230443200009	10.1016/j.anbehav.2004.09.017	Prey can learn to recognize novel predators through the association of aversive stimuli (visual or chemical) paired with a predator cue (i.e. acquired predator recognition). Previous studies have demonstrated that a variety of prey can readily learn the identity of a single predator. In this study, we examined whether predator-naive glowlight tetras, Hemigrammus erythrozonus, could simultaneously…	Terrestrial mammals (Population);
556	Reaction kinetics of Cl atoms with limonene: An experimental and theoretical study	Dash, M. R.; Rajakumar, B.	2014	<Go to ISI>://WOS:000345804400021	10.1016/j.atmosenv.2014.09.066	Rate coefficients for the reaction of Cl atoms with limonene (C10H16) were measured between 278-350 K and 800 Torr of N-2, using the relative rate technique, with 1,3-butadiene (C4H6), n-nonane (C9H20), and 1-pentene (C5H10) as reference compounds. Cl atoms were generated by UV photolysis of oxalyl chloride ((COCl)(2)) at 254 nm. A gas chromatograph equipped with a flame ionization detector (GC-F…	Terrestrial mammals (Population);
557	CompressNet: Generative Compression at Extremely Low Bitrates	Dash, S.; Kumaravelu, G.; Naganoor, V.; Raman, S. K.; Ramesh, A.; Lee, H.; Soc, Ieee Comp	2020	<Go to ISI>://WOS:000578444802041		Compressing images at extremely low bitrates (< 0.1 bpp) has always been a challenging task as the quality of reconstruction significantly reduces due to the strongly imposing constraint on the number of bits allocated for the compressed data. With the increasing need to transfer large amounts of images with limited bandwidth, compressing images to very low sizes is a crucial task. However, the e…	Terrestrial mammals (Population);	Assay to quantify response to exposure to predators/predator cues (Intervention/Exposure);	Before/after exposure; exposure/control; predator cue/control; combination (Comparator);	Contains: mean, variance and sample size (Outcome);
558	The non-consumptive effects of predators and personality on prey growth and mortality	Davenport, J. M.; King, A. B.; Riley, A. W.; Hampson, M. E.; Constantinides, P.	2020	<Go to ISI>://WOS:000496300300001	10.1111/eth.12981	Individual organisms vary in personality, and the ecological consequences of that variation can affect the strength of predator-prey interactions. Prey with bolder tendencies can mitigate the strength of species interactions by altering growth and initiating ontogenetic niche shifts (ONS). While the link between personality and growth has been established, recent research has highlighted the impo…	Terrestrial mammals (Population);
559	Wild jackdaws, Corvus monedula, recognize individual humans and may respond to gaze direction with defensive behaviour	Davidson, G. L.; Clayton, N. S.; Thornton, A.	2015	<Go to ISI>://WOS:000361570000004	10.1016/j.anbehav.2015.07.010	Predator recognition is a prerequisite for antipredator behaviour. Although species level predator recognition is well documented, there is emerging evidence that some birds, including corvids, can differentiate between individual humans that pose different levels of threat. Other predator cues such as gaze direction may offer additional important information regarding the likelihood of an attack…	Terrestrial mammals (Population);
560	Differential effects of native vs. invasive predators on a common Caribbean reef fish	Davis, A. C. D.	2018	<Go to ISI>://WOS:000444145200009	10.1007/s10641-018-0798-z	Predators may have consumptive (lethal) and non-consumptive (sub-lethal) effects on prey. Non-consumptive effects include altered behavior and reduced growth and fecundity. Native prey may not recognize non-native predators as a threat, and therefore may suffer pronounced effects. Additionally, non-native predators may elicit different behavioral responses from prey compared to native predators. …	Terrestrial mammals (Population);
561	Antipredator behavior of the Barton Springs salamander (Eurycea sosorum) in response to aquatic invertebrates: potential consequences of habitat restoration	Davis, D. R.; DeSantis, D. L.; Gabor, C. R.	2017	<Go to ISI>://WOS:000401917000009	10.1007/s10750-017-3124-4	The Barton Springs Salamander, Eurycea sosorum, is a fully aquatic salamander found in Barton Springs in Texas, USA, and has benefited from habitat restoration efforts. While important to improve overall habitat quality for this imperiled species, current management and restoration practices may also inadvertently increase the abundance of non-target organisms such as predatory invertebrates. Fis…	Terrestrial mammals (Population);
562	Predator Generalization Decreases the Effect of Introduced Predators in the San Marcos Salamander, Eurycea nana	Davis, D. R.; Epp, K. J.; Gabor, C. R.	2012	<Go to ISI>://WOS:000311304800008	10.1111/eth.12025	The introduction of novel predators into an environment can have detrimental consequences on prey species, especially if these species lack the ability to recognize these predators. One such species that may be negatively affected by introduced predators is the federally threatened San Marcos salamander (Eurycea nana). Previous research found that predator-naive (captive-hatched) salamanders show…	Terrestrial mammals (Population);
563	Behavioral and physiological antipredator responses of the San Marcos salamander, Eurycea nana	Davis, D. R.; Gabor, C. R.	2015	<Go to ISI>://WOS:000349574400020	10.1016/j.physbeh.2014.11.013	Exposure to predatory stimuli typically results in the elevation of circulating glucocorticoid levels and a behavioral response of freezing or escape behavior in many prey species. Corticosterone (CORT) is the main glucocorticoid in amphibians and is known to be important in modulating many behaviors and developmental functions. The federally threatened San Marcos salamander, Eurycea nana, decrea…	Terrestrial mammals (Population);
564	Intrusion Detection for Cyber-Physical Systems Using Generative Adversarial Networks in Fog Environment	de Araujo, P. F.; Kaddoum, G.; Campelo, D. R.; Santos, A. G.; Macedo, D.; Zanchettin, C.	2021	<Go to ISI>://WOS:000638402100011	10.1109/jiot.2020.3024800	Cyber-attacks cyber-physical systems (CPSs) can lead to sensing and actuation misbehavior, severe damages to physical objects, and safety risks. Machine learning algorithms have been proposed for hindering cyber-attacks on CPSs, but the absence of labeled data from novel attacks makes their detection quite challenging. In this context, generative adversarial networks (GANs) are a promising unsupe…	Terrestrial mammals (Population);	Assay to quantify response to exposure to predators/predator cues (Intervention/Exposure);	Before/after exposure; exposure/control; predator cue/control; combination (Comparator);	Contains: mean, variance and sample size (Outcome);
565	Important tools for Amazon Parrot reintroduction programs	de Azevedo, C. S.; Rodrigues, L. S. F.; Fontenelle, J. C. R.	2017	<Go to ISI>://WOS:000413598400001		Anti-predator behavior and personality have important consequences for the survival of captive-bred animals after reintroduction in the wild. The personality of an animal can be defined as low within-individual variation in behavior relative to between-individual variation in behavior. Mortality caused by predation is the main reason for reintroduction failure, and training captive-born animals t…	Terrestrial mammals (Population);
566	Failure of captive-born greater rheas (Rhea americana, Rheidae, Aves) to discriminate between predator and nonpredator models	de Azevedo, C. S.; Young, R. J.; Rodrigues, M.	2012	<Go to ISI>://WOS:000309070300003	10.1007/s10211-012-0124-2	The capacity to recognize and respond to predators can be lost by captive animals. Habituation to humans caused by the captive environment can be transferred to other stimuli, such as predators, a situation that conservation biologists wish to avoid. Greater rheas are threatened South American birds, for which there are plans for reintroduction programs in Brazil. The goal of this study was to ev…	Terrestrial mammals (Population);
569	Variable flight initiation distance in incubating Eurasian curlew	de Jong, A.; Magnhagen, C.; Thulin, C. G.	2013	<Go to ISI>://WOS:000320024200006	10.1007/s00265-013-1533-6	Flight initiation distances (FIDs) of nesting birds approached by a predator likely reflect evolutionary stable strategies in which birds make trade-offs between adult survival and reproductive success. Here, we test if FID (a) had an impact on hatching success, (b) was adjusted to current conditions, and (c) was consistent for individual nests. All experiments were performed with a human approac…	Terrestrial mammals (Population);
570	Antitumor Effect of the Essential Oil from the Leaves of Croton matourensis Aubl. (Euphorbiaceae)	de Lima, Ejsp; Alves, R. G.; D'Elia, G. M. A.; da Anunciacao, T. A.; Silva, V. R.; Santos, L. D.; Soares, M. B. P.; Cardozo, N. M. D.; Costa, E. V.; da Silva, F. M. A.; Koolen, H. H. F.; Bezerra, D. P.	2018	<Go to ISI>://WOS:000451641900246	2974	Croton matourensis Aubl. (synonym Croton lanjouwensis Jabl.), popularly known as "orelha de burro", "maravuvuia", and/or "sangrad'agua", is a medicinal plant used in Brazilian folk medicine as a depurative and in the treatment of infections, fractures, and colds. In this work, we investigated the chemical composition and in vitro cytotoxic and in vivo antitumor effects of the essential oil (EO) f…	Terrestrial mammals (Population);	Assay to quantify response to exposure to predators/predator cues (Intervention/Exposure);	Before/after exposure; exposure/control; predator cue/control; combination (Comparator);	Contains: mean, variance and sample size (Outcome);
571	Hunt or hide: How insularity and urbanization affect foraging decisions in lizards	De Meester, G.; Lambreghts, Y.; Briesen, B.; Smeuninx, T.; Tadic, Z.; Van Damme, R.	2018	<Go to ISI>://WOS:000427247000003	10.1111/eth.12722	Foraging decisions should reflect a balance between costs and benefits of alternative strategies. Predation risk and resource availability in the environment may be crucial in deciding how cautious individuals should behave during foraging. These costs and benefits will vary in time and context, meaning that animals should be able to adjust their foraging behaviour to new or altered environments.…	Terrestrial mammals (Population);
572	Reduction in antipredator response detected between first and second generations of endangered juvenile Atlantic salmon Salmo salar in a captive breeding and rearing programme	de Mestral, L. G.; Herbinger, C. M.	2013	<Go to ISI>://WOS:000326476700012	10.1111/jfb.12221	Behaviour trials determining antipredator response were conducted on first and second generation juveniles from a captive breeding and rearing programme for endangered Inner Bay of Fundy Atlantic salmon Salmo salar. Second generation captive fry displayed significantly higher levels of risk-taking behaviour before and after exposure to a simulated avian predator. Because the first and second gene…	Terrestrial mammals (Population);
573	Age- and sex-related morphological and physiological differences influence escape capacity in House Sparrows (Passer domesticus)	De Neve, L.; Ibanez-Alamo, J. D.; Soler, M.	2010	<Go to ISI>://WOS:000283307300010	10.1139/z10-067	Sexual dimorphism and age-related differences are sources that contribute to morphologic and physiologic variation within animal populations. Measurement of animal performance may indicate whether this variation is functionally relevant. Our study aimed to experimentally test this statement in a captive population of House Sparrows (Passer domesticus (L., 1758)) by examining age-and sex-related d…	Terrestrial mammals (Population);
574	Skin extract from Rhamdia quelen (Siluriformes: Heptapteridae) does not promote stress in conspecifics	de Souza-Bastos, L. R.; Freire, C. A.; Fernandes-de-Castilho, M.	2014	<Go to ISI>://WOS:000336157100013	10.1590/s1679-62252014000100013	Chemical communication is widely used in aquatic environments, where visual or auditory signals may not be always effective. Fish of the superorder Ostariophysi are known to display epidermal cells (club cells) that produce and store alarm substances, which are released to the water when the skin is damaged. Responses to alarm substances range widely, between active searches for refuge to a compl…	Terrestrial mammals (Population);
575	Distance from shore positively influences alert distance in three wetland bird species	Dear, E. J.; Guay, P. J.; Robinson, R. W.; Weston, M. A.	2015	<Go to ISI>://WOS:000352218500015	10.1007/s11273-014-9376-0	Behavioural responses of wetland fauna to humans constitutes a potential conservation threat, and may alter how animals use wetlands and their surrounds. We predicted that the farther from refuge (i.e. water) that terrestrially foraging rails occurred, the longer the distance at which they would become alert when approached. We found that the distance at which Eurasian Coot, Fulica atra, Purple S…	Terrestrial mammals (Population);
576	RELATIONS AMONG INDIVIDUAL (RESIDUAL) FEED-INTAKE, GROWTH-PERFORMANCE AND FEED-INTAKE PATTERN OF GROWING PIGS IN-GROUP HOUSING	Dehaer, L. C. M.; Luiting, P.; Aarts, H. L. M.	1993	<Go to ISI>://WOS:A1993ME14800004	10.1016/0301-6226(93)90056-n	Individual daily feed intake (FID) and feed intake pattern were recorded on a total of 405 group housed growing pigs, divided over five batches. Residual feed intake (RFID) was defined as FID adjusted for predicted feed intake (pFID) based on metabolic body weight (MBW) and performance level (body weight pin and lean percentage in the carcass). RFID is a measure of feed use per kg pin at a certai…		Assay to quantify response to exposure to predators/predator cues (Intervention/Exposure);
577	Experimental addition of cover lowers the perception of danger and increases reproduction in meadow voles (Microtus pennsylvanicus)	Dehn, M. M.; Ydenberg, R. C.; Dill, L. M.	2017	<Go to ISI>://WOS:000404977400002	10.1139/cjz-2016-0169	Predation danger is pervasive for small mammals and is expected to select strongly for behavioural tactics that reduce the risk. In particular, since it may be considered a cost of reproduction, predation danger is expected to affect the level of reproductive effort. We test this hypothesis in a population of meadow voles (Microtus pennsylvanicus (Ord, 1815)) under seminatural conditions in field…		Assay to quantify response to exposure to predators/predator cues (Intervention/Exposure);	Before/after exposure; exposure/control; predator cue/control; combination (Comparator);	Contains: mean, variance and sample size (Outcome);
578	Boat disturbance effects on moulting common eiders Somateria mollissima	Dehnhard, N.; Skei, J.; Christensen-Dalsgaard, S.; May, R.; Halley, D.; Ringsby, T. H.; Lorentsen, S. H.	2019	<Go to ISI>://WOS:000514604000004	12	Ship and boat traffic are increasing sources of disturbance to marine wildlife. During moult, sea ducks are flightless and rely on productive and shallow feeding areas. However, this period coincides with the peak of the recreational boating season. This is the first study to investigate the escape behaviour of moulting common eiders (Somateria mollissima) to the approach of small boats. We quant…	Terrestrial mammals (Population);	Assay to quantify response to exposure to predators/predator cues (Intervention/Exposure);	Before/after exposure; exposure/control; predator cue/control; combination (Comparator);	Contains: mean, variance and sample size (Outcome);
579	Nesting stage and distance to refuge influence terrestrial nesting behavior of Painted Turtles (Chrysemys picta)	Delaney, D. M.; Janzen, F. J.; Warner, D. A.	2017	<Go to ISI>://WOS:000414662200005	10.1139/cjz-2016-0206	Theory predicts prey should flee to safety when the fitness benefits of flight meet or exceed the costs. Empirical work has shown the importance of predation risk (e.g., predator behavior, distance to refuge) to prey flight behavior. However, less is known about the influence of flight costs. We monitored nesting Painted Turtles (Chrysemys picta (Schneider, 1783)) to examine their response to a h…	Terrestrial mammals (Population);
580	Thermal oxidation of two malonamides, extractants for minor actinides in nuclear fuel reprocessing	Delavente, F.; Guillot, J. M.; Thomas, O.; Berthon, L.; Nicol, C.	2001	<Go to ISI>://WOS:000167485500043	10.1016/s0165-2370(00)00157-1	In this study, the thermal destruction of two potential extractants - the N,N'-dimethyl, N,N'-dibutyl, tetradecyl malonamide (DMDBTDMA) and the N,N'-dimethyl, N,N'-dibutyl, dodecylethoxy malonamide (DMDBDDEMA) - for minor actinides in nuclear fuel reprocessing was compared. The thermal destruction of a main by-product, the larger monoamide formed, was also studied for each extractant. Experiments…	Terrestrial mammals (Population);	Assay to quantify response to exposure to predators/predator cues (Intervention/Exposure);	Before/after exposure; exposure/control; predator cue/control; combination (Comparator);	Contains: mean, variance and sample size (Outcome);
581	Hatching plasticity and the adaptive benefits of extended embryonic development in glassfrogs	Delia, J.; Rivera-Ordonez, J. M.; Salazar-Nicholls, M. J.; Warkentin, K. M.	2019	<Go to ISI>://WOS:000457522600003	10.1007/s10682-018-9963-2	Phenotypic plasticity in hatching age has been documented in many animals. A growing body of research indicates that embryos can rapidly hatch to escape egg-stage risk. However, fewer studies have tested whether selective tradeoffs in post-hatching stages favor trait plasticity. We assessed hatching plasticity and its benefits to the larval stage in five species of Neotropical glassfrogs (Centrol…	Terrestrial mammals (Population);
582	Integrating trait multidimensionality, predation and autotomy to explain the maintenance of boldness	Delnat, V.; Debecker, S.; Stoks, R.	2017	<Go to ISI>://WOS:000406939400011	10.1016/j.anbehav.2017.06.014	There is an ongoing debate on how personality types are maintained within populations. We tested, for the first time, the potential of trait multidimensionality and trait compensation, where prey compensate for the costs of one trait by relying more on another one, in maintaining variation in boldness within a population. We studied how four boldness-related traits and swimming escape performance…	Terrestrial mammals (Population);
583	Harnessing oil sands microbial communities for use in ex situ naphthenic acid bioremediation	Demeter, M. A.; Lemire, J.; George, I.; Yue, G.; Ceri, H.; Turner, R. J.	2014	<Go to ISI>://WOS:000331681500011	10.1016/j.chemosphere.2013.11.016	The caustic hot water extraction process used to release bitumen from the Alberta oil sands generates large volumes of tailings waste, or oil sands process water (OSPW). OSPW contains several components of environmental concern including diluents, polyaromatic hydrocarbons, heavy metals, and naphthenic acids (NAs); the latter are of particular concern as they are acutely toxic to aquatic organism…	Terrestrial mammals (Population);	Assay to quantify response to exposure to predators/predator cues (Intervention/Exposure);	Before/after exposure; exposure/control; predator cue/control; combination (Comparator);	Contains: mean, variance and sample size (Outcome);
584	Predator-avoidance of larval black-bellied salamanders (Desmognathus quadramaculatus) in response to cues from native and nonnative salmonids	Dempsey, B. L.; Roden, J. W.; Bidwell, J. R.		<Go to ISI>://WOS:000722564100001	10.1080/03949370.2021.1988720	Fish are significant predators of amphibian larvae in streams and larvae can detect these predators through both visual and olfactory cues. The ability to effectively recognize these cues may depend on the evolutionary history of predator and prey such that recently introduced predators may not be recognized as readily as those that have consistently coexisted with the prey species. As such, the …	Terrestrial mammals (Population);
585	Exposure to a contextually neutral stressor potentiates fear conditioning in juvenile rainbow trout, Oncorhynchus mykiss	Demuth, B. S.; Ferrari, M. C. O.; Weber, L. P.; Janz, D. M.; Chivers, D. P.	2017	<Go to ISI>://WOS:000411168400014	10.1016/j.yhbeh.2017.07.002	Organisms faced with stressors deploy a suite of adaptive responses in the form of behavioral, physiological and cognitive modifications to overcome the challenge. Interactive effects of these responses are known to influence learning and memory processes and facilitation is thought to be dependent, in part, upon contextual relevance of the stressor to the learning task. Predation is one such str…	Terrestrial mammals (Population);
586	Monitoring of fungal biomass changed by Rhizopus oryzae in relation to amino acid and essential fatty acids profile in soybean meal, wheat and rice	Denardi-Souza, T.; Massarolo, K. C.; Tralamazza, S. M.; Badiale-Furlong, E.	2018	<Go to ISI>://WOS:000429821500019	10.1080/19476337.2017.1359676	This study evaluated the effect of Rhizopus oryzae, on essential amino acids and fatty acid profile on lignocellulosic substrates soybean, wheat and rice bran. R. oryzae was isolated from crop of Brazilian south region, genetically characterized and solid-state fermentation was carried on tray reactors during 120h/30 degrees C. The profile of amino acids and fatty acids was conducted every 24h by…	Terrestrial mammals (Population);	Assay to quantify response to exposure to predators/predator cues (Intervention/Exposure);	Before/after exposure; exposure/control; predator cue/control; combination (Comparator);	Contains: mean, variance and sample size (Outcome);
587	Separating effects of spatial location and microhabitat density on perceived predation risk in small mammals	Denny, K. N.; Bilodeau, K. N.; Dumont, C. A.; Olson, Z. H.	2021	<Go to ISI>://WOS:000625589600001	10.1007/s10211-021-00365-y	Prey animals must balance the benefits of foraging in a particular area with their risk of predation in that area and often prioritize indirect cues to predation risk over direct cues of predators when making decisions about foraging under the risk of predation. Researchers using giving-up density (GUD) as a metric to assess perceived predation risk have found that it is affected by microhabitat,…		Assay to quantify response to exposure to predators/predator cues (Intervention/Exposure);	Before/after exposure; exposure/control; predator cue/control; combination (Comparator);	Contains: mean, variance and sample size (Outcome);
590	The legacy of predator threat shapes prey foraging behaviour	Des Roches, S.; Robinson, R. R.; Kinnison, M. T.; Palkovacs, E. P.		<Go to ISI>://WOS:000722170400001	10.1007/s00442-021-05073-9	Predators exert strong selection on prey foraging behaviour such that prey responses may reflect a combination of ancestral effects of predators (genetic and nongenetic transgenerational effects), past individual experience with predators (phenotypic plasticity), and current exposure to predators (behavioural response). However, the importance of these factors in shaping prey foraging behaviour i…	Terrestrial mammals (Population);
591	CHEMICALLY MEDIATED PREDATOR AVOIDANCE IN THE BARTON SPRINGS SALAMANDER (EURYCEA SOSORUM)	DeSantis, D. L.; Davis, D. R.; Gabor, C. R.	2013	<Go to ISI>://WOS:000328538500004		Predation is a dominant and influential factor in most ecological communities. However, little is known about how the federally endangered Barton Springs Salamander, Eurycea sosorum, responds to predators. Using captive-hatched (predator-naive) salamanders, we examined the antipredator response of E. sosorum to chemical cues from (1) native Western Mosquitofish (Gambusia affinis), (2) introduced …	Terrestrial mammals (Population);
592	Pups presence eliminates the stress hyporesponsiveness of early lactating females to a psychological stress representing a threat to the pups	Deschamps, S.; Woodside, B.; Walker, C. D.	2003	<Go to ISI>://WOS:000182189900005	10.1046/j.1365-2826.2003.01022.x	Blunted neuroendocrine responses to stress are reported in lactating females after exposure to various stressors. However, many of the stimuli used in these studies have little ethological relevance for maternal protection of the litter in a threatening environment. The question that arises is whether the relevance of the stressor to the infant is critical in the 'gating' of the neuroendocrine re…		Assay to quantify response to exposure to predators/predator cues (Intervention/Exposure);	Before/after exposure; exposure/control; predator cue/control; combination (Comparator);	Contains: mean, variance and sample size (Outcome);
593	Innate responses of mallard ducklings towards aerial, aquatic and terrestrial predators	Dessborn, L.; Englund, G.; Elmberg, J.; Arzel, C.	2012	<Go to ISI>://WOS:000313232000002	10.1163/1568539x-00003014	Reproductive success in ducks is strongly influenced by predation on the breeding grounds. Ducklings are targeted by a range of terrestrial, aerial and aquatic predators, giving a strong selective advantage to individuals and broods that have effective ways to avoid predation. In experiments on naive mallard (Anas platyrhynchos) ducklings without an accompanying adult female we investigated the i…	Terrestrial mammals (Population);
594	STUDY OF COMBUSTION INEFFICIENCY IN DIESEL LTC AND GASOLINE-DIESEL RCCI VIA DETAILED EMISSION MEASUREMENT	Dev, S.; Divekar, P.; Xie, K.; Han, X. Y.; Chen, X.; Zheng, M.; Asme	2014	<Go to ISI>://WOS:000360415300042	V001t03a019	Reduction of engine-out NOx emissions to ultra-low levels is facilitated by enabling low temperature combustion (LTC) strategies. However, there is a significant energy penalty in terms of combustion efficiency as evidenced by the accompanying high levels of hydrocarbon (HC), carbon monoxide (CO), and hydrogen emissions. In this work, the net fuel energy lost as a result of incomplete combustion …	Terrestrial mammals (Population);	Assay to quantify response to exposure to predators/predator cues (Intervention/Exposure);	Before/after exposure; exposure/control; predator cue/control; combination (Comparator);	Contains: mean, variance and sample size (Outcome);
595	Habitat affects escape behaviour and alarm calling in Common Starlings Sturnus vulgaris	Devereux, C. L.; Fernandez-Juricic, E.; Krebs, J. R.; Whittingham, M. J.	2008	<Go to ISI>://WOS:000259108700016	10.1111/j.1474-919X.2008.00835.x	Animals should adapt their escape behaviour to both physical and social surroundings in order to maximize their probability of survival. Cover can be both obstructive, reducing the visibility of the surroundings and hindering escape, and protective, providing refuge. We investigated how the provision of cover (long grass) affected (1) the escape behaviour and (2) the alarm call behaviour of Commo…	Terrestrial mammals (Population);
596	Multiple prey traits, multiple predators: keys to understanding complex community dynamics	DeWitt, T. J.; Langerhans, R. B.	2003	<Go to ISI>://WOS:000181409000006	10.1016/s1385-1101(02)00220-4	Natural communities can be complex. Such complexity makes it difficult to discern the mechanisms generating community structure. In this paper we review concepts and issues related to linking functional and community studies while also including greater complexity into the experimental realm. These principles are primarily illustrated with case studies involving predation ecology in a freshwater …	Terrestrial mammals (Population);	Assay to quantify response to exposure to predators/predator cues (Intervention/Exposure);			Presents primary results ();
597	Predator avoidance behaviour in response to turtles and its adaptive value in the freshwater snail Planorbella campanulata	DeWitt, T. J.; McCarthy, T. M.; Washick, D. L.; Clark, A. B.; Langerhans, R. B.	2018	<Go to ISI>://WOS:000440946700004	10.1093/mollus/eyy025	We investigated predator avoidance behaviours in the freshwater planorbid snail Planorbella campanulata when exposed to varied cues of risk of predation by turtles (CMydra serpentina, Chiysemys picta marginata, Trachemys scnpta elegans and Clemmys insculpta). Experiments were conducted to address the following questions: (1) What are the behavioural responses of these snails to turdes? (2) What c…	Terrestrial mammals (Population);
598	Trait compensation and cospecialization in a freshwater snail: size, shape and antipredator behaviour	DeWitt, T. J.; Sih, A.; Hucko, J. A.	1999	<Go to ISI>://WOS:000082313400018	10.1006/anbe.1999.1158	We examined relationships between individual differences in antipredator behaviour and prey morphological characters (size, shape) that influence prey vulnerability. Behavioural responses of Physa gyrina to chemical cues associated with predation by crayfish Orconectes rusticus, were assayed in the laboratory for 6 days over a 13-day period. Snails displayed consistent, individually repeatable re…	Terrestrial mammals (Population);
599	Slow pyrolysis of polyethylene terephthalate: Online monitoring of gas production and quantitative analysis of waxy products	Dhahak, A.; Hild, G.; Rouaud, M.; Mauviel, G.; Burkle-Vitzthum, V.	2019	<Go to ISI>://WOS:000483993200028	104664	The slow pyrolysis of polyethylene terephthalate (PET) was investigated over a range of final temperatures from 410 degrees C to 480 degrees C yielding a wide variety of species. The objective of the current study was to provide thermal dependent evolution profile for mass loss and pyrolysis gas, in addition to the partial quantification of the waxy products. The polymer degradation was first cha…	Terrestrial mammals (Population);	Assay to quantify response to exposure to predators/predator cues (Intervention/Exposure);	Before/after exposure; exposure/control; predator cue/control; combination (Comparator);	Contains: mean, variance and sample size (Outcome);	Presents primary results ();
601	Antipredator behaviours of a spider mite in response to cues of dangerous and harmless predators	Dias, C. R.; Bernardo, A. M. G.; Mencalha, J.; Freitas, C. W. C.; Sarmento, R. A.; Pallini, A.; Janssen, A.	2016	<Go to ISI>://WOS:000377605100002	10.1007/s10493-016-0042-5	Prey are known to invest in costly antipredator behaviour when perceiving cues of dangerous, but not of relatively harmless predators. Whereas most studies investigate one type of antipredator behaviour, we studied several types (changes in oviposition, in escape and avoidance behaviour) in the spider mite Tetranychus evansi in response to cues from two predatory mites. The predator Phytoseiulus …	Terrestrial mammals (Population);
604	Chemical detection of natural enemies by arthropods: An ecological perspective	Dicke, M.; Grostal, P.	2001	<Go to ISI>://WOS:000172908800001	10.1146/annurev.ecolsys.32.081501.113951	Food webs are overlaid with infochemical webs that mediate direct and indirect interactions. The infochemicals may result in shifts in trait values, which affect the strength of species interactions. As a consequence, population dynamics and evolutionary changes can be affected. Chemical information can mediate the interactions between animals and their resources, competitors and enemies. Of all …	Terrestrial mammals (Population);				Presents primary results ();
606	Influence of predation pressure on the escape behaviour of Podarcis muralis lizards	Diego-Rasilla, F. J.	2003	<Go to ISI>://WOS:000183215300001	10.1016/s0376-6357(03)00026-3	Relationships between predator avoidance behaviour and predation pressure were investigated in the wall lizard, Podarcis muralis. The wariness of lizards belonging to high (1185 m) and low elevation (308 m) populations under two different predation pressure levels was compared. Wall lizards belonging to the lowland population experienced greater predation pressure than those belonging to the high…	Terrestrial mammals (Population);
607	Is one defence enough? Disentangling the relative importance of morphological and behavioural predator-induced defences	Dijk, B.; Laurila, A.; Orizaola, G.; Johansson, F.	2016	<Go to ISI>://WOS:000368633900002	10.1007/s00265-015-2040-8	Many organisms show predator-induced behavioural and morphological phenotypic plasticity. These defence mechanisms are often expressed simultaneously. To estimate the relative importance of these two defences, we conducted a laboratory experiment using tadpoles of the common frog (Rana temporaria) as prey and Aeshna dragonfly larvae as predators. We first raised tadpoles in the presence and absen…	Terrestrial mammals (Population);
608	The worm re-turns: Hiding behavior of a tube-dwelling marine polychaete, Serpula vermicularis	Dill, L. M.; Fraser, A. H. G.	1997	<Go to ISI>://WOS:A1997WT17300012	10.1093/beheco/8.2.186	The polychaete worm Serpula vermicularis (Serpulidae) filter feeds at the mouth of its calcareous tube, but retreats into the tube when started by mechanical stimuli likely to be associated with predators. While in its tube, a worm is safe but cannot feed. Thus. hiding has a lost-opportunity cost. We show that this cost can be substantial, given that food in the natural habitat appears in pulses,…	Terrestrial mammals (Population);
609	Behaviourally mediated biases in transect surveys: a predation risk sensitivity approach	Dill, L. M.; Frid, A.	2020	<Go to ISI>://WOS:000587468400001	10.1139/cjz-2020-0039	Variation in the behaviour of individuals or species, particularly their propensity to avoid or approach human observers, their conveyances (e.g., cars), or their proxy devices (e.g., drones) has been recognized as a source of bias in transect counts. However, there has been little attempt to predict the likelihood or magnitude of such biases. Behavioural ecology provides a rich source of theory …	Terrestrial mammals (Population);	Assay to quantify response to exposure to predators/predator cues (Intervention/Exposure);	Before/after exposure; exposure/control; predator cue/control; combination (Comparator);	Contains: mean, variance and sample size (Outcome);	Presents primary results ();
610	Use of locomotor performance capacities reflects the risk level associated with specific cue types in two cursorial spider species	Dillon, J. A.; Pruitt, J. N.	2014	<Go to ISI>://WOS:000335125900008	10.1636/j13-68.1	Understanding when and how animals use their performance capacities can yield insights into the selection pressures driving high performance. Using two species of cursorial spiders, Schizocosa ocreata (Hentz 1844) and Rabidosa rabida (Walckenaer 1837) (Araneae: Lycosidae), we investigated the escape speeds exhibited by individuals of various body sizes in response to three aversive stimuli (jets …	Terrestrial mammals (Population);
611	Tail Autotomy Does Not Increase Locomotor Costs in the Oriental Leaf-toed Gecko Hemidactylus bowringii	Ding, G. H.; Fu, T. B.; Zhou, Z. S.; Ji, X.	2012	<Go to ISI>://WOS:000306878800006	10.3724/sp.J.1245.2012.00141	Tail autotomy is a defense mechanism used by many lizards to evade predators, but it entails costs. We used the oriental leaf-toed gecko Hemidactylus bowringii as a model animal to evaluate locomotor costs of tail autotomy. We removed the tail about 5 mm from the tail base from each of the experimental geckos (adult males) initially having intact tails. Tailless experimental geckos and tailed con…	Terrestrial mammals (Population);	Assay to quantify response to exposure to predators/predator cues (Intervention/Exposure);	Before/after exposure; exposure/control; predator cue/control; combination (Comparator);	Contains: mean, variance and sample size (Outcome);
612	Locomotion and survival of two sympatric larval anurans, Bufo gargarizans (Anura: Bufonidae) and Rana zhenhaiensis (Anura: Ranidae), after partial tail loss	Ding, G. H.; Lin, Z. H.; Zhao, L. H.	2014	<Go to ISI>://WOS:000342176600002	10.1590/s1984-46702014000400002	Tadpoles of two sympatric anurans, Bufo gargarizans Cantor, 1842 and Rana zhenhaiensis Ye, Fei & Matsui, 1995, were used as model organisms to examine the effects of different levels of tail loss on swimming performance and survival. On average, B. gargarizans tadpoles were shorter and had smaller tails and body mass than R. zhenhaiensis. After 75% tail loss, the survival rate of experimental and…	Terrestrial mammals (Population);
613	CHEMICALLY MEDIATED ESCAPE BEHAVIOR IN THE MARSH PERIWINKLE LITTORARIA-IRRORATA SAY	Dix, T. L.; Hamilton, P. V.	1993	<Go to ISI>://WOS:A1993KM18400008	10.1016/0022-0981(93)90082-y	Marsh periwinkles Littoraria irrorata Say substantially reduce their exposure to predatory crown conchs Melongena corona Gmelin by ascending intertidal plants during high tide, when conchs actively-hunt. Studies were conducted to determine if the periwinkle's responses to predator contact were comparable to those of gastropods lacking an equivalent strategy of predator avoidance. Marsh periwinkle…	Terrestrial mammals (Population);
614	Apparent Maladaptive Oviposition Site Choice of Cope's Gray Treefrogs (Hyla chrysoscelis) When Offered an Array of Pond Conditions	Dodd, C. E.; Buchholz, R.	2018	<Go to ISI>://WOS:000446747700011	10.1643/ce-18-049	The ability of organisms to respond adaptively to anthropogenic environmental change is behaviorally mediated, and recent studies indicate that anthropogenic acidification impairs behavioral responses by impacting olfactory abilities of aquatic organisms. The effect on behavior of other stressors, such as plant secondary compounds, in concert with low pH, has not been investigated. In this study …	Terrestrial mammals (Population);
615	A game of cat-and-mouse: microhabitat influences rodent foraging in recently burnt but not long unburnt shrublands	Doherty, T. S.; Davis, R. A.; van Etten, E. J. B.	2015	<Go to ISI>://WOS:000354249300008	10.1093/jmammal/gyv034	We investigated the influence of vegetation structure and fire history on the foraging behavior of small rodents (Notomys mitchellii, Pseudomys hermannsburgensis, and Mus musculus) by conducting giving-up density (GUD) experiments in recently burnt (9-13 years since last fire) and long unburnt shrublands (> 40 years), and open and sheltered microhabitats, in a semiarid region of Western Australia…		Assay to quantify response to exposure to predators/predator cues (Intervention/Exposure);
616	Total OH reactivity measurements in Paris during the 2010 MEGAPOLI winter campaign	Dolgorouky, C.; Gros, V.; Sarda-Esteve, R.; Sinha, V.; Williams, J.; Marchand, N.; Sauvage, S.; Poulain, L.; Sciare, J.; Bonsang, B.	2012	<Go to ISI>://WOS:000310470400011	10.5194/acp-12-9593-2012	Hydroxyl radicals play a central role in the troposphere as they control the lifetime of many trace gases. Measurement of OH reactivity (OH loss rate) is important to better constrain the OH budget and also to evaluate the completeness of measured VOC budget. Total atmospheric OH reactivity was measured for the first time in an European Megacity: Paris and its surrounding areas with 12 million in…	Terrestrial mammals (Population);	Assay to quantify response to exposure to predators/predator cues (Intervention/Exposure);
619	Tail autotomy effects on the escape behavior of the lizard Gonatodes albogularis (Squamata: Sphaerodactylidae), from Cordoba, Colombia	Dominguez-Lopez, M. E.; Ortega-leon, A. M.; Zamora-abrego, G. J.	2015	<Go to ISI>://WOS:000350626800001	1	Background: Caudal autotomy appears to be an adaptation strategy to reduce the risk of being preyed upon. In an encounter with a predator, the prey must reduce the risk of being preyed upon, and one of the strategies that has exerted a strong pressure on selection has been tail loss. In lizards, it has been demonstrated that tail loss reduces the probability of survival in the event of a second a…	Terrestrial mammals (Population);
620	Microgeographic variation in locomotor traits among lizards in a human-built environment	Donihue, C.	2016	<Go to ISI>://WOS:000372142200003	e1776	Microgeographic variation in fitness-relevant traits may be more common than previously appreciated. The fitness of many 'vertebrates is directly related to their locomotor capacity, a whole-organism trait integrating behavior, morphology, and physiology Because locomotion is inextricably related to context I hypothesized that it might vary with habitat structure in a wide-ranging lizard, Podarci…	Terrestrial mammals (Population);	Assay to quantify response to exposure to predators/predator cues (Intervention/Exposure);	Before/after exposure; exposure/control; predator cue/control; combination (Comparator);	Contains: mean, variance and sample size (Outcome);
622	PATTERNS OF PREDATION AND ANTIPREDATOR BEHAVIOR IN THE AUSTRALIAN WATER DRAGON, PHYSIGNATHUS LESUEURII	Doody, J. S.; Harlow, P.; Douglass, D.; Thiem, J. D.; Broadhurst, B.; Trembath, D.; Olsen, J.; Fuentes, E.; Rose, T.	2014	<Go to ISI>://WOS:000343398000005		Although lizards are more diverse in arid environments, many lizard taxa have independently invaded aquatic habitats. Adaptations in aquatic lizards are often straightforward (e.g., dorsolaterally compressed tails facilitate swimming), but what made these species invade aquatic habitats in the first place? Although this question is not directly testable, one possible reason is to reduce predation…	Terrestrial mammals (Population);	Assay to quantify response to exposure to predators/predator cues (Intervention/Exposure);	Before/after exposure; exposure/control; predator cue/control; combination (Comparator);	Contains: mean, variance and sample size (Outcome);	Presents primary results ();
623	Remote sensing as a tool to analyse lizard's behaviour	Dos Santos, R.; Teodoro, A. C.; Carretero, M.; Sillero, N.	2016	<Go to ISI>://WOS:000393152800059	99981z	Although the spatial context is expected to be a major influence in the interactions among organisms and their environment, it is commonly ignored in ecological studies. This study is part of an investigation on home ranges and their influence in the escape behaviour of Iberian lizards. Fieldwork was conducted inside a 400 m(2) mesocosm, using three acclimatized adult male individuals. In order t…	Terrestrial mammals (Population);
624	Evidence for a mechanism of phenotypic integration of behaviour and innate immunity in a wild rodent: implications for animal personality and ecological immunology	Dosmann, A.; Brooks, K. C.; Mateo, J. M.	2015	<Go to ISI>://WOS:000351020200020	10.1016/j.anbehav.2014.12.026	If a single mechanism influences multiple traits, it may facilitate functional integration or impede optimal trait expression to produce consistent individual differences and correlations among those traits. The fields of animal personality and ecological immunology each aim to understand variation and covariation of behavioural and immune traits. Studying these traits together may provide additi…		Assay to quantify response to exposure to predators/predator cues (Intervention/Exposure);	Before/after exposure; exposure/control; predator cue/control; combination (Comparator);	Contains: mean, variance and sample size (Outcome);
625	Advertisement call duration indicates good genes for offspring feeding rate in gray tree frogs (Hyla versicolor)	Doty, G. V.; Welch, A. M.	2001	<Go to ISI>://WOS:000166818400008	10.1007/s002650000291	Indicator or "good genes" models of sexual selection predict that mating preferences allow females to choose mates that are genetically superior. Female gray tree frogs (Hyla versicolor) prefer male advertisement calls of long calf duration, which can be indicators of enhanced offspring growth performance. We tested the effects of father's call duration and the presence of a caged predator (drago…	Terrestrial mammals (Population);		Before/after exposure; exposure/control; predator cue/control; combination (Comparator);	Contains: mean, variance and sample size (Outcome);
626	Should I stay, or should I go: Modeling optimal flight initiation distance in nesting birds	Dowling, L.; Bonier, F.	2018	<Go to ISI>://WOS:000451325700108	e0208210	Flight initiation distance (FID)-the distance at which an individual leaves in response to the approach of a perceived threat-provides a measurement of risk-taking behavior. If individuals optimize their FID, this distance should reflect the point at which the fitness resulting from leaving exceeds the fitness resulting from all other possible decisions. Previous theory of FID has often been aime…	Terrestrial mammals (Population);
627	Trading heat and food for safety: Costs of predator avoidance in a lizard	Downes, S.	2001	<Go to ISI>://WOS:000171863100016	10.2307/2679967	I examined the long-term consequences of a trade-off between predation risk and resource acquisition for the garden skink (Lampropholis guichenoti) by rearing hatchlings to maturity in outdoor enclosures covered with snake predator scent (mimicking high predator densities) or control scent (mimicking low predator densities). Open areas provided optimal foraging and basking sites but were covered …	Terrestrial mammals (Population);
628	Why does tail loss increase a lizard's later vulnerability to snake predators?	Downes, S.; Shine, R.	2001	<Go to ISI>://WOS:000168844200008	10.2307/2679990	We examined how autotomy-induced shifts in behavior of a diurnal lizard (Lampropholis guichenoti) and two natural snake predators influence the outcome of predatory interactions. During staged encounters in seminatural enclosures, we estimated the consumption order of lizards with recently autotomised tails ("tailless") and intact tails ("tailed"). Tail loss increased a lizard's chances of being …	Terrestrial mammals (Population);
629	Selection of tadpole deposition sites by male Trinidadian stream frogs, Mannophryne trinitatis (Dendrobatidae): An example of anti-predator behaviour	Downie, J. R.; Livingstone, S. R.; Cormack, J. R.	2001	<Go to ISI>://WOS:000172033700002		Trinidad's only dendrobatid frog, Mannophryne (=Colostethus) trinitatis, lives by the small streams draining the slopes of the Northern Range mountains and at Tamana Hill in the Central Range. Adults are often very abundant, but tadpoles are found patchily in the streams. In the absence of two potential predators - the fish Rivulus hartii and shrimps of the genus Macrobrachium - tadpoles are abun…	Terrestrial mammals (Population);
630	Predation Risk Perception, Food Density and Conspecific Cues Shape Foraging Decisions in a Tropical Lizard	Drakeley, M.; Lapiedra, O.; Kolbe, J. J.	2015	<Go to ISI>://WOS:000361790200048	e0138016	When foraging, animals can maximize their fitness if they are able to tailor their foraging decisions to current environmental conditions. When making foraging decisions, individuals need to assess the benefits of foraging while accounting for the potential risks of being captured by a predator. However, whether and how different factors interact to shape these decisions is not yet well understoo…	Terrestrial mammals (Population);
631	THE EFFECTS OF FOOD AVAILABILITY AND FORAGING CONSTRAINT ON THE LIFE-HISTORY OF A PREDATORY LEECH, NEPHELOPSIS-OBSCURA	Dratnal, E.; Dratnal, P. A.; Davies, R. W.	1992	<Go to ISI>://WOS:A1992HZ59400013	10.2307/5329	1. Two groups of Nephelopsis obscura, fed ad libitum on Tubifex tubifex, were compared: one was maintained in an environment with a mud substratum (MS leeches) allowing prey anti-predator responses, the other without a substratum (NS leeches) providing prey directly available to the leech. 2. NS leeches showed a 4.7 times higher feeding rate and 3.7 times higher growth rate than MS leeches result…	Terrestrial mammals (Population);
632	Capillary GC column performance test for basic analytes	Dresen, Rjmn; Henderickx, H. J. W.; van der Wal, S.	1998	<Go to ISI>://WOS:000077122700005		The traditional "Grob test" to assess the quality of capillary columns failed when testing base-deactivated columns. The methyl esters used as reference compounds in this test are partially lost on these columns. Furthermore, the two alkanes used are poorly soluble in polar solvents. Therefore, these reference compounds were replaced by homologous nitriles. A number of basic and neutral test comp…	Terrestrial mammals (Population);	Assay to quantify response to exposure to predators/predator cues (Intervention/Exposure);	Before/after exposure; exposure/control; predator cue/control; combination (Comparator);	Contains: mean, variance and sample size (Outcome);	Presents primary results ();
633	Cave-dwelling bats do not avoid TMT and 2-PT - components of predator odour that induce fear in other small mammals	Driessens, T.; Siemers, B. M.	2010	<Go to ISI>://WOS:000279180700017	10.1242/jeb.044743	Recognition and avoidance of predators is fundamental for the survival of prey animals. Here we conducted the first study assessing chemosensory predator recognition in cave-dwelling bats. We used a Y-maze approach to test the reaction of greater mouse-eared bats (Myotis myotis) to two synthetically derived components of predator odour (2,4,5-trimethyl-3-thiazoline, TMT, a component of fox faeces…	Terrestrial mammals (Population);
634	Fast l(1) minimization by iterative thresholding for multidimensional NMR Spectroscopy	Drori, I.	2007	<Go to ISI>://WOS:000252024200001	20248	Fast multidimensional NMR is important in chemical shift assignment and for studying structures of large proteins. We present the first method which takes advantage of the sparsity of the wavelet representation of the NMR spectra and reconstructs the spectra from partial random measurements of its free induction decay (FID) by solving the following optimization problem: min parallel to x parallel…	Terrestrial mammals (Population);	Assay to quantify response to exposure to predators/predator cues (Intervention/Exposure);	Before/after exposure; exposure/control; predator cue/control; combination (Comparator);	Contains: mean, variance and sample size (Outcome);	Presents primary results ();
635	Spatial and temporal scaling in habitat utilization by klipspringers (Oreotragus oreotragus) determined using giving-up densities	Druce, D. J.; Brown, J. S.; Kerley, G. I. H.; Kotler, B. P.; Mackey, R. L.; Slotow, R.	2009	<Go to ISI>://WOS:000268260400009	10.1111/j.1442-9993.2009.01963.x	An animal's pattern of habitat use can reveal how different parts of its environment vary in quality based on the costs (such as predation risk) and benefits (such as food intake) of using each habitat. We studied klipspringer habitat use in Augrabies Falls National Park, South Africa using giving-up densities (GUDs; the amount of food remaining in a resource patch following exploitation) in expe…		Assay to quantify response to exposure to predators/predator cues (Intervention/Exposure);	Before/after exposure; exposure/control; predator cue/control; combination (Comparator);	Contains: mean, variance and sample size (Outcome);
637	Translation of a One-Dimensional to a Comprehensive Two-Dimensional Gas Chromatography Method with Dual-Channel Detection for Volatile Organic Compound Measurement in Forensic Applications	Dubois, L. M.; Aczon, S.; Focant, J. F.; Perrault, K. A.	2020	<Go to ISI>://WOS:000554986200081	10.1021/acs.analchem.0c01926	After its introduction in the early 1990s, comprehensive two-dimensional gas chromatography (GCxGC) has evolved from a separation science research tool to the central component of many industries. Despite the maturity of the technique, some fields remain reluctant to its use in routine applications. In the case of forensic science, some constraints are the strict requirements enforced in forensic…	Terrestrial mammals (Population);	Assay to quantify response to exposure to predators/predator cues (Intervention/Exposure);	Before/after exposure; exposure/control; predator cue/control; combination (Comparator);	Contains: mean, variance and sample size (Outcome);	Presents primary results ();
639	The joint evolution of mating system, floral traits and life history in Clarkia (Onagraceae): genetic constraints vs. independent evolution	Dudley, L. S.; Mazer, S. J.; Galusky, P.	2007	<Go to ISI>://WOS:000250298300013	10.1111/j.1420-9101.2007.01421.x	Genetic correlations caused by pleiotropy or linkage disequilibrium may influence the joint evolution of multiple traits as populations or taxa diverge. The evolutionary transition from outcrossing to selfing has occurred numerous times and is often accompanied by phenotypic and genetic changes in multiple traits such as flower size, pollen-ovule ratio, stigma and anther maturity and the age of r…	Terrestrial mammals (Population);	Assay to quantify response to exposure to predators/predator cues (Intervention/Exposure);	Before/after exposure; exposure/control; predator cue/control; combination (Comparator);	Contains: mean, variance and sample size (Outcome);
641	Preferences for and use of light microhabitats differ among and within populations of a polytypic poison frog	Dugas, M. B.; Yeager, J.; Karkos, A. M.	2020	<Go to ISI>://WOS:000522852300009	10.1093/biolinnean/blz186	Anti-predator strategies can influence trade-offs governing other activities important to fitness. Crypsis, for example, might make conspicuous sexual display especially costly, whereas aposematism might reduce or remove such costs. We tested for correlates of anti-predator strategy in Oophaga pumilio, a polytypic poison frog with morphs spanning the crypsis-aposematism continuum. In the wild, ma…	Terrestrial mammals (Population);	Assay to quantify response to exposure to predators/predator cues (Intervention/Exposure);	Before/after exposure; exposure/control; predator cue/control; combination (Comparator);	Contains: mean, variance and sample size (Outcome);
642	PREY APPROACHING PREDATORS - A COST-BENEFIT PERSPECTIVE	Dugatkin, L. A.; Godin, J. G. J.	1992	<Go to ISI>://WOS:A1992KH20900007		When faced with the presence of a predator, many species of prey initially approach rather than retreat from such a potential threat. Although seemingly paradoxical, this type of approach behaviour has been noted in a wide variety of taxa. We adopt a cost - benefit perspective on the question of why prey approach potential predators, and aim to outline what is known about the putative costs and b…		Assay to quantify response to exposure to predators/predator cues (Intervention/Exposure);	Before/after exposure; exposure/control; predator cue/control; combination (Comparator);	Contains: mean, variance and sample size (Outcome);	Presents primary results ();
643	Effects of encounters with fish on activity of sedentary benthic invertebrates	Duggal, T.; Baker, R. L.; Collins, N. C.	2010	<Go to ISI>://WOS:000285465300010	10.2980/17-4-3346	Most experiments on effects of anti-predator behaviours use small enclosures and study behaviour and development of prey in the constant and immediate presence of predators. While useful, such studies are difficult to relate to natural situations where prey and predators are unrestricted. We describe a system designed specifically to estimate the impact of fish on foraging of larval Chironomus te…	Terrestrial mammals (Population);
644	Predator presence decreases food consumption in juvenile Xenopus laevis	Duggan, P. E.; Prater, C.; Carr, J. A.; Harris, B. N.	2016	<Go to ISI>://WOS:000387656900003	10.1007/s00265-016-2204-1	Predators impact prey in direct (lethal) and indirect (non-lethal) manners. Predator-avoidance models capitalize on the non-lethal effects of predators to study how predator-induced fear impacts prey behavior and physiology. Here, we aimed to develop a predator avoidance model to determine how predators alter feeding and anxiety-like behavior in the African clawed frog (Xenopus laevis). We determ…	Terrestrial mammals (Population);
645	Flight Initiation Distance and Starting Distance: Biological Effect or Mathematical Artefact?	Dumont, F.; Pasquaretta, C.; Reale, D.; Bogliani, G.; von Hardenberg, A.	2012	<Go to ISI>://WOS:000309468900004	10.1111/eth.12006	In many studies, flight initiation distance (FID, the distance at which a prey starts to flee at the approach of a walker) is positively related to starting distance (SD, the distance at which the walker begins to approach) and alert distance (AD, the distance at which the focal individual becomes alert to the threat). In spite of the fundamental differences between SD, a covariate that may not h…					Presents primary results ();
646	Antipredator behavior and cue recognition by multiple Everglades prey to a novel cichlid predator	Dunlop-Hayden, K. L.; Rehage, J. S.	2011	<Go to ISI>://WOS:000292719300003	10.1163/000579511x577256	Novel predator introductions are thought to have a high impact on native prey, especially in freshwater systems. Prey may fail to recognize predators as a threat, or show inappropriate or ineffective responses. The ability of prey to recognize and respond appropriately to novel predators may depend on the prey's use of general or specific cues to detect predation threats. We used laboratory exper…	Terrestrial mammals (Population);
647	The less amorous Gammarus: predation risk affects mating decisions in Gammarus duebeni (Amphipoda)	Dunn, A. M.; Dick, J. T. A.; Hatcher, M. J.	2008	<Go to ISI>://WOS:000260118000019	10.1016/j.anbehav.2008.06.013	We examined the trade-off between the behaviours associated with predator avoidance and mate acquisition in the mate-guarding amphipod crustacean Gammarus duebeni. We used laboratory experiments to investigate the impact of olfactory predator cues on activity, mate choice and mate-guarding behaviour of males and females. Pair formation declined under perceived risk of predation, reflecting reduce…	Terrestrial mammals (Population);
648	Scale Dependence of Female Ungulate Reproductive Success in Relation to Nutritional Condition, Resource Selection and Multi-Predator Avoidance	Duquette, J. F.; Belant, J. L.; Svoboda, N. J.; Beyer, D. E.; Lederle, P. E.	2015	<Go to ISI>://WOS:000363185500048	e0140433	Female ungulate reproductive success is dependent on the survival of their young, and affected by maternal resource selection, predator avoidance, and nutritional condition. However, potential hierarchical effects of these factors on reproductive success are largely unknown, especially in multi-predator landscapes. We expanded on previous research of neonatal white-tailed deer (Odocoileus virgini…		Assay to quantify response to exposure to predators/predator cues (Intervention/Exposure);	Before/after exposure; exposure/control; predator cue/control; combination (Comparator);	Contains: mean, variance and sample size (Outcome);
649	The different aspects in motion of the three reproductive stages of Pseudodiaptomus annandalei (Copepoda, Calanoida)	Dur, G.; Souissi, S.; Schmitt, F.; Cheng, S. H.; Hwang, J. S.	2010	<Go to ISI>://WOS:000275270600004	10.1093/plankt/fbp141	Individual variation in morphology is linked to organism displacement in numerous taxa. This relationship among adult copepods has previously received little attention. In this study, we questioned whether the swimming behaviour of three morphologically different adult states of Pseudodiaptomus annandalei (i.e. males, non-ovigerous and ovigerous females) could be differentiated. Two-dimensional v…	Terrestrial mammals (Population);
650	Coping with continual danger: Assessing alertness to visual disturbances in crucian carp following long-term exposure to chemical alarm signals	Durajczyk, M. M.; Stabell, O. B.	2014	<Go to ISI>://WOS:000333513300007	10.1016/j.physbeh.2013.12.010	Chemical alarm signals in fish are passively released into the water from ruptured epidermal cells, and induce instant fright responses in conspecifics. Fish also display alarm responses to injured heterospecific skin, as well as to scent of piscivorous predators that have ingested prey. A conspicuous alertness to visual disturbances has also been observed in fish following long-term exposure to …	Terrestrial mammals (Population);
651	Effects of geographic isolation on anti-snakes responses in the wall lizard, Podarcis muralis	Durand, J.; Legrand, A.; Tort, M.; Thiney, A.; Michniewicz, R. J.; Coulon, A.; Aubret, F.	2012	<Go to ISI>://WOS:000305270600004	10.1163/156853812x636448	Alteration in anti-predatory behaviour following geographic isolation has been observed in a number of taxa. Such alteration was attributed to the effect of relaxed selection in the novel environment, reinforced by the cost of anti-predatory behaviours. We studied aspects of anti-snake behaviour in 987 adult and juvenile wall lizards Podarcis muralis from two mainland areas (heavy snake predatory…	Terrestrial mammals (Population);
654	IMPACT OF INTENSIVE DAILY STRESS ON TEACHER'S OCCUPATIONAL HEALTH	Dziuba, T.	2017	<Go to ISI>://WOS:000404437100003	10.24195/2414-4665-2017-3-3	The paper deals with the specific parameters of the influence of intensive daily stress on teacher's occupational health. A number of significant correlation relationships among the determined parameters are analysed. Special attention is paid to the fact that the main chronic illnesses of today arise from emotional sufferings, acute and chronic stress. On the basis of the determined relationship…	Terrestrial mammals (Population);	Assay to quantify response to exposure to predators/predator cues (Intervention/Exposure);	Before/after exposure; exposure/control; predator cue/control; combination (Comparator);	Contains: mean, variance and sample size (Outcome);	Presents primary results ();
655	Simple two-pulse detection scheme in pulsed EPR for studying low-frequency nuclear coherences	Dzuba, S. A.; Borovykh, I. V.; Hoff, A. J.	1998	<Go to ISI>://WOS:000075748200006	10.1006/jmre.1998.1468	A microwave two-pulse sequence with a weak and long 180 degrees first pulse and a hard 90 degrees second pulse is employed to detect nuclear coherences in pulsed EPR. The coherences created by the first pulse are transferred after an evolution period T into an observable FID by the second pulse. The free induction is measured at some fixed delay after the second pulse; it is modulated when T is v…	Terrestrial mammals (Population);	Assay to quantify response to exposure to predators/predator cues (Intervention/Exposure);	Before/after exposure; exposure/control; predator cue/control; combination (Comparator);	Contains: mean, variance and sample size (Outcome);	Presents primary results ();
656	DURATION AND CONSISTENCY OF HISTORICAL SELECTION ARE CORRELATED WITH ADAPTIVE TRAIT EVOLUTION IN THE STREAMSIDE SALAMANDER, AMBYSTOMA BARBOURI	Eastman, J. M.; Niedzwiecki, J. H.; Nadler, B. P.; Storfer, A.	2009	<Go to ISI>://WOS:000270651800013	10.1111/j.1558-5646.2009.00741.x	A fundamental challenge in evolutionary biology concerns estimating the extent to which ecological trade-offs may impose constraints on adaptive evolution. Novel ecological stressors may limit adaptive evolution of naive lineages that have experienced historically different selective regimes. Regarded as recently derived from a pond-breeding ancestor, streamside salamanders face the novel and str…	Terrestrial mammals (Population);
658	The Evolution of Cooperation: Interacting Phenotypes among Social Partners	Edenbrow, M.; Bleakley, B. H.; Darden, S. K.; Tyler, C. R.; Ramnarine, I. W.; Croft, D. P.	2017	<Go to ISI>://WOS:000401571800006	10.1086/691386	Models of cooperation among nonkin suggest that social assortment is important for the evolution of cooperation. Theory predicts that interacting phenotypes, whereby an individual's behavior depends on the behavior of its social partners, can drive such social assortment. We measured repeated indirect genetic effects (IGEs) during cooperative predator inspection in eight populations of Trinidadia…	Terrestrial mammals (Population);	Assay to quantify response to exposure to predators/predator cues (Intervention/Exposure);	Before/after exposure; exposure/control; predator cue/control; combination (Comparator);	Contains: mean, variance and sample size (Outcome);
659	Experimental Evidence for the Rapid Evolution of Behavioral Canalization in Natural Populations	Edgell, T. C.; Lynch, B. R.; Trussell, G. C.; Palmer, A. R.	2009	<Go to ISI>://WOS:000268653400016	10.1086/603639	Canalization-the evolutionary loss of the capacity of organisms to develop different phenotypes in different environments-is an evolutionary phenomenon suspected to occur widely, although examples in natural populations are elusive. Because behavior is typically a highly flexible component of an individual's phenotype, it provides fertile ground for studying the evolution of canalization. Here we…	Terrestrial mammals (Population);
661	Interactive effects of calcium decline and predation risk on the potential for a continuing northward range expansion of the rusty crayfish (Orconectes rusticus)	Edwards, B. A.; Lewis, V. R. E.; Rodd, F. H.; Jackson, D. A.	2013	<Go to ISI>://WOS:000318784900009	10.1139/cjz-2012-0302	Over the last three decades, the rusty crayfish (Orconectes rusticus (Girard, 1852)) has been expanding its range northward via human-mediated dispersal. If this species is to continue expanding its range northward, it will move onto the Canadian Shield, where calcium (Ca) availability is low and is predicted to decline further in the future. Dissolved Ca is a vital functional component of mollus…	Terrestrial mammals (Population);
662	Relaxed predation theory: size, sex and brains matter	Edwards, M. C.; Hoy, J. M.; FitzGibbon, S. I.; Murray, P. J.	2021	<Go to ISI>://WOS:000534786500001	10.1111/brv.12611	Australia's wildlife is being considerably impacted by introduced mammalian predators such as cats (Felis catus), dogs (Canis lupus familiaris), and foxes (Vulpes vulpes). This is often attributed to native wildlife being naive to these introduced predators. A systematic review of the literature reveals that native metatherians (body mass range 0.02-25 kg) do not recognise, and show relaxed antip…					Presents primary results ();
663	Prey Responses to Exotic Predators: Effects of Old Risks and New Cues	Ehlman, S. M.; Trimmer, P. C.; Sih, A.	2019	<Go to ISI>://WOS:000463969500009	10.1086/702252	Exotic predators can have major negative impacts on prey. Importantly, prey vary considerably in their behavioral responses to exotic predators. Factors proposed to explain variation in prey response to exotic predators include the similarity of new predators to familiar, native predators, the prevalence and diversity of predators in a prey's past, and variation in a prey's innate ability to disc…		Assay to quantify response to exposure to predators/predator cues (Intervention/Exposure);			Presents primary results ();
664	The effect of prior exposure to predator cues on chemically-mediated defensive behavior and survival in the wolf spider Rabidosa rabida (Araneae : Lycosidae)	Eiben, B.; Persons, M.	2007	<Go to ISI>://WOS:000249783600003	10.1163/156853907781492681	Adults of the wolf spider Pardosa milvina are intraguild predators of spiderlings of the larger co-occurring wolf spider Rabidosa rabida. We examined the effect of prior exposure to various Pardosa cues (visual, vibratory, and chemical) on predator-naive Rabidosa spiderling activity and survival. Each trial consisted of a pre-exposure movement test, 24-h exposure to one of five sensory treatments…	Terrestrial mammals (Population);
665	Escape tactics in the lizard Meroles cuneirostris	Eifler, D.; Eifler, M.	2014	<Go to ISI>://WOS:000345910400001	10.1163/15685381-00002963	Successful escape from predators may involve the use of multiple tactics. The wedge-snouted desert lizard (Meroles cuneirostris) flees from predators through a series of discrete moves with each move representing a specific manoeuvre type. By simulating the approach of a predator, we examined the role of sex and age (adult vs. juvenile) on the manoeuvre types used during escape, as well as the re…	Terrestrial mammals (Population);
666	Comparison of GC-MS, GC-MRM-MS, and GC x GC to characterise higher plant biomarkers in Tertiary oils and rock extracts	Eiserbeck, C.; Nelson, R. K.; Grice, K.; Curiale, J.; Reddy, C. M.	2012	<Go to ISI>://WOS:000304202900018	10.1016/j.gca.2012.03.033	Higher plant biomarkers occur in various compound classes with an array of isomers that are challenging to separate and identify. Traditional one-dimensional (1D) gas chromatographic (GC) techniques achieved impressive results in the past, but have reached limitations in many cases. Comprehensive two-dimensional gas chromatography (GC x GC) either coupled to a flame ionization detector (GC x GC-F…	Terrestrial mammals (Population);	Assay to quantify response to exposure to predators/predator cues (Intervention/Exposure);	Before/after exposure; exposure/control; predator cue/control; combination (Comparator);	Contains: mean, variance and sample size (Outcome);	Presents primary results ();
667	Behavioural responses to chemical cues of predation risk in a three-trophic-level Baltic Sea food chain	Ejdung, G.	1998	<Go to ISI>://WOS:000073828700012	10.3354/meps165137	Behavioural responses of 2 Baltic benthic crustaceans to chemical substances from predators were studied using infrared video-recording in the laboratory. This is the first study of behavioural responses to species-specific chemical substances in a 3-trophic-level food chain. Exposure to chemical substances from a predatory fish, the short-horned sculpin Myoxocephalus scorpius (L.), caused the is…	Terrestrial mammals (Population);
668	Locomotor performance of sand lizards (Lacerta agilis): effects of predatory pressure and parasite load	Ekner-Grzyb, A.; Sajkowska, Z.; Dudek, K.; Gawalek, M.; Skorka, P.; Tryjanowski, P.	2013	<Go to ISI>://WOS:000324489400006	10.1007/s10211-013-0148-2	Locomotor performance affects foraging efficiency, predator avoidance and consequently fitness. Agility and speed determine the animal's social status and reflect its condition. In this study, we test how predatory pressure and parasite load influences locomotor performance of wild specimens of the sand lizard Lacerta agilis. Animals were chased on a 2-metre racetrack. Lizards with autotomy ran s…	Terrestrial mammals (Population);
669	Evaluation of a calibration transfer between a bench top and portable Mid-InfraRed spectrometer for cocaine classification and quantification	Eliaerts, J.; Meert, N.; Dardenne, P.; Van Durme, F.; Baeten, V.; Samyn, N.; De Wael, K.	2020	<Go to ISI>://WOS:000509632900016	120481	A portable Fourier Transform Mid-InfraRed (FT-MIR) spectrometer using Attenuated Total Reflectance (ATR) sampling is used for daily routine screening of seized powders. Earlier, ATR-FT-MIR combined with Support Vector Machines (SVM) algorithms resulted in a significant improvement of the screening method to a reliable and straightforward classification and quantification tool for both cocaine and…	Terrestrial mammals (Population);	Assay to quantify response to exposure to predators/predator cues (Intervention/Exposure);	Before/after exposure; exposure/control; predator cue/control; combination (Comparator);	Contains: mean, variance and sample size (Outcome);	Presents primary results ();
671	Out of the pot and into the fire: Explaining the vulnerability of an endangered small headwater stream fish to black-bass Micropterus spp. invasion	Ellender, B. R.; Weyl, O. L. F.; Alexander, M. E.; Luger, A. M.; Nagelkerke, L. A. J.; Woodford, D. J.	2018	<Go to ISI>://WOS:000430005800010	10.1111/jfb.13562	Introduced predatory fishes have had consistently severe consequences for native fishes in stream environments around the world, although the drivers of these effects are often unclear. In the Swartkops River headwaters in South Africa, native Eastern Cape redfin Pseudobarbus afer were always absent from sites occupied by non-native black basses Micropterus salmoides and Micropterus dolomieu, but…	Terrestrial mammals (Population);	Assay to quantify response to exposure to predators/predator cues (Intervention/Exposure);	Before/after exposure; exposure/control; predator cue/control; combination (Comparator);	Contains: mean, variance and sample size (Outcome);
672	Scared fitless: Context-dependent response of fear to loss of predators over evolutionary time in Drosophila melanogaster	Elliott, K. H.; Norris, D. R.; Betini, G. S.; Dworkin, I.	2017	<Go to ISI>://WOS:000409849200001	10.1139/facets-2016-0075	Fear of predation can disappear rapidly in the absence of predators, as bolder individuals outcompete vigilant individuals for food and mates. To examine the evolution of fear in a seasonal environment, we exposed Drosophila melanogaster to mantid predators during the breeding season and the non-breeding season, and compared these with a control. We compared three Drosophila lineages that were ma…	Terrestrial mammals (Population);
673	Response of brown anoles Anolis sagrei to multimodal signals from a native and novel predator	Elmasri, O. L.; Moreno, M. S.; Neumann, C. A.; Blumstein, D. T.	2012	<Go to ISI>://WOS:000310846500001	10.1093/czoolo/58.6.791	Multiple studies have focused on the importance of single modalities (visual, auditory, olfactory) in eliciting anti-predator behavior, however multiple channels are often engaged simultaneously. While examining responses to multiple cues can potentially reveal more complex behavioral responses, little is known about how multimodal processing evolves. By contrasting response to familiar and novel…	Terrestrial mammals (Population);
674	Fas-associated factor (Faf1) is a novel CD40 interactor that regulates CD40-induced NF-kappa B activation via a negative feedback loop	Elmetwali, T.; Young, L. S.; Palmer, D. H.	2014	<Go to ISI>://WOS:000337229300013	e1213	CD40-induced signalling through ligation with its natural ligand (CD40L/CD154) is dependent on recruitment of TRAF molecules to the cytoplasmic domain of the receptor. Here, we applied the yeast two-hybrid system to examine whether other proteins can interact with CD40. Fas-Associated Factor 1(FAF1) was isolated from a HeLa cDNA library using the CD40 cytoplasmic tail (216-278 aa) as a bait const…	Terrestrial mammals (Population);	Assay to quantify response to exposure to predators/predator cues (Intervention/Exposure);	Before/after exposure; exposure/control; predator cue/control; combination (Comparator);	Contains: mean, variance and sample size (Outcome);
675	Sensory complementation and antipredator behavioural compensation in acid-impacted juvenile Atlantic salmon	Elvidge, C. K.; Macnaughton, C. J.; Brown, G. E.	2013	<Go to ISI>://WOS:000317686800007	10.1007/s00442-012-2478-6	Prey incorporate multiple forms of publicly available information on predation risk into threat-sensitive antipredator behaviours. Changes in information availability have previously been demonstrated to elicit transient alterations in behavioural patterns, while the effects of long-term deprivation of particular forms of information remain largely unexplored. Damage-released chemical alarm cues …	Terrestrial mammals (Population);
676	Compensatory foraging in Trinidadian guppies: Effects of acute and chronic predation threats	Elvidge, C. K.; Ramnarine, I.; Brown, G. E.	2014	<Go to ISI>://WOS:000338119400001	10.1093/czoolo/60.3.323	In response to acute predation threats, prey may sacrifice foraging opportunities in favour of increased predator avoidance. Under conditions of high or frequent predation risk, such trade-offs may lead to reduced fitness. Here, we test the prediction that prey reduce the costs associated with lost opportunities following acute predation threats by exhibiting short-term compensatory foraging resp…	Terrestrial mammals (Population);
677	Do Quiescence and Wasp Venom-Induced Lethargy Share Common Neuronal Mechanisms in Cockroaches?	Emanuel, S.; Libersat, F.	2017	<Go to ISI>://WOS:000391612300012	e0168032	The escape behavior of a cockroach may not occur when it is either in a quiescent state or after being stung by the jewel wasp (Ampulex compressa). In the present paper, we show that quiescence is an innate lethargic state during which the cockroach is less responsive to external stimuli. The neuronal mechanism of such a state is poorly understood. In contrast to quiescence, the venom-induced let…	Terrestrial mammals (Population);
678	The ecology and evolution of autotomy	Emberts, Z.; Escalante, I.; Bateman, P. W.	2019	<Go to ISI>://WOS:000492971300001	10.1111/brv.12539	Autotomy, the self-induced loss of a body part, occurs throughout Animalia. A lizard dropping its tail to escape predation is an iconic example, however, autotomy occurs in a diversity of other organisms. Octopuses can release their arms, crabs can drop their claws, and bugs can amputate their legs. The diversity of organisms that can autotomize body parts has led to a wealth of research and seve…	Terrestrial mammals (Population);				Presents primary results ();
679	The influence of food chemistry on food-safety tradeoffs in samango monkeys	Emerson, S. E.; Brown, J. S.	2015	<Go to ISI>://WOS:000353334300027	10.1093/jmammal/gyv003	Foraging animals must weigh the benefit of seeking food against the risk of becoming food, and the value of a given food should factor into this decision. We examined the separate and joint effects of food-safety tradeoffs and food chemistry on the foraging of free-ranging samango monkeys (Cercopithecus (nictitans) mitis erythrarchus) at Lajuma, South Africa. We conducted giving up density (GUD, …		Assay to quantify response to exposure to predators/predator cues (Intervention/Exposure);
680	Survival of an Extinct in the Wild skink from Christmas Island is reduced by an invasive centipede: implications for future reintroductions	Emery, J. P.; Valentine, L. E.; Hitchen, Y.; Mitchell, N.	2021	<Go to ISI>://WOS:000582090800001	10.1007/s10530-020-02386-3	The blue-tailed skink (Cryptoblepharus egeriae) is endemic to Christmas Island but underwent rapid population declines in the 1990s and 2000s and was listed as Extinct in the Wild in 2017. As invasive giant centipedes (Scolependra subspinipes) were implicated as a cause of a failed reintroduction of captive bred skinks into a fenced enclosure, we undertook a mesocosm experiment to investigate if …	Terrestrial mammals (Population);
682	Threat-sensitive predator avoidance by pike larvae	Engstrom-Ost, J.; Lehtiniemi, M.	2004	<Go to ISI>://WOS:000222869000015	10.1111/j.0022-1112.2004.00448.x	The threat-sensitive predator avoidance (TSPA) hypothesis was tested on hatchery-reared pike Esox lucius larvae. Larval swimming activity, food attacks upon zooplankton, escapes, immobility behaviour, vigilance, as well as time in vegetation under different predation risk were measured. Single larvae were video-filmed in aquaria allowing them to have visual contact with a small or a large perch P…	Terrestrial mammals (Population);
683	Comparison of responses to alarm calls by patas (Erythrocebus patas) and vervet (Cercopithecus aethiops) monkeys in relation to habitat structure	Enstam, K. L.; Isbell, L. A.	2002	<Go to ISI>://WOS:000177700000002	10.1002/ajpa.10104	We studied responses to alarm calls of sympatric patas (Erythrocebus patas) and vervet (Cercopithecus aethiops) monkeys in relation to habitat structure, with the intention of understanding the relationship between the environment and predator avoidance. Patas and vervet monkeys are phylogenetically closely related and overlap in body size. However, while patas monkeys are restricted to nonriveri…		Assay to quantify response to exposure to predators/predator cues (Intervention/Exposure);
684	Innate and learned predator recognition mediated by chemical signals in Eurycea nana	Epp, K. J.; Gabor, C. R.	2008	<Go to ISI>://WOS:000255917600010	10.1111/j.1439-0310.2008.01494.x	Effective and efficient predator recognition and avoidance are essential for the persistence of prey populations, especially in habitats where non-native predators have been introduced. Predator recognition studies are commonly couched within a learned or innate dichotomous framework; however, characteristics of some systems or species could favor innate recognition combined with the ability to a…	Terrestrial mammals (Population);
685	Climatic, social and reproductive influences on behavioural thermoregulation in a female-dominated lemur	Eppley, T. M.; Watzek, J.; Hall, K.; Donati, G.	2017	<Go to ISI>://WOS:000417983100005	10.1016/j.anbehav.2017.10.003	It is well established that social rank in a large group confers a higher adaptive value to a dominant individual relative to others, although there is scant evidence that members of small social groups either have similar social standing or maintain strict dominance. We aimed to determine whether members of small social groups, using the southern bamboo lemur, Hapalemur meridionalis, as a model,…		Assay to quantify response to exposure to predators/predator cues (Intervention/Exposure);	Before/after exposure; exposure/control; predator cue/control; combination (Comparator);	Contains: mean, variance and sample size (Outcome);
687	Risk recognition and variability in escape responses among intertidal molluskan grazers to the sun star Heliaster helianthus	Escobar, J. B.; Navarrete, S. A.	2011	<Go to ISI>://WOS:000286390800013	10.3354/meps08883	Escape responses are a common form of inducible defense in the presence of a predator, which can be species-specific and adaptive. While conditions for their evolution have been amply investigated, little is known about variability in prey responses over the range of variation in predation risks typical of most systems. We characterized escape responses of 4 intertidal grazers (2 chitons, 2 fissu…	Terrestrial mammals (Population);
688	Improvement of Must Fermentation from Late Harvest cv. Tempranillo Grapes Treated with Pulsed Light	Escott, C.; Lopez, C.; Loira, I.; Gonzalez, C.; Banuelos, M. A.; Tesfaye, W.; Suarez-Lepe, J. A.; Morata, A.	2021	<Go to ISI>://WOS:000666479600001	1416	Pulsed light irradiation is a nonthermal technology currently used for the elimination of pathogens from a diverse range of food products. In the last two decades, the results obtained using PL at laboratory scale are encouraging wine experts to use it in the winemaking industry. PL can reduce native yeast counts significantly, which facilitates the use of starter cultures, reducing SO2 requireme…	Terrestrial mammals (Population);	Assay to quantify response to exposure to predators/predator cues (Intervention/Exposure);	Before/after exposure; exposure/control; predator cue/control; combination (Comparator);	Contains: mean, variance and sample size (Outcome);	Presents primary results ();
689	Loss of escape-related giant neurons in a spiny lobster, Panulirus argus	Espinoza, S. Y.; Breen, L.; Varghese, N.; Faulkes, Z.	2006	<Go to ISI>://WOS:000243370400005	10.2307/4134545	When attacked, many decapod crustaceans perform tailflips. which are triggered by a neural circuit that includes lateral giant interneurons, media] giant interneutons, and fast flexor motor giant neurons (MoGs). Slipper lobsters (Scyllaridae) lack these giant neurons, and it has been hypothesized that behavioral (e.g., digging) and morphological (e.g., flattening and armor) specializations in thi…	Terrestrial mammals (Population);
690	HIGH-RESOLUTION ANALYSIS OF SWIM PATH PATTERNS OF INTACT AND OLFACTION-DEPRIVED MINNOWS (PHOXINUS-PHOXINUS) STIMULATED WITH FOOD AND POTENTIAL PREDATOR ODOR	Essler, H.; Kotrschal, K.	1994	<Go to ISI>://WOS:A1994PN51500002		The effects of different regimes of chemo-stimulation on the swim path in minnows (Phoxinus phoxinus) before and after olfactory deprivation were recorded by aid of a sensitive video-based motion analysis system (DOTFINDER 6cp, JVP). Time series of x-y co-ordinates were taken at 2.5 Hz from colour-marked individuals. From these co-ordinates, nine swim path parameters representing velocities, angl…	Terrestrial mammals (Population);
692	Cognitive Control of Escape Behaviour	Evans, D. A.; Stempel, A. V.; Vale, R.; Branco, T.	2019	<Go to ISI>://WOS:000461850900011	10.1016/j.tics.2019.01.012	When faced with potential predators, animals instinctively decide whether there is a threat they should escape from, and also when, how, and where to take evasive action. While escape is often viewed in classical ethology as an action that is released upon presentation of specific stimuli, successful and adaptive escape behaviour relies on integrating information from sensory systems, stored know…	Terrestrial mammals (Population);	Assay to quantify response to exposure to predators/predator cues (Intervention/Exposure);	Before/after exposure; exposure/control; predator cue/control; combination (Comparator);	Contains: mean, variance and sample size (Outcome);	Presents primary results ();
693	32-week holding-time study of SUMMA polished canisters and triple sorbent traps used to sample organic constituents in radioactive waste tank vapor headspace	Evans, J. C.; Huckaby, J. L.; Mitroshkov, A. V.; Julya, J. L.; Hayes, J. C.; Edwards, J. A.; Sasaki, L. M.	1998	<Go to ISI>://WOS:000076850200043	10.1021/es9803153	Two sampling methods [SUMMA polished canisters and triple sorbent traps (TSTs)] were compared for long-term storage of trace organic vapor samples collected from the headspaces of high-level radioactive, waste ranks at the U.S. Department of Energy's Hanford Sire in Washington State. The two methods were found to provide generally equivalent results. Because safety, quality assurance, radiologica…	Terrestrial mammals (Population);	Assay to quantify response to exposure to predators/predator cues (Intervention/Exposure);	Before/after exposure; exposure/control; predator cue/control; combination (Comparator);	Contains: mean, variance and sample size (Outcome);	Presents primary results ();
694	Sire attractiveness influences offspring performance in guppies	Evans, J. P.; Kelley, J. L.; Bisazza, A.; Finazzo, E.; Pilastro, A.	2004	<Go to ISI>://WOS:000224344700007	10.1098/rspb.2004.2815	According to the good-genes hypothesis, females choose among males to ensure the inheritance of superior paternal genes by their offspring. Despite increasing support for this prediction, in some cases differential (non-genetic) maternal effects may obscure or amplify the relationship between paternal attractiveness and offspring quality. Artificial insemination controls such effects because it u…	Terrestrial mammals (Population);
695	Sand-diving as an escape tactic in the lizard Meroles anchietae	Evans, J. S.; Eifler, D. A.; Eifler, M. A.	2017	<Go to ISI>://WOS:000398010800001	10.1016/j.jaridenv.2017.01.005	Risk assessment and behavioral responses to predation can depend on demographic and environmental factors. We studied the escape behavior of the sand-diving lizard Meroles anchietae in the Namib Desert, using simulated predator approaches and measuring latency to burying in sand. Lizards showed a clear preference for burying on a slipface. Flight initiation distance was largely influenced by the …	Terrestrial mammals (Population);
696	Boldness is related to the development of the cephalic crest in the male of the river blenny Salaria fluviatilis (Asso, 1801)	Fabre, N.; Garcia-Galea, E.; Vinyoles, D.	2014	<Go to ISI>://WOS:000338119400007	10.1093/czoolo/60.3.373	Boldness is defined as the tendency of an individual to take risks when exposed to novel objects or situations. The main aim of this work was to dilucidate if boldness was related to the development of the secondary sexual traits (SSTs) in the male of the river blenny Salaria fluviatilis, a freshwater fish which takes care of eggs. As a second objective SSTs effect on parental status adoption was…	Terrestrial mammals (Population);	Assay to quantify response to exposure to predators/predator cues (Intervention/Exposure);	Before/after exposure; exposure/control; predator cue/control; combination (Comparator);	Contains: mean, variance and sample size (Outcome);
697	A complex relationship between moonlight and temperature on the foraging behavior of the Alabama beach mouse	Falcy, M. R.; Danielson, B. J.	2013	<Go to ISI>://WOS:000326712100025	10.1890/13-0426.1	Most animal species forage with risk from an ensemble of predators, wherein some predators are themselves prey to the others. A forager's behavior should reflect a synthesis of the effect of environmental conditions on both marginal predation risk and rates of energy accumulation. Here, a forager's giving-up density [GUD] is analyzed for signs of these complex signals. Specifically, we hypothesiz…		Assay to quantify response to exposure to predators/predator cues (Intervention/Exposure);
698	Adaptation of Defensive Strategies by the Pea Aphid Mediates Predation Risk from the Predatory Lady Beetle	Fan, L. P.; Ouyang, F.; Su, J. W.; Ge, F.	2018	<Go to ISI>://WOS:000424644500005	10.1007/s10886-017-0908-y	Within a species, individual animals adopt various defensive strategies to resist natural enemies, but the defensive strategies that are adopted in response to variations in predation risk are poorly understood. Here, we assessed consecutive foraging processes on cohorts of two biotypes (green and red) of the pea aphid, Acyrthosiphon pisum, by the predatory lady beetle Propylea japonica, to inves…	Terrestrial mammals (Population);	Assay to quantify response to exposure to predators/predator cues (Intervention/Exposure);	Before/after exposure; exposure/control; predator cue/control; combination (Comparator);	Contains: mean, variance and sample size (Outcome);
699	Facial expression GAN for voice-driven face generation	Fang, Z.; Liu, Z.; Liu, T. T.; Hung, C. C.; Xiao, J. J.; Feng, G. J.		<Go to ISI>://WOS:000620455500002	10.1007/s00371-021-02074-w	Cross-modal audiovisual generation is an emerging topic in machine learning. In particular, voice-to-face is one of the most popular research branches, which aims to generate faces from human voice clips. Most recent works in voice-to-face generation do not take emotion information into account. However, it could be widely observed that expressions are the key face attributes to reconstruct sharp…	Terrestrial mammals (Population);	Assay to quantify response to exposure to predators/predator cues (Intervention/Exposure);	Before/after exposure; exposure/control; predator cue/control; combination (Comparator);	Contains: mean, variance and sample size (Outcome);
700	Bone tissue and porous media: common features and differences studied by NMR relaxation	Fantazzini, P.; Brown, R. J. S.; Borgia, G. C.	2003	<Go to ISI>://WOS:000184205700012	10.1016/s0730-725x(03)00129-2	Despite significant differences between bone tissues and other porous media such as oilfield rocks, there are common features as well as differences in the response of NMR relaxation measurements to the internal structures of the materials. Internal surfaces contribute to both transverse (T-2) and longitudinal (T,) relaxation of pore fluids, and in both cases the effects depend on, among other th…	Terrestrial mammals (Population);	Assay to quantify response to exposure to predators/predator cues (Intervention/Exposure);	Before/after exposure; exposure/control; predator cue/control; combination (Comparator);	Contains: mean, variance and sample size (Outcome);
702	Effect of Menthol Absorption by Packaging Material on the Quality of Yogurt Drink during Storage Time	Farhoodi, M.; Emam-Djomeh, Z.; Falah, A.; Sabetghadam, S.; Nemati, M.	2013	<Go to ISI>://WOS:000328744800007		Interaction of menthol with polyethylene terephthalate bottles during storage time was tested at three different temperatures. Menthol is a mint flavor agent added to yogurt drinks in Iran and is considered as a factor affecting consumer acceptance. Absorption of menthol to packaging material could cause a loss of quality in the final product due to diminished flavor intensity. Tests were done on…	Terrestrial mammals (Population);	Assay to quantify response to exposure to predators/predator cues (Intervention/Exposure);	Before/after exposure; exposure/control; predator cue/control; combination (Comparator);	Contains: mean, variance and sample size (Outcome);
703	Chemical composition and antibacterial activity of Dracocephalum kotschyi essential oil obtained by microwave extraction and hydrodistillation	Farimani, M. M.; Mirzania, F.; Sonboli, A.; Moghaddam, F. M.	2017	<Go to ISI>://WOS:000423507200026	10.1080/10942912.2017.1295987	Dracocephalum kotschyi essential oils obtained by hydrodistillation (HD), microwave-assisted hydrodistillation (MAHD), and solvent-free microwave extraction (SFME) were investigated by GC-FID (Gas Chromatography-Flame Ionization Detector) and GC-MS (Gas Chromatography-Mass Spectrometry). The percentage of oxygenated compounds was significantly increased from 62.52% in HD to 76.47% in MAHD, and 84…	Terrestrial mammals (Population);	Assay to quantify response to exposure to predators/predator cues (Intervention/Exposure);	Before/after exposure; exposure/control; predator cue/control; combination (Comparator);	Contains: mean, variance and sample size (Outcome);	Presents primary results ();
[truncated: 2,548 more rows]

## Sheet: Rejected on fulltext screening
Article ID	Title	Author	Publication year	URL	DOI	Abstract	Criteria for exclusion					Comment: Terrestrial mammals (Population);		Comment: Assay to quantify response to exposure to predators/predator cues (Intervention/Exposure);		Comment: Before/after exposure; exposure/control; predator cue/control; combination (Comparator);		Comment: Contains: mean, variance and sample size (Outcome);		Comment: Presents primary results ();
[truncated: 328 more rows]
