# Supplementary material for: Identifying the most effective behavioural assays and predator cues for quantifying anti-predator responses in mammals: a systematic review
Source: Environ Evid. 2023 Apr 1;12:5. doi: 10.1186/s13750-023-00299-x (PMC11378833; doi:10.1186/s13750-023-00299-x)
Supplement: Supplementary file 5 — Additional file 5. Customised data collection sheet. [file 13750_2023_299_MOESM5_ESM.xlsx]

## Sheet: READ_ME
Metadata extraction template for Systematic Review
Harrison et al., October 2021
*Options column displays list of potential responses to each variable (see drop-down menu by clicking each cell), unless otherwise stated.
**Description column provides context/detail to each variable collected.
Category	Variable	Options* (if applicable)	Description**
Species	Common name	As appropriate	Common name of species tested in English
	Latin name	As appropriate	Latin name of species
	IUCN conservation status		Conservation status as per the IUCN (https://www.iucnredlist.org/)
	Size		Average size of individuals of this species
Assay	Assay type		General name of the behavioural assay used
	Behaviour measured		Specific behaviour that the assay is measuring
	How measured		Mechanism for scoring/recording data
	Specialist equipment required		Any specific equipment that is required
Type of predator exposure	Use of predator exposure		Was the treatment varying levels of exposure to predators?
	Use of predator cue		Did the study test an individuals response to a predator cue
	if yes: Type of cue		If cues were used, were they direct (e.g. a model of a predator) or contextual (e.g. predator urine or fur).
	if yes: Type of cue		If cues were used, were they visual (e.g. model of predator), acoustic (e.g. call of a predator), or olfactory (e.g. scent of a predator).
	if yes: Type of cue		If cues were used, what was the specific cue type
	if yes: Did the cue move		Was the cue static or did it move (have a dynamic component)
	if yes: Size of cue		How big was the cue
	if yes: Terrestrial or aerial		Was the cue representing a terrestrial or aerial predator?
Robustness of methods	Sample size: # of individuals	Numeric	How many individuals across the entire study
	Sample size: # of populations (treatment groups)	Numeric	How many treatment groups across the study
	Sample size: # of repeat measures per individual	Numeric	The average number of tests per individual
	Sample size: # of repeat measures per population	Numeric	The average number of tests per population
	Measure of repeatability: within individuals		Was a measure of repeatability (within individuals) calculated?
	Measure of repeatability: within populations		Was a measure of repeatability (within populations) calculated?
	Was there a control treatment?		Was a control treatment used (i.e. population not exposed to predators, or a cue that doesn't represent a predator)
	If/how were the methods validated		Were the methods validated (e.g. correlate responses with survival consequences, assess success criteria)
Effect size	Mean response of treatment group	Numeric	The mean response of the major treatment group
	Standard deviation of treatment group	Numeric	Standard deviation of the mean response (transformed from variance, standard error, or confidence intervals if necessary)
	Sample size of treatment group	Numeric	Number of individuals in major treatment group
	Mean response of control group	Numeric	The mean response of the control group
	Standard deviation of control group	Numeric	Standard deviation of the mean response (transformed from variance, standard error, or confidence intervals if necessary)
	Sample size of control group	Numeric	Number of individuals in major control group

## Sheet: MetaData_Extraction
Study details				Species				Assay				Type of predator exposure								Robustness of methods								Effect size
Entry number	Author	Year	Title	Common name	Latin name	IUCN conservation status	Size	Assay type	Behaviour measured	How measured	Specialist equipment required	Use of predator exposure	Use of predator cue	if yes: Type of cue	if yes: Type of cue	if yes: Type of cue	if yes: Did the cue move	if yes: Size of cue	if yes: Terrestrial or Aerial	Sample size: # of individuals	Sample size: # of populations (treatment groups)	Sample size: # of repeat measures per individual	Sample size: # of repeat measures per population	Measure of repeatability: within individuals	Measure of repeatability: within populations	Was there a control treatment?	If/how were the methods validated	Mean response of treatment group	Standard deviation of treatment group	Sample size of treatment group	Mean response of control group	Standard deviation of control group	Sample size of control group
