# Supplementary material for: Identifying the most effective behavioural assays and predator cues for quantifying anti-predator responses in mammals: a systematic review
Source: Environ Evid. 2023 Apr 1;12:5. doi: 10.1186/s13750-023-00299-x (PMC11378833; doi:10.1186/s13750-023-00299-x)
Supplement: Supplementary file 7 — Additional file 7. Definition of equation functions. [file 13750_2023_299_MOESM7_ESM.xlsx]

## Sheet: Nu
n	Q	Nu_of_n
5	1	0.99
9	2	1.144
13	3	1.206
17	4	1.239
21	5	1.26
25	6	1.274
29	7	1.284
33	8	1.292
37	9	1.298
41	10	1.303
45	11	1.307
49	12	1.311
53	13	1.313
57	14	1.316
61	15	1.318
65	16	1.32
69	17	1.322
73	18	1.323
77	19	1.324
81	20	1.326
85	21	1.327
89	22	1.328
93	23	1.329
97	24	1.33
101	25	1.33
105	26	1.331
109	27	1.332
113	28	1.332
117	29	1.333
121	30	1.333
125	31	1.334
129	32	1.334
133	33	1.335
137	34	1.335
141	35	1.336
145	36	1.336
149	37	1.336
153	38	1.337
157	39	1.337
161	40	1.337
165	41	1.338
169	42	1.338
173	43	1.338
177	44	1.338
181	45	1.339
185	46	1.339
189	47	1.339
193	48	1.339
197	49	1.339
201	50	1.34
205	51	1.37458
209	52	1.3771
213	53	1.37962
217	54	1.38213
221	55	1.38465
225	56	1.38717
229	57	1.38969
233	58	1.39221
237	59	1.39472
241	60	1.39724
245	61	1.39976
249	62	1.40228
253	63	1.40479
257	64	1.40731
261	65	1.40983
265	66	1.41235
269	67	1.41486
273	68	1.41738
277	69	1.4199
281	70	1.42242
285	71	1.42494
289	72	1.42745
293	73	1.42997
297	74	1.43249
301	75	1.43501
305	76	1.43752
309	77	1.44004
313	78	1.44256
317	79	1.44508
321	80	1.44759
325	81	1.45011
329	82	1.45263
333	83	1.45515
337	84	1.45767
341	85	1.46018
345	86	1.4627
349	87	1.46522
353	88	1.46774
357	89	1.47025
361	90	1.47277
365	91	1.47529
369	92	1.47781
373	93	1.48032
377	94	1.48284
381	95	1.48536
385	96	1.48788
389	97	1.4904
393	98	1.49291
397	99	1.49543
401	100	1.49795
405	101	1.50047
409	102	1.50298
413	103	1.5055
417	104	1.50802
421	105	1.51054
425	106	1.51305
429	107	1.51557
433	108	1.51809
437	109	1.52061
441	110	1.52313
445	111	1.52564
449	112	1.52816
453	113	1.53068
457	114	1.5332
461	115	1.53571
465	116	1.53823
469	117	1.54075
473	118	1.54327
477	119	1.54578
481	120	1.5483
485	121	1.55082
489	122	1.55334
493	123	1.55586
497	124	1.55837
501	125	1.56089
505	126	1.56341
509	127	1.56593
513	128	1.56844
517	129	1.57096
521	130	1.57348
525	131	1.576
529	132	1.57851
533	133	1.58103
537	134	1.58355
541	135	1.58607
545	136	1.58859
549	137	1.5911
553	138	1.59362
557	139	1.59614
561	140	1.59866
565	141	1.60117
569	142	1.60369
573	143	1.60621
577	144	1.60873
581	145	1.61124
585	146	1.61376
589	147	1.61628
593	148	1.6188
597	149	1.62132
601	150	1.62383
605	151	1.62635
609	152	1.62887
613	153	1.63139
617	154	1.6339
621	155	1.63642
625	156	1.63894
629	157	1.64146
633	158	1.64397
637	159	1.64649
641	160	1.64901
645	161	1.65153
649	162	1.65405
653	163	1.65656
657	164	1.65908
661	165	1.6616
665	166	1.66412
669	167	1.66663
673	168	1.66915
677	169	1.67167
681	170	1.67419
685	171	1.6767
689	172	1.67922
693	173	1.68174
697	174	1.68426
701	175	1.68678
705	176	1.68929
709	177	1.69181
713	178	1.69433
717	179	1.69685
721	180	1.69936
725	181	1.70188
729	182	1.7044
733	183	1.70692
737	184	1.70943
741	185	1.71195
745	186	1.71447
749	187	1.71699
753	188	1.71951

## Sheet: Epsilon
n	Epsilon_of_n
1	0
2	1.128
3	1.693
4	2.059
5	2.326
6	2.534
7	2.704
8	2.847
9	2.97
10	3.078
11	3.173
12	3.259
13	3.336
14	3.407
15	3.472
16	3.532
17	3.588
18	3.64
19	3.689
20	3.735
21	3.778
22	3.819
23	3.858
24	3.895
25	3.931
26	3.964
27	3.997
28	4.027
29	4.057
30	4.086
31	4.113
32	4.139
33	4.165
34	4.189
35	4.213
36	4.236
37	4.259
38	4.28
39	4.301
40	4.322
41	4.341
42	4.361
43	4.379
44	4.398
45	4.415
46	4.433
47	4.45
48	4.466
49	4.482
50	4.498
51	5.02913
52	5.08358
53	5.13804
54	5.1925
55	5.24696
56	5.30142
57	5.35588
58	5.41033
59	5.46479
60	5.51925
61	5.57371
62	5.62817
63	5.68263
64	5.73708
65	5.79154
66	5.846
67	5.90046
68	5.95492
69	6.00938
70	6.06383
71	6.11829
72	6.17275
73	6.22721
74	6.28167
75	6.33613
76	6.39058
77	6.44504
78	6.4995
79	6.55396
80	6.60842
81	6.66288
82	6.71733
83	6.77179
84	6.82625
85	6.88071
86	6.93517
87	6.98963
88	7.04408
89	7.09854
90	7.153
91	7.20746
92	7.26192
93	7.31637
94	7.37083
95	7.42529
96	7.47975
97	7.53421
98	7.58867
99	7.64312
100	7.69758
101	7.75204
102	7.8065
103	7.86096
104	7.91542
105	7.96987
106	8.02433
107	8.07879
108	8.13325
109	8.18771
110	8.24217
111	8.29662
112	8.35108
113	8.40554
114	8.46
115	8.51446
116	8.56892
117	8.62337
118	8.67783
119	8.73229
120	8.78675
121	8.84121
122	8.89567
123	8.95012
124	9.00458
125	9.05904
126	9.1135
127	9.16796
128	9.22242
129	9.27687
130	9.33133
131	9.38579
132	9.44025
133	9.49471
134	9.54917
135	9.60362
136	9.65808
137	9.71254
138	9.767
139	9.82146
140	9.87591
141	9.93037
142	9.98483
143	10.0393
144	10.0937
145	10.1482
146	10.2027
147	10.2571
148	10.3116
149	10.366
150	10.4205
151	10.475
152	10.5294
153	10.5839
154	10.6383
155	10.6928
156	10.7472
157	10.8017
158	10.8562
159	10.9106
160	10.9651
161	11.0195
162	11.074
163	11.1285
164	11.1829
165	11.2374
166	11.2918
167	11.3463
168	11.4007
169	11.4552
170	11.5097
171	11.5641
172	11.6186
173	11.673
174	11.7275
175	11.782
176	11.8364
177	11.8909
178	11.9453
179	11.9998
180	12.0542
181	12.1087
182	12.1632
183	12.2176
184	12.2721
185	12.3265
186	12.381
187	12.4355
188	12.4899
189	12.5444
190	12.5988
191	12.6533
192	12.7077
193	12.7622
194	12.8167
195	12.8711
196	12.9256
197	12.98
198	13.0345
199	13.089
200	13.1434
201	13.1979
202	13.2523
203	13.3068
204	13.3612
205	13.4157
206	13.4702
207	13.5246
208	13.5791
209	13.6335
210	13.688
211	13.7425
212	13.7969
213	13.8514
214	13.9058
215	13.9603
216	14.0147
217	14.0692
218	14.1237
219	14.1781
220	14.2326
221	14.287
222	14.3415
223	14.396
224	14.4504
225	14.5049
226	14.5593
227	14.6138
228	14.6682
229	14.7227
230	14.7772
231	14.8316
232	14.8861
233	14.9405
234	14.995
235	15.0495
236	15.1039
237	15.1584
238	15.2128
239	15.2673
240	15.3217
241	15.3762
242	15.4307
243	15.4851
244	15.5396
245	15.594
246	15.6485
247	15.703
248	15.7574
249	15.8119
250	15.8663
251	15.9208
252	15.9752
253	16.0297
254	16.0842
255	16.1386
256	16.1931
257	16.2475
258	16.302
259	16.3565
260	16.4109
261	16.4654
262	16.5198
263	16.5743
264	16.6287
265	16.6832
266	16.7377
267	16.7921
268	16.8466
269	16.901
270	16.9555
271	17.01
272	17.0644
273	17.1189
274	17.1733
275	17.2278
276	17.2822
277	17.3367
278	17.3912
279	17.4456
280	17.5001
281	17.5545
282	17.609
283	17.6635
284	17.7179
285	17.7724
286	17.8268
287	17.8813
288	17.9357
289	17.9902
290	18.0447
291	18.0991
292	18.1536
293	18.208
294	18.2625
295	18.317
296	18.3714
297	18.4259
298	18.4803
299	18.5348
300	18.5892
301	18.6437
302	18.6982
303	18.7526
304	18.8071
305	18.8615
306	18.916
307	18.9705
308	19.0249
309	19.0794
310	19.1338
311	19.1883
312	19.2427
313	19.2972
314	19.3517
315	19.4061
316	19.4606
317	19.515
318	19.5695
319	19.6239
320	19.6784
321	19.7329
322	19.7873
323	19.8418
324	19.8962
325	19.9507
326	20.0052
327	20.0596
328	20.1141
329	20.1685
330	20.223
331	20.2774
332	20.3319
333	20.3864
334	20.4408
335	20.4953
336	20.5497
337	20.6042
338	20.6587
339	20.7131
340	20.7676
341	20.822
342	20.8765
343	20.9309
344	20.9854
345	21.0399
346	21.0943
347	21.1488
348	21.2032
349	21.2577
350	21.3122
351	21.3666
352	21.4211
353	21.4755
354	21.53
355	21.5844
356	21.6389
357	21.6934
358	21.7478
359	21.8023
360	21.8567
361	21.9112
362	21.9657
363	22.0201
364	22.0746
365	22.129
366	22.1835
367	22.2379
368	22.2924
369	22.3469
370	22.4013
371	22.4558
372	22.5102
373	22.5647
374	22.6192
375	22.6736
376	22.7281
377	22.7825
378	22.837
379	22.8914
380	22.9459
381	23.0004
382	23.0548
383	23.1093
384	23.1637
385	23.2182
386	23.2727
387	23.3271
388	23.3816
389	23.436
390	23.4905
391	23.5449
392	23.5994
393	23.6539
394	23.7083
395	23.7628
396	23.8172
397	23.8717
398	23.9262
399	23.9806
400	24.0351
401	24.0895
402	24.144
403	24.1984
404	24.2529
405	24.3074
406	24.3618
407	24.4163
408	24.4707
409	24.5252
410	24.5797
411	24.6341
412	24.6886
413	24.743
414	24.7975
415	24.8519
416	24.9064
417	24.9609
418	25.0153
419	25.0698
420	25.1242
421	25.1787
422	25.2332
423	25.2876
424	25.3421
425	25.3965
426	25.451
427	25.5054
428	25.5599
429	25.6144
430	25.6688
431	25.7233
432	25.7777
433	25.8322
434	25.8867
435	25.9411
436	25.9956
437	26.05
438	26.1045
439	26.1589
440	26.2134
441	26.2679
442	26.3223
443	26.3768
444	26.4312
445	26.4857
446	26.5402
447	26.5946
448	26.6491
449	26.7035
450	26.758
451	26.8124
452	26.8669
453	26.9214
454	26.9758
455	27.0303
456	27.0847
457	27.1392
458	27.1937
459	27.2481
460	27.3026
461	27.357
462	27.4115
463	27.4659
464	27.5204
465	27.5749
466	27.6293
467	27.6838
468	27.7382
469	27.7927
470	27.8472
471	27.9016
472	27.9561
473	28.0105
474	28.065
475	28.1194
476	28.1739
477	28.2284
478	28.2828
479	28.3373
480	28.3917
481	28.4462
482	28.5007
483	28.5551
484	28.6096
485	28.664
486	28.7185
487	28.7729
488	28.8274
489	28.8819
490	28.9363
491	28.9908
492	29.0452
493	29.0997
494	29.1542
495	29.2086
496	29.2631
497	29.3175
498	29.372
499	29.4264
500	29.4809
501	29.5354
502	29.5898
503	29.6443
504	29.6987
505	29.7532
506	29.8077
507	29.8621
508	29.9166
509	29.971
510	30.0255
511	30.0799
512	30.1344
513	30.1889
514	30.2433
515	30.2978
516	30.3522
517	30.4067
518	30.4612
519	30.5156
520	30.5701
521	30.6245
522	30.679
523	30.7334
524	30.7879
525	30.8424
526	30.8968
527	30.9513
528	31.0057
529	31.0602
530	31.1146
531	31.1691
532	31.2236
533	31.278
534	31.3325
535	31.3869
536	31.4414
537	31.4959
538	31.5503
539	31.6048
540	31.6592
541	31.7137
542	31.7681
543	31.8226
544	31.8771
545	31.9315
546	31.986
547	32.0404
548	32.0949
549	32.1494
550	32.2038
551	32.2583
552	32.3127
553	32.3672
554	32.4216
555	32.4761
556	32.5306
557	32.585
558	32.6395
559	32.6939
560	32.7484
561	32.8029
562	32.8573
563	32.9118
564	32.9662
565	33.0207
566	33.0751
567	33.1296
568	33.1841
569	33.2385
570	33.293
571	33.3474
572	33.4019
573	33.4564
574	33.5108
575	33.5653
576	33.6197
577	33.6742
578	33.7286
579	33.7831
580	33.8376
581	33.892
582	33.9465
583	34.0009
584	34.0554
585	34.1099
586	34.1643
587	34.2188
588	34.2732
589	34.3277
590	34.3821
591	34.4366
592	34.4911
593	34.5455
594	34.6
595	34.6544
596	34.7089
597	34.7634
598	34.8178
599	34.8723
600	34.9267
601	34.9812
602	35.0356
603	35.0901
604	35.1446
605	35.199
606	35.2535
607	35.3079
608	35.3624
609	35.4169
610	35.4713
611	35.5258
612	35.5802
613	35.6347
614	35.6891
615	35.7436
616	35.7981
617	35.8525
618	35.907
619	35.9614
620	36.0159
621	36.0704
622	36.1248
623	36.1793
624	36.2337
625	36.2882
626	36.3426
627	36.3971
628	36.4516
629	36.506
630	36.5605
631	36.6149
632	36.6694
633	36.7239
634	36.7783
635	36.8328
636	36.8872
637	36.9417
638	36.9961
639	37.0506
640	37.1051
641	37.1595
642	37.214
643	37.2684
644	37.3229
645	37.3774
646	37.4318
647	37.4863
648	37.5407
649	37.5952
650	37.6496
651	37.7041
652	37.7586
653	37.813
654	37.8675
655	37.9219
656	37.9764
657	38.0309
658	38.0853
659	38.1398
660	38.1942
661	38.2487
662	38.3031
663	38.3576
664	38.4121
665	38.4665
666	38.521
667	38.5754
668	38.6299
669	38.6844
670	38.7388
671	38.7933
672	38.8477
673	38.9022
674	38.9566
675	39.0111
676	39.0656
677	39.12
678	39.1745
679	39.2289
680	39.2834
681	39.3379
682	39.3923
683	39.4468
684	39.5012
685	39.5557
686	39.6101
687	39.6646
688	39.7191
689	39.7735
690	39.828
691	39.8824
692	39.9369
693	39.9914
694	40.0458
695	40.1003
696	40.1547
697	40.2092
698	40.2636
699	40.3181
700	40.3726
701	40.427
702	40.4815
703	40.5359
704	40.5904
705	40.6449
706	40.6993
707	40.7538
708	40.8082
709	40.8627
710	40.9171
711	40.9716
712	41.0261
713	41.0805
714	41.135
715	41.1894
716	41.2439
717	41.2984
718	41.3528
719	41.4073
720	41.4617
721	41.5162
722	41.5706
723	41.6251
724	41.6796
725	41.734
726	41.7885
727	41.8429
728	41.8974
729	41.9519
730	42.0063
731	42.0608
732	42.1152
733	42.1697
734	42.2241
735	42.2786
736	42.3331
737	42.3875
738	42.442
739	42.4964
740	42.5509
741	42.6054
742	42.6598
743	42.7143
744	42.7687
745	42.8232
746	42.8776
747	42.9321
748	42.9866
749	43.041
750	43.0955
751	43.1499
