# Supplementary material for: Identifying the most effective behavioural assays and predator cues for quantifying anti-predator responses in mammals: a systematic review
Source: Environ Evid. 2023 Apr 1;12:5. doi: 10.1186/s13750-023-00299-x (PMC11378833; doi:10.1186/s13750-023-00299-x)
Supplement: Supplementary file 9 — Additional file 9. Data extraction results. [file 13750_2023_299_MOESM9_ESM.xlsx]

## Sheet: Worksheet
comments	article id	study id	author	publication year	title	data location	study_name	Species_common	Species_latin	Sex	Size	Source_population	Assay_type	Behaviour_measured	Specialist_equipment	Comparison_exposure	Use_predator_cue	Cue_properties	Cue_move	Cue_type	Cue_size	Cue_Organic_Synthetic	Type_predator	Predator_source	No_populations	No_repeats_per_ind	No_repeats_per_pop	Repeatability_ind	Repeatability_pop	Control_type	Validate_methods	Mean_treatment	SD_treatment	SE_treatment	CI_treatment	Mean_control	SD_control	SE_control	CI_control	SD_SE_CI_defined	Sample_size_treatment	Sample_size_control	Min_treatment	Max_treatment	Median_treatment	FirstQ_treatment	ThirdQ_treatment	Min_control	Max_control
	52	1	Andersen, G. E.; Johnson, C. N.; Jones, M. E.	2016	Sympatric predator odour reveals a competitive relationship in size-structured mammalian carnivores	Fig 3 (a)	Quoll respond to cat (vigilance)	Spotted-tailed quoll	Dasyurus maculatus	Both	S	Wild	Feeding station	Vigilance	N	N	Y	OV	N	Faeces	S	Organic	Terrestrial	Introduced	1	0	0	NA	N	Blank	N	0.162	NA	NA	0.138	0.209	NA	NA	0.194	Y	26	25	NA	NA	NA	NA	NA	NA	NA
	52	2	Andersen, G. E.; Johnson, C. N.; Jones, M. E.	2016	Sympatric predator odour reveals a competitive relationship in size-structured mammalian carnivores	Fig 3. (b)	Quoll respond to cat (time spent at camera)	Spotted-tailed quoll	Dasyurus maculatus	Both	S	Wild	Feeding station	Exploration	N	N	Y	OV	N	Faeces	S	Organic	Terrestrial	Introduced	1	0	0	NA	N	Blank	N	0.187	NA	NA	0.562	0.602	NA	NA	0.54	Y	26	25	NA	NA	NA	NA	NA	NA	NA
	56	1	Anson, J. R.; Dickman, C. R.	2013	Behavioral responses of native prey to disparate predators: naivet, and predator recognition	Fig 2.	Ring-tail possum responds to goanna (Response time)	Ringtail possum	Pseudocheirus peregrinus	Both	S	Wild	Stimulus presentation	Escape	N	N	Y	O	N	Faeces	S	Organic	Terrestrial	Native	1	0	0	NA	N	Stimulus	N	8.016	NA	1.905	NA	25.397	NA	1.349	NA	Y	30	30	NA	NA	NA	NA	NA	NA	NA
	77	1	Atkins, R.; Blumstein, D. T.; Moseby, K. E.; West, R.; Hyatt, M.; Letnic, M.	2016	Deep evolutionary experience explains mammalian responses to predators	Fig 2a	Bettong responds to dingo (looking)	Burrowing bettong	Bettongia lesueur	Both	S	Haven	Feeding station	Vigilance	Predator models	N	Y	V	N	Model	M	Synthetic	Terrestrial	Native	1	0	0	N	N	Stimulus	N	NA	NA	NA	NA	NA	NA	NA	NA	NA	28	26	0	0.586	0.174	0.033	0.323	0	0.288
	77	3	Atkins, R.; Blumstein, D. T.; Moseby, K. E.; West, R.; Hyatt, M.; Letnic, M.	2016	Deep evolutionary experience explains mammalian responses to predators	Fig 2b	Bettong responds to dingo (escape)	Burrowing bettong	Bettongia lesueur	Both	S	Haven	Feeding station	Escape	Predator models	N	Y	V	N	Model	M	Synthetic	Terrestrial	Native	1	0	0	N	N	Stimulus	N	NA	NA	NA	NA	NA	NA	NA	NA	NA	28	26	0	0.031	0	0	0.015	0	0
	77	4	Atkins, R.; Blumstein, D. T.; Moseby, K. E.; West, R.; Hyatt, M.; Letnic, M.	2016	Deep evolutionary experience explains mammalian responses to predators	Fig 2. c	Bettong responds to dingo (wary approach)	Burrowing bettong	Bettongia lesueur	Both	S	Haven	Feeding station	Exploration	Predator models	N	Y	V	N	Model	M	Synthetic	Terrestrial	Native	1	0	0	N	N	Stimulus	N	NA	NA	NA	NA	NA	NA	NA	NA	NA	28	26	0	0.62	0.048	0	0.273	0	0.725
	77	5	Atkins, R.; Blumstein, D. T.; Moseby, K. E.; West, R.; Hyatt, M.; Letnic, M.	2016	Deep evolutionary experience explains mammalian responses to predators	Fig 2d	Bettong responds to dingo (low vigilance)	Burrowing bettong	Bettongia lesueur	Both	S	Haven	Feeding station	Vigilance	Predator models	N	Y	V	N	Model	M	Synthetic	Terrestrial	Native	1	0	0	N	N	Stimulus	N	NA	NA	NA	NA	NA	NA	NA	NA	NA	28	26	0	1	0.619	0.331	0.888	0	1
	77	7	Atkins, R.; Blumstein, D. T.; Moseby, K. E.; West, R.; Hyatt, M.; Letnic, M.	2016	Deep evolutionary experience explains mammalian responses to predators	Fig 3a	Rabbit responds to fox (looking)	European rabbit	Oryctolagus cuniculus	Both	S	Wild	Feeding station	Vigilance	Predator models	N	Y	V	N	Model	M	Synthetic	Terrestrial	Native	1	0	0	N	N	Stimulus	N	NA	NA	NA	NA	NA	NA	NA	NA	NA	24	25	0	0.93	0.17	0	0.433	0	0.926
	77	9	Atkins, R.; Blumstein, D. T.; Moseby, K. E.; West, R.; Hyatt, M.; Letnic, M.	2016	Deep evolutionary experience explains mammalian responses to predators	Fig 3b	Rabbit responds to fox (escape)	European rabbit	Oryctolagus cuniculus	Both	S	Wild	Feeding station	Escape	Predator models	N	Y	V	N	Model	M	Synthetic	Terrestrial	Native	1	0	0	N	N	Stimulus	N	NA	NA	NA	NA	NA	NA	NA	NA	NA	24	25	0	0.17	0.045	0.006	0.085	0	0.017
	77	10	Atkins, R.; Blumstein, D. T.; Moseby, K. E.; West, R.; Hyatt, M.; Letnic, M.	2016	Deep evolutionary experience explains mammalian responses to predators	Fig 3 c	Rabbit responds to fox (Wary approach)	European rabbit	Oryctolagus cuniculus	Both	S	Wild	Feeding station	Exploration	Predator models	N	Y	V	N	Model	M	Synthetic	Terrestrial	Native	1	0	0	N	N	Stimulus	N	NA	NA	NA	NA	NA	NA	NA	NA	NA	24	25	0	0.309	0	0	0.13	0	0
	77	11	Atkins, R.; Blumstein, D. T.; Moseby, K. E.; West, R.; Hyatt, M.; Letnic, M.	2016	Deep evolutionary experience explains mammalian responses to predators	Fig 3d	Rabbit responds to fox (low vigilance)	European rabbit	Oryctolagus cuniculus	Both	S	Wild	Feeding station	Vigilance	Predator models	N	Y	V	N	Model	M	Synthetic	Terrestrial	Native	1	0	0	N	N	Stimulus	N	NA	NA	NA	NA	NA	NA	NA	NA	NA	24	25	0	1	0.145	0	0.674	0	1
	85	1	Ayon, R. E.; Putman, B. J.; Clark, R. W.	2017	Recent encounters with rattlesnakes enhance ground squirrel responsiveness to predator cues	Fig 1	Squirrel responds to rattlesnake (anti-snake behaviour, novelty as control)	Californian ground squirrell	Otospermophilus beecheyi	Both	S	Wild	Stimulus presentation	Vigilance	Live predator	N	Y	AVO	Y	Live_predator	S	Organic	Terrestrial	Native	1	0	0	N	N	Stimulus	N	NA	NA	NA	NA	NA	NA	NA	NA	NA	19	19	0	87.647	20.882	4.706	45	0	0.882
	85	2	Ayon, R. E.; Putman, B. J.; Clark, R. W.	2017	Recent encounters with rattlesnakes enhance ground squirrel responsiveness to predator cues	Fig 2	Squirrel responds to rattlesnake (time spent investigating, novelty as control)	Californian ground squirrell	Otospermophilus beecheyi	Both	S	Wild	Stimulus presentation	Exploration	Live predator	N	Y	AVO	Y	Live_predator	S	Organic	Terrestrial	Native	1	0	0	N	N	Stimulus	N	NA	NA	NA	NA	NA	NA	NA	NA	NA	19	19	0	418.182	85.455	47.273	238.182	0	23.636
	89	1	Baack, J. K.; Switzer, P. V.	2000	Alarm calls affect foraging behavior in eastern chipmunks (Tamias striatus, Rodentia : Sciuridae)	Table 1	Chipmunks respond to alarm call (total residence time)	Eastern chipmunk	Tamias striatus	Both	S	Wild	Feeding station	Activity	N	N	Y	A	N	Conspecific alarm	NA	Organic	Terrestrial	Native	1	0	0	N	N	Stimulus	N	108.1	NA	20.8	NA	60.5	NA	6	NA	Y	12	12	NA	NA	NA	NA	NA	NA	NA
	89	2	Baack, J. K.; Switzer, P. V.	2000	Alarm calls affect foraging behavior in eastern chipmunks (Tamias striatus, Rodentia : Sciuridae)	Table 1	Chipmunks respond to alarm call (Rate of seed loading)	Eastern chipmunk	Tamias striatus	Both	S	Wild	Feeding station	Foraging	N	N	Y	A	N	Conspecific alarm	NA	Organic	Terrestrial	Native	1	0	0	N	N	Stimulus	N	0.66	NA	0.1	NA	0.97	NA	0.1	NA	Y	12	12	NA	NA	NA	NA	NA	NA	NA
	89	3	Baack, J. K.; Switzer, P. V.	2000	Alarm calls affect foraging behavior in eastern chipmunks (Tamias striatus, Rodentia : Sciuridae)	Table 1	Chipmunks respond to alarm call (number of look-ups)	Eastern chipmunk	Tamias striatus	Both	S	Wild	Feeding station	Vigilance	N	N	Y	A	N	Conspecific alarm	NA	Organic	Terrestrial	Native	1	0	0	N	N	Stimulus	N	15.4	NA	2.1	NA	12	NA	1.5	NA	Y	12	12	NA	NA	NA	NA	NA	NA	NA
	89	4	Baack, J. K.; Switzer, P. V.	2000	Alarm calls affect foraging behavior in eastern chipmunks (Tamias striatus, Rodentia : Sciuridae)	Table 1	Chipmunks respond to alarm call (Number of alert postures)	Eastern chipmunk	Tamias striatus	Both	S	Wild	Feeding station	Vigilance	N	N	Y	A	N	Conspecific alarm	NA	Organic	Terrestrial	Native	1	0	0	N	N	Stimulus	N	0.9	NA	0.4	NA	0.3	NA	0.1	NA	Y	12	12	NA	NA	NA	NA	NA	NA	NA
	89	5	Baack, J. K.; Switzer, P. V.	2000	Alarm calls affect foraging behavior in eastern chipmunks (Tamias striatus, Rodentia : Sciuridae)	Table 1	Chipmunks respond to alarm call (proportion vigilance time)	Eastern chipmunk	Tamias striatus	Both	S	Wild	Feeding station	Vigilance	N	N	Y	A	N	Conspecific alarm	NA	Organic	Terrestrial	Native	1	0	0	N	N	Stimulus	N	0.4	NA	0.1	NA	0.3	NA	0.1	NA	Y	12	12	NA	NA	NA	NA	NA	NA	NA
	89	6	Baack, J. K.; Switzer, P. V.	2000	Alarm calls affect foraging behavior in eastern chipmunks (Tamias striatus, Rodentia : Sciuridae)	Table 1	Chipmunks respond to alarm call (recovery time)	Eastern chipmunk	Tamias striatus	Both	S	Wild	Feeding station	Vigilance	N	N	Y	A	N	Conspecific alarm	NA	Organic	Terrestrial	Native	1	0	0	N	N	Stimulus	N	339.5	NA	65.1	NA	143.9	NA	17.1	NA	Y	12	12	NA	NA	NA	NA	NA	NA	NA
	89	7	Baack, J. K.; Switzer, P. V.	2000	Alarm calls affect foraging behavior in eastern chipmunks (Tamias striatus, Rodentia : Sciuridae)	Table 1	Chipmunks respond to alarm call (distance to cover)	Eastern chipmunk	Tamias striatus	Both	S	Wild	Feeding station	Vigilance	N	N	Y	A	N	Conspecific alarm	NA	Organic	Terrestrial	Native	1	0	0	N	N	Stimulus	N	2.8	NA	1	NA	3.9	NA	0.4	NA	Y	12	12	NA	NA	NA	NA	NA	NA	NA
	107	1	Baruzzi, C.; Lovari, S.; Fattorini, N.	2017	Catch me if you can: antipredatory behaviour of chamois to the wolf	Table 1	Chamois respond to wolf (% active females)	Apennine chamois	Rupicapra pyrenaica	Female	M	Wild	Stimulus presentation	Activity	N	N	Y	AVO	Y	Live_predator	M	Organic	Terrestrial	Native	2	0	0	N	N	Blank	N	89.9	NA	7	NA	94.4	NA	2	NA	Y	18	18	NA	NA	NA	NA	NA	NA	NA
	107	2	Baruzzi, C.; Lovari, S.; Fattorini, N.	2017	Catch me if you can: antipredatory behaviour of chamois to the wolf	Table 1	Chamois respond to wolf (Agressions per female)	Apennine chamois	Rupicapra pyrenaica	Female	M	Wild	Stimulus presentation	Other	N	N	Y	AVO	Y	Live_predator	M	Organic	Terrestrial	Native	2	0	0	N	N	Blank	N	0.06	NA	0.03	NA	0.11	NA	0.08	NA	Y	18	18	NA	NA	NA	NA	NA	NA	NA
	107	3	Baruzzi, C.; Lovari, S.; Fattorini, N.	2017	Catch me if you can: antipredatory behaviour of chamois to the wolf	Table 1	Chamois respond to wolf (head lifts per min)	Apennine chamois	Rupicapra pyrenaica	Both	M	Wild	Stimulus presentation	Vigilance	N	N	Y	AVO	Y	Live_predator	M	Organic	Terrestrial	Native	2	0	0	N	N	Blank	N	0.2	NA	0.2	NA	0.4	NA	0.1	NA	Y	18	18	NA	NA	NA	NA	NA	NA	NA
	107	4	Baruzzi, C.; Lovari, S.; Fattorini, N.	2017	Catch me if you can: antipredatory behaviour of chamois to the wolf	Table 1	Chamois respond to wolf (Head lift duration)	Apennine chamois	Rupicapra pyrenaica	Both	M	Wild	Stimulus presentation	Vigilance	N	N	Y	AVO	Y	Live_predator	M	Organic	Terrestrial	Native	2	0	0	N	N	Blank	N	42	NA	35	NA	5.8	NA	1.5	NA	Y	18	18	NA	NA	NA	NA	NA	NA	NA
	129	1	Bedoya-Perez, M. A.; Le, A.; McGregor, I. S.; Crowther, M. S.	2021	Antipredator responses toward cat fur in wild brown rats tested in a semi-natural environment	Fig 2a	Brown rats respond to cat (time in feeding station)	Brown rats	Rattus norvegicus	Both	S	Wild	Feeding station	Activity	N	N	Y	O	N	Predator fur	M	Organic	Terrestrial	Native	1	6	0	N	N	Stimulus	N	8.615	NA	2.654	NA	11.385	NA	3.385	NA	Y	19	19	NA	NA	NA	NA	NA	NA	NA
	129	2	Bedoya-Perez, M. A.; Le, A.; McGregor, I. S.; Crowther, M. S.	2021	Antipredator responses toward cat fur in wild brown rats tested in a semi-natural environment	Fig 2b	Brown rats (MALE) respond to cat (proportion of time feeding)	Brown rats	Rattus norvegicus	Male	S	Wild	Feeding station	Foraging	N	N	Y	O	N	Predator fur	M	Organic	Terrestrial	Native	1	6	0	N	N	Stimulus	N	0.047	NA	0.03	NA	0.076	0.039		NA	Y	9	9	NA	NA	NA	NA	NA	NA	NA
	129	3	Bedoya-Perez, M. A.; Le, A.; McGregor, I. S.; Crowther, M. S.	2021	Antipredator responses toward cat fur in wild brown rats tested in a semi-natural environment	Fig 2b	Brown rats (FEMALE) respond to cat (proportion of time feeding)	Brown rats	Rattus norvegicus	Female	S	Wild	Feeding station	Foraging	N	N	Y	O	N	Predator fur	M	Organic	Terrestrial	Native	1	6	0	N	N	Stimulus	N	0.168	NA	0.053	NA	0.226	NA	0.071	NA	Y	10	10	NA	NA	NA	NA	NA	NA	NA
	155	1	Berton, F.; Vogel, E.; Belzung, C.	1998	Modulation of mice anxiety in response to cat odor as a consequence of predators diet	Table 2	Mice respond to carnivore odour (self grooming, clay vs carnivorous)	Mouse (B6D2F1/JLCo)	Mus musculus	Male	S	Captive	Stimulus presentation	Other	N	N	Y	OV	N	Faeces	NA	Organic	Terrestrial	Native	1	0	0	N	N	Stimulus	N	5	NA	2	NA	3	NA	1	NA	Y	7	7	NA	NA	NA	NA	NA	NA	NA
	155	2	Berton, F.; Vogel, E.; Belzung, C.	1998	Modulation of mice anxiety in response to cat odor as a consequence of predators diet	Table 2	Mice respond to carnivore odour (Stimulus avoidance, clay vs carnivorous)	Mouse (B6D2F1/JLCo)	Mus musculus	Male	S	Captive	Stimulus presentation	Activity	N	N	Y	OV	N	Faeces	NA	Organic	Terrestrial	Native	1	0	0	N	N	Stimulus	N	18	NA	5	NA	0	NA	0	NA	Y	7	7	NA	NA	NA	NA	NA	NA	NA
	155	3	Berton, F.; Vogel, E.; Belzung, C.	1998	Modulation of mice anxiety in response to cat odor as a consequence of predators diet	Table 2	Mice respond to carnivore odour (stimulus digging, clay vs carnivorous)	Mouse (B6D2F1/JLCo)	Mus musculus	Male	S	Captive	Stimulus presentation	Other	N	N	Y	OV	N	Faeces	NA	Organic	Terrestrial	Native	1	0	0	N	N	Stimulus	N	1	NA	1	NA	11	NA	4	NA	Y	7	7	NA	NA	NA	NA	NA	NA	NA
	155	4	Berton, F.; Vogel, E.; Belzung, C.	1998	Modulation of mice anxiety in response to cat odor as a consequence of predators diet	Table 2	Mice respond to carnivore odour (stimulus handling, clay vs carnivorous)	Mouse (B6D2F1/JLCo)	Mus musculus	Male	S	Captive	Stimulus presentation	Exploration	N	N	Y	OV	N	Faeces	NA	Organic	Terrestrial	Native	1	0	0	N	N	Stimulus	N	0	NA	0	NA	12	NA	6	NA	Y	7	7	NA	NA	NA	NA	NA	NA	NA
	155	5	Berton, F.; Vogel, E.; Belzung, C.	1998	Modulation of mice anxiety in response to cat odor as a consequence of predators diet	Table 2	Mice respond to carnivore odour (stimulus sniffing, clay vs carnivorous)	Mouse (B6D2F1/JLCo)	Mus musculus	Male	S	Captive	Stimulus presentation	Vigilance	N	N	Y	OV	N	Faeces	NA	Organic	Terrestrial	Native	1	0	0	N	N	Stimulus	N	49	NA	6	NA	40	NA	7	NA	Y	7	7	NA	NA	NA	NA	NA	NA	NA
	155	6	Berton, F.; Vogel, E.; Belzung, C.	1998	Modulation of mice anxiety in response to cat odor as a consequence of predators diet	Table 2	Mice respond to carnivore odour (stimulus stretched approach, clay vs carnivorous)	Mouse (B6D2F1/JLCo)	Mus musculus	Male	S	Captive	Stimulus presentation	Other	N	N	Y	OV	N	Faeces	NA	Organic	Terrestrial	Native	1	0	0	N	N	Stimulus	N	64	NA	7	NA	22	NA	6	NA	Y	7	7	NA	NA	NA	NA	NA	NA	NA
	155	7	Berton, F.; Vogel, E.; Belzung, C.	1998	Modulation of mice anxiety in response to cat odor as a consequence of predators diet	Table 2	Mice respond to carnivore odour (food approach, clay vs carnivorous)	Mouse (B6D2F1/JLCo)	Mus musculus	Male	S	Captive	Stimulus presentation	Exploration	N	N	Y	OV	N	Faeces	NA	Organic	Terrestrial	Native	1	0	0	N	N	Stimulus	N	2	NA	1	NA	16	NA	1	NA	Y	7	7	NA	NA	NA	NA	NA	NA	NA
	155	8	Berton, F.; Vogel, E.; Belzung, C.	1998	Modulation of mice anxiety in response to cat odor as a consequence of predators diet	Table 2	Mice respond to carnivore odour (food consumption, clay vs carnivorous)	Mouse (B6D2F1/JLCo)	Mus musculus	Male	S	Captive	Stimulus presentation	Foraging	N	N	Y	OV	N	Faeces	NA	Organic	Terrestrial	Native	1	0	0	N	N	Stimulus	N	2	NA	1	NA	15	NA	3	NA	Y	7	7	NA	NA	NA	NA	NA	NA	NA
	155	9	Berton, F.; Vogel, E.; Belzung, C.	1998	Modulation of mice anxiety in response to cat odor as a consequence of predators diet	Table 2	Mice respond to carnivore odour (food sniffing, clay vs carnivorous)	Mouse (B6D2F1/JLCo)	Mus musculus	Male	S	Captive	Stimulus presentation	Foraging	N	N	Y	OV	N	Faeces	NA	Organic	Terrestrial	Native	1	0	0	N	N	Stimulus	N	55	NA	5	NA	49	NA	7	NA	Y	7	7	NA	NA	NA	NA	NA	NA	NA
	187	1	Bleicher, S. S.; Brown, J. S.; Embar, K.; Kotler, B. P.	2016	Novel predator recognition by Allenby's gerbil (Gerbillus andersoni allenbyi): do gerbils learn to respond to a snake that can "see" in the dark?	Fig 3	Gerbill responds to horned viper (GUD, open horned viper vs open control)	Allenby’s gerbils	Gerbillus andersoni allenbyi	Both	S	Wild	Giving up density	Foraging	N	N	Y	AVO	Y	Live_predator	S	Organic	Terrestrial	Native	1	0	0	N	N	Blank	N	2.661	NA	0.574	NA	6.261	NA	0.522	NA	Y	6	6	NA	NA	NA	NA	NA	NA	NA
	189	1	Bleicher, S. S.; Kotler, B. P.; Shalev, O.; Dixon, A.; Embar, K.; Brown, J. S.	2018	Divergent behavior amid convergent evolution: A case of four desert rodents learning to respond to known and novel vipers	Fig 3b	Pocket mice respond to side winders (GUD, side winder (grey) vs control (white))	Desert pocket mice	Chaetodipus penicillatus	Both	S	Wild	Giving up density	Foraging	N	Y	N	NA	NA	NA	NA	NA	Terrestrial	Native	1	0	0	N	N	Blank	N	4.557	NA	0.409	NA	2.546	NA	1.31	NA	Y	36	11	NA	NA	NA	NA	NA	NA	NA
	189	2	Bleicher, S. S.; Kotler, B. P.; Shalev, O.; Dixon, A.; Embar, K.; Brown, J. S.	2018	Divergent behavior amid convergent evolution: A case of four desert rodents learning to respond to known and novel vipers	Fig 3a	Kangaroo rats respond to side winders (GUD, side winder (grey) vs control (white))	Kangaroo rat	Dipodomys merriami	Both	S	Wild	Giving up density	Foraging	N	Y	N	NA	NA	NA	NA	NA	Terrestrial	Native	1	0	0	N	N	Blank	N	4.494	NA	0.314	NA	2.326	NA	0.943	NA	Y	33	10	NA	NA	NA	NA	NA	NA	NA
	189	3	Bleicher, S. S.; Kotler, B. P.; Shalev, O.; Dixon, A.; Embar, K.; Brown, J. S.	2018	Divergent behavior amid convergent evolution: A case of four desert rodents learning to respond to known and novel vipers	Fig 3c	Gerbils respond to horned viper (GUD, horned viper (grey) vs control (white))	Allenby's gerbil	Gerbillus andersoni allenbyi	Both	S	Wild	Giving up density	Foraging	N	Y	N	NA	NA	NA	NA	NA	Terrestrial	Native	1	0	0	N	N	Blank	N	3.688	NA	0.388	NA	1.876	NA	0.55	NA	Y	51	19	NA	NA	NA	NA	NA	NA	NA
	189	4	Bleicher, S. S.; Kotler, B. P.; Shalev, O.; Dixon, A.; Embar, K.; Brown, J. S.	2018	Divergent behavior amid convergent evolution: A case of four desert rodents learning to respond to known and novel vipers	Fig 3d	Gerbils respond to horned viper (GUD, horned viper (grey) vs control (white))	Greater Egyptian gerbil	Gerbillus pyramidum	Both	S	Wild	Giving up density	Foraging	N	Y	N	NA	NA	NA	NA	NA	Terrestrial	Native	1	0	0	N	N	Blank	N	4.465	NA	0.356	NA	0.809	NA	0.841	NA	Y	29	9	NA	NA	NA	NA	NA	NA	NA
	201	1	Blumstein, D. T.; Cooley, L.; Winternitz, J.; Daniel, J. C.	2008	Do yellow-bellied marmots respond to predator vocalizations?	Fig 5	Marmots respond to alarm calls (vigilance, alarm vs white crowned sparrow)	Yellow-bellied marmots	Marmota flaviventris	Both	S	Wild	Stimulus presentation	Vigilance	N	Y	Y	A	NA	Conspecific alarm	NA	Organic	NA	Native	1	0	0	N	N	Stimulus	N	0.326	NA	0.098	NA	0.6	NA	0.6	NA	Y	16	16	NA	NA	NA	NA	NA	NA	NA
	201	2	Blumstein, D. T.; Cooley, L.; Winternitz, J.; Daniel, J. C.	2008	Do yellow-bellied marmots respond to predator vocalizations?	Fig 5	Marmots respond to alarm calls (foraging, alarm vs white crowned sparrow)	Yellow-bellied marmots	Marmota flaviventris	Both	S	Wild	Stimulus presentation	Foraging	N	Y	Y	A	NA	Conspecific alarm	NA	Organic	NA	Native	1	0	0	N	N	Stimulus	N	0.136	NA	0.064	NA	0.387	NA	0.079	NA	Y	16	16	NA	NA	NA	NA	NA	NA	NA
	205	1	Blumstein, D. T.; Daniel, J. C.; Griffin, A. S.; Evans, C. S.	2000	Insular tammar wallabies (Macropus eugenii) respond to visual but not acoustic cues from predators	Fig 3	Wallabies respond to dingoes (looking, magpie vs dingoes)	Tammar wallaby	Macropus eugenii	Both	M	Haven	Stimulus presentation	Vigilance	N	N	Y	A	NA	Predator call	NA	Organic	Terrestrial	Native	1	0	0	N	N	Stimulus	N	33.548	NA	NA	15.484	20.645	NA	NA	14.194	Y	18	18	NA	NA	NA	NA	NA	NA	NA
	205	2	Blumstein, D. T.; Daniel, J. C.; Griffin, A. S.; Evans, C. S.	2000	Insular tammar wallabies (Macropus eugenii) respond to visual but not acoustic cues from predators	Fig 3	Wallabies respond to dingoes (foraging, magpie vs dingoes)	Tammar wallaby	Macropus eugenii	Both	M	Haven	Stimulus presentation	Foraging	N	N	Y	A	NA	Predator call	NA	Organic	Terrestrial	Native	1	0	0	N	N	Stimulus	N	35.484	NA	NA	14.839	23.226	NA	NA	14.194	Y	18	18	NA	NA	NA	NA	NA	NA	NA
	205	3	Blumstein, D. T.; Daniel, J. C.; Griffin, A. S.; Evans, C. S.	2000	Insular tammar wallabies (Macropus eugenii) respond to visual but not acoustic cues from predators	Fig 3	Wallabies respond to dingoes (walking, magpie vs dingoes)	Tammar wallaby	Macropus eugenii	Both	M	Haven	Stimulus presentation	Activity	N	N	Y	A	NA	Predator call	NA	Organic	Terrestrial	Native	1	0	0	N	N	Stimulus	N	-0.469	NA	NA	-0.625	0.312	NA	NA	0.625	Y	18	18	NA	NA	NA	NA	NA	NA	NA
	205	4	Blumstein, D. T.; Daniel, J. C.; Griffin, A. S.; Evans, C. S.	2000	Insular tammar wallabies (Macropus eugenii) respond to visual but not acoustic cues from predators	Fig 3	Wallabies respond to conspecific alarm thumping (looking, magpie vs thumping)	Tammar wallaby	Macropus eugenii	Both	M	Haven	Stimulus presentation	Vigilance	N	N	Y	A	NA	Conspecific alarm	NA	Organic	Terrestrial	Native	1	0	0	N	N	Stimulus	N	45.484	NA	NA	15.484	20.645	NA	NA	14.194	Y	18	18	NA	NA	NA	NA	NA	NA	NA
	205	5	Blumstein, D. T.; Daniel, J. C.; Griffin, A. S.; Evans, C. S.	2000	Insular tammar wallabies (Macropus eugenii) respond to visual but not acoustic cues from predators	Fig 3	Wallabies respond to conspecific alarm thumping (foraging, magpie vs thumping)	Tammar wallaby	Macropus eugenii	Both	M	Haven	Stimulus presentation	Foraging	N	N	Y	A	NA	Conspecific alarm	NA	Organic	Terrestrial	Native	1	0	0	N	N	Stimulus	N	47.419	NA	NA	15.08	23.226	NA	NA	14.194	Y	18	18	NA	NA	NA	NA	NA	NA	NA
	205	6	Blumstein, D. T.; Daniel, J. C.; Griffin, A. S.; Evans, C. S.	2000	Insular tammar wallabies (Macropus eugenii) respond to visual but not acoustic cues from predators	Fig 3	Wallabies respond to conspecific alarm thumping (walking, magpie vs thumping)	Tammar wallaby	Macropus eugenii	Both	M	Haven	Stimulus presentation	Activity	N	N	Y	A	NA	Conspecific alarm	NA	Organic	Terrestrial	Native	1	0	0	N	N	Stimulus	N	-0.476	NA	NA	-1.111	0.312	NA	NA	0.625	Y	18	18	NA	NA	NA	NA	NA	NA	NA
	205	7	Blumstein, D. T.; Daniel, J. C.; Griffin, A. S.; Evans, C. S.	2000	Insular tammar wallabies (Macropus eugenii) respond to visual but not acoustic cues from predators	Fig 5	Wallabies respond to cats (looking, cart vs cat)	Tammar wallaby	Macropus eugenii	Both	M	Haven	Stimulus presentation	Vigilance	N	N	Y	A	NA	Predator call	NA	Organic	Terrestrial	Introduced	1	0	0	N	N	Stimulus	N	46.667	NA	NA	16.471	12.157	NA	NA	9.412	Y	18	18	NA	NA	NA	NA	NA	NA	NA
	205	8	Blumstein, D. T.; Daniel, J. C.; Griffin, A. S.; Evans, C. S.	2000	Insular tammar wallabies (Macropus eugenii) respond to visual but not acoustic cues from predators	Fig 5	Wallabies respond to cats (foraging, cart vs cat)	Tammar wallaby	Macropus eugenii	Both	M	Haven	Stimulus presentation	Foraging	N	N	Y	A	NA	Predator call	NA	Organic	Terrestrial	Introduced	1	0	0	N	N	Stimulus	N	61.569	NA	NA	19.216	22.745	NA	NA	14.902	Y	18	18	NA	NA	NA	NA	NA	NA	NA
	205	9	Blumstein, D. T.; Daniel, J. C.; Griffin, A. S.; Evans, C. S.	2000	Insular tammar wallabies (Macropus eugenii) respond to visual but not acoustic cues from predators	Fig 5	Wallabies respond to cats (walking, cart vs cat)	Tammar wallaby	Macropus eugenii	Both	M	Haven	Stimulus presentation	Activity	N	N	Y	A	NA	Predator call	NA	Organic	Terrestrial	Introduced	1	0	0	N	N	Stimulus	N	7.377	NA	NA	5	1.721	NA	NA	2.295	Y	18	18	NA	NA	NA	NA	NA	NA	NA
	206	1	Blumstein, D. T.; Daniel, J. C.; Schnell, M. R.; Ardron, J. G.; Evans, C. S.	2002	Antipredator behaviour of red-necked pademelons: a factor contributing to species survival?	Fig 1	Pademelon respond to foxes (vigilance, cart vs fox)	Red-necked pademelon	Thylogale thetis	Both	M	Captive	Stimulus presentation	Vigilance	Predator models	N	Y	V	N	Predator model	M	Organic	Terrestrial	Introduced	1	0	0	N	N	Stimulus	N	6.964	NA	4.286	NA	16.25	NA	5.357	NA	Y	18	18	NA	NA	NA	NA	NA	NA	NA
	206	2	Blumstein, D. T.; Daniel, J. C.; Schnell, M. R.; Ardron, J. G.; Evans, C. S.	2002	Antipredator behaviour of red-necked pademelons: a factor contributing to species survival?	Fig 1	Pademelon respond to foxes (foraging, cart vs fox)	Red-necked pademelon	Thylogale thetis	Both	M	Captive	Stimulus presentation	Foraging	Predator models	N	Y	V	N	Predator model	M	Organic	Terrestrial	Introduced	1	0	0	N	N	Stimulus	N	5.714	NA	3.75	NA	16.786	NA	4.464	NA	Y	18	18	NA	NA	NA	NA	NA	NA	NA
	208	1	Blumstein, D. T.; Ferando, E.; Stankowich, T.	2009	A test of the multipredator hypothesis: yellow-bellied marmots respond fearfully to the sight of novel and extinct predators	Fig 2a	Marmots respond to coyotes (low vigilance, duiker vs coyote)	Yellow-bellied marmots	Marmota flaviventris	Both	S	Wild	Stimulus presentation	Vigilance	Predator models	N	Y	V	N	Predator photograph	M	Synthetic	Terrestrial	Native	1	0	0	N	N	Stimulus	N	0.685	NA	0.062	NA	0.738	NA	0.07	NA	Y	13	24	NA	NA	NA	NA	NA	NA	NA
	208	2	Blumstein, D. T.; Ferando, E.; Stankowich, T.	2009	A test of the multipredator hypothesis: yellow-bellied marmots respond fearfully to the sight of novel and extinct predators	Fig 2b	Marmots respond to coyotes (high vigilance, duiker vs coyote)	Yellow-bellied marmots	Marmota flaviventris	Both	S	Wild	Stimulus presentation	Vigilance	Predator models	N	Y	V	N	Predator photograph	M	Synthetic	Terrestrial	Native	1	0	0	N	N	Stimulus	N	0	NA	0.004	NA	0.061	NA	0.036	NA	Y	13	24	NA	NA	NA	NA	NA	NA	NA
	208	3	Blumstein, D. T.; Ferando, E.; Stankowich, T.	2009	A test of the multipredator hypothesis: yellow-bellied marmots respond fearfully to the sight of novel and extinct predators	Fig 2c	Marmots respond to coyotes (hiding, duiker vs coyote)	Yellow-bellied marmots	Marmota flaviventris	Both	S	Wild	Stimulus presentation	Escape	Predator models	N	Y	V	N	Predator photograph	M	Synthetic	Terrestrial	Native	1	0	0	N	N	Stimulus	N	0.082	NA	0.073	NA	0.056	NA	0.038	NA	Y	12	12	NA	NA	NA	NA	NA	NA	NA
	208	4	Blumstein, D. T.; Ferando, E.; Stankowich, T.	2009	A test of the multipredator hypothesis: yellow-bellied marmots respond fearfully to the sight of novel and extinct predators	Fig 2e	Marmots respond to coyotes (moving, duiker vs coyote)	Yellow-bellied marmots	Marmota flaviventris	Both	S	Wild	Stimulus presentation	Activity	Predator models	N	Y	V	N	Predator photograph	M	Synthetic	Terrestrial	Native	1	0	0	N	N	Stimulus	N	0.034	NA	0.02	NA	0.092	NA	0.021	NA	Y	12	12	NA	NA	NA	NA	NA	NA	NA
	208	5	Blumstein, D. T.; Ferando, E.; Stankowich, T.	2009	A test of the multipredator hypothesis: yellow-bellied marmots respond fearfully to the sight of novel and extinct predators	Fig 2f	Marmots respond to coyotes (foraging, duiker vs coyote)	Yellow-bellied marmots	Marmota flaviventris	Both	S	Wild	Stimulus presentation	Foraging	Predator models	N	Y	V	N	Predator photograph	M	Synthetic	Terrestrial	Native	1	0	0	N	N	Stimulus	N	0.147	NA	0.053	NA	0.095	NA	0.036	NA	Y	12	12	NA	NA	NA	NA	NA	NA	NA
	212	6	Blumstein, D. T.; Holland, B. D.; Daniel, J. C.	2006	Predator discrimination and 'personality' in captive Vancouver Island marmots (Marmota vancouverensis)	Fig 2 (cart vs cougar)	Captive marmots respond to cougar (foraging)	Yellow-bellied marmots	Marmota flaviventris	Both	S	Captive	Stimulus presentation	Foraging	Predator models	N	Y	V	N	Predator photograph	M	Synthetic	Terrestrial	Native	1	0	0	N	N	Stimulus	N	0.161	NA	0.086	NA	0.294	NA	0.117	NA	Y	12	12	NA	NA	NA	NA	NA	NA	NA
	212	7	Blumstein, D. T.; Holland, B. D.; Daniel, J. C.	2006	Predator discrimination and 'personality' in captive Vancouver Island marmots (Marmota vancouverensis)	Fig 2	Captive marmots respond to cougar (vigilance, cart vs cougar)	Yellow-bellied marmots	Marmota flaviventris	Both	S	Captive	Stimulus presentation	Vigilance	Predator models	N	Y	V	N	Predator photograph	M	Synthetic	Terrestrial	Native	1	0	0	N	N	Stimulus	N	0.452	NA	0.098	NA	0.203	NA	0.108	NA	Y	12	12	NA	NA	NA	NA	NA	NA	NA
	212	8	Blumstein, D. T.; Holland, B. D.; Daniel, J. C.	2006	Predator discrimination and 'personality' in captive Vancouver Island marmots (Marmota vancouverensis)	Fig 2	Captive marmots respond to wolf (foraging, cart vs wolf)	Yellow-bellied marmots	Marmota flaviventris	Both	S	Captive	Stimulus presentation	Foraging	Predator models	N	Y	V	N	Predator photograph	M	Synthetic	Terrestrial	Native	1	0	0	N	N	Stimulus	N	0.21	NA	0.096	NA	0.294	NA	0.117	NA	Y	12	12	NA	NA	NA	NA	NA	NA	NA
	212	9	Blumstein, D. T.; Holland, B. D.; Daniel, J. C.	2006	Predator discrimination and 'personality' in captive Vancouver Island marmots (Marmota vancouverensis)	Fig 2	Captive marmots respond to wolf (vigilance, cart vs wolf)	Yellow-bellied marmots	Marmota flaviventris	Both	S	Captive	Stimulus presentation	Vigilance	Predator models	N	Y	V	N	Predator photograph	M	Synthetic	Terrestrial	Native	1	0	0	N	N	Stimulus	N	0.433	NA	0.089	NA	0.203	NA	0.108	NA	Y	12	12	NA	NA	NA	NA	NA	NA	NA
	212	1	Blumstein, D. T.; Holland, B. D.; Daniel, J. C.	2006	Predator discrimination and 'personality' in captive Vancouver Island marmots (Marmota vancouverensis)	Fig 2	Marmots respond to cougar (foraging, cart vs cougar)	Vancouver Island marmots	Marmota vancouverensis	Both	S	Wild	Stimulus presentation	Foraging	Predator models	N	Y	V	N	Predator model	M	Organic	Terrestrial	Native	1	0	0	N	N	Stimulus	N	0.119	NA	0.055	NA	0.317	NA	0.075	NA	Y	9	9	NA	NA	NA	NA	NA	NA	NA
	212	2	Blumstein, D. T.; Holland, B. D.; Daniel, J. C.	2006	Predator discrimination and 'personality' in captive Vancouver Island marmots (Marmota vancouverensis)	Fig 2	Marmots respond to cougar (vigilance, cart vs cougar)	Vancouver Island marmots	Marmota vancouverensis	Both	S	Wild	Stimulus presentation	Vigilance	Predator models	N	Y	V	N	Predator model	M	Organic	Terrestrial	Native	1	0	0	N	N	Stimulus	N	0.321	NA	0.059	NA	0.18	NA	0.079	NA	Y	9	9	NA	NA	NA	NA	NA	NA	NA
	212	4	Blumstein, D. T.; Holland, B. D.; Daniel, J. C.	2006	Predator discrimination and 'personality' in captive Vancouver Island marmots (Marmota vancouverensis)	Fig 2	Marmots respond to wolf (foraging, cart vs wolf)	Vancouver Island marmots	Marmota vancouverensis	Both	S	Wild	Stimulus presentation	Foraging	Predator models	N	Y	V	N	Predator model	M	Organic	Terrestrial	Native	1	0	0	N	N	Stimulus	N	0.138	NA	0.073	NA	0.317	NA	0.075	NA	Y	9	9	NA	NA	NA	NA	NA	NA	NA
	212	5	Blumstein, D. T.; Holland, B. D.; Daniel, J. C.	2006	Predator discrimination and 'personality' in captive Vancouver Island marmots (Marmota vancouverensis)	Fig 2	Marmots respond to wolf (vigilance, cart vs wolf)	Vancouver Island marmots	Marmota vancouverensis	Both	S	Wild	Stimulus presentation	Vigilance	Predator models	N	Y	V	N	Predator model	M	Organic	Terrestrial	Native	1	0	0	N	N	Stimulus	N	0.449	NA	0.079	NA	0.18	NA	0.079	NA	Y	9	9	NA	NA	NA	NA	NA	NA	NA
	312	1	Burns-Cusato, M.; Glueck, A. C.; Merchak, A. R.; Palmer, C. L.; Rieskamp, J. D.; Duggan, I. S.; Hinds, R. T.; Cusato, B.	2016	Threats from the past: Barbados green monkeys (Chlorocebus sabaeus) fear leopards after centuries of isolation	Fig 3	Green monkeys respond to leopard (time near, whiteboard vs leopard)	Green monkeys	Chlorocebus sabaeus	Both	S	Haven	Feeding station	Exploration	N	N	Y	V	NA	Predator photograph	L	Synthetic	Terrestrial	Historic	1	0	0	N	N	Stimulus	N	17.778	NA	14.815	NA	118.519	NA	42.963	NA	Y	12	12	NA	NA	NA	NA	NA	NA	NA
	312	2	Burns-Cusato, M.; Glueck, A. C.; Merchak, A. R.; Palmer, C. L.; Rieskamp, J. D.; Duggan, I. S.; Hinds, R. T.; Cusato, B.	2016	Threats from the past: Barbados green monkeys (Chlorocebus sabaeus) fear leopards after centuries of isolation	Fig 3	Green monkeys respond to leopard (grabs, whiteboard vs leopard)	Green monkeys	Chlorocebus sabaeus	Both	S	Haven	Feeding station	Foraging	N	N	Y	V	NA	Predator photograph	L	Synthetic	Terrestrial	Historic	1	0	0	N	N	Stimulus	N	2.698	NA	1.905	NA	13.571	NA	3.81	NA	Y	12	12	NA	NA	NA	NA	NA	NA	NA
	312	3	Burns-Cusato, M.; Glueck, A. C.; Merchak, A. R.; Palmer, C. L.; Rieskamp, J. D.; Duggan, I. S.; Hinds, R. T.; Cusato, B.	2016	Threats from the past: Barbados green monkeys (Chlorocebus sabaeus) fear leopards after centuries of isolation	Fig 5	Green monkeys respond to predator eyes (time near)	Green monkeys	Chlorocebus sabaeus	Both	S	Haven	Feeding station	Exploration	N	N	Y	V	NA	Predator photograph	L	Synthetic	Terrestrial	Historic	1	0	0	N	N	Stimulus	N	18.551	NA	6.522	NA	30.87	NA	7.101	NA	Y	13	13	NA	NA	NA	NA	NA	NA	NA
	312	4	Burns-Cusato, M.; Glueck, A. C.; Merchak, A. R.; Palmer, C. L.; Rieskamp, J. D.; Duggan, I. S.; Hinds, R. T.; Cusato, B.	2016	Threats from the past: Barbados green monkeys (Chlorocebus sabaeus) fear leopards after centuries of isolation	Fig 5	Green monkeys respond to predator eyes (grabs)	Green monkeys	Chlorocebus sabaeus	Both	S	Haven	Feeding station	Foraging	N	N	Y	V	NA	Predator photograph	L	Synthetic	Terrestrial	Historic	1	0	0	N	N	Stimulus	N	2.5	NA	0.812	NA	6	NA	1.033	NA	Y	13	13	NA	NA	NA	NA	NA	NA	NA
	312	5	Burns-Cusato, M.; Glueck, A. C.; Merchak, A. R.; Palmer, C. L.; Rieskamp, J. D.; Duggan, I. S.; Hinds, R. T.; Cusato, B.	2016	Threats from the past: Barbados green monkeys (Chlorocebus sabaeus) fear leopards after centuries of isolation	Fig 6	Green monkeys respond to predator pattern (time near)	Green monkeys	Chlorocebus sabaeus	Both	S	Haven	Feeding station	Exploration	N	N	Y	V	NA	Predator photograph	L	Synthetic	Terrestrial	Historic	1	0	0	N	N	Stimulus	N	11.681	NA	11.15	NA	32.566	NA	5.487	NA	Y	14	14	NA	NA	NA	NA	NA	NA	NA
	312	6	Burns-Cusato, M.; Glueck, A. C.; Merchak, A. R.; Palmer, C. L.; Rieskamp, J. D.; Duggan, I. S.; Hinds, R. T.; Cusato, B.	2016	Threats from the past: Barbados green monkeys (Chlorocebus sabaeus) fear leopards after centuries of isolation	Fig 6	Green monkeys respond to predator pattern (grabs)	Green monkeys	Chlorocebus sabaeus	Both	S	Haven	Feeding station	Foraging	N	N	Y	V	NA	Predator photograph	L	Synthetic	Terrestrial	Historic	1	0	0	N	N	Stimulus	N	1.357	NA	0.429	NA	4.643	NA	0.857	NA	Y	14	14	NA	NA	NA	NA	NA	NA	NA
	317	1	Bytheway, J. P.; Banks, P. B.	2019	Overcoming prey naivete: Free-living marsupials develop recognition and effective behavioral responses to alien predators in Australia	Fig 2a; foxes present	Bandicoots respond to foxes (vigilance, fox vs control)	Northern brown bandicoots	Isoodon macrourus	Both	S	Wild	Feeding station	Vigilance	N	N	Y	O	NA	Predator urine	S	Organic	Terrestrial	Introduced	2	0	0	N	N	Stimulus	N	0.193	NA	0.041	NA	0.059	NA	0.028	NA	Y	3	8	NA	NA	NA	NA	NA	NA	NA
	317	2	Bytheway, J. P.; Banks, P. B.	2019	Overcoming prey naivete: Free-living marsupials develop recognition and effective behavioral responses to alien predators in Australia	Fig 2b; foxes present	Bandicoots respond to foxes (foraging, fox vs control)	Northern brown bandicoots	Isoodon macrourus	Both	S	Wild	Feeding station	Foraging	N	N	Y	O	NA	Predator urine	S	Organic	Terrestrial	Introduced	2	0	0	N	N	Stimulus	N	0.214	NA	0.015	NA	0.263	NA	0.01	NA	Y	3	8	NA	NA	NA	NA	NA	NA	NA
	318	1	Bytheway, J. P.; Carthey, A. J. R.; Banks, P. B.	2013	Risk vs. reward: how predators and prey respond to aging olfactory cues	Fig 1	Rats respond to fox odour (fresh treatment night 1 (either) vs control treatment night 1)	Bush rats	Rattus fuscipes	Both	S	Wild	Giving up density	Foraging	N	N	Y	O	NA	Predator odour	M	Organic	Terrestrial	Introduced	1	0	0	N	N	Stimulus	N	2.714	NA	2.81	NA	-3.143	NA	1.19	NA	Y	6	6	NA	NA	NA	NA	NA	NA	NA
	332	1	Cappa, F.; Campos, V.; Giannoni, S.; Andino, N.	2017	The effects of poaching and habitat structure on anti-predator behavioral strategies: A guanaco population in a high cold desert as case study	Fig 2	Guanacos respond to humans (FID, with poaching vs without poaching)	Guanico	Lama guanicoe	Both	L	Wild	Flight initiation distance	Escape	N	Y	Y	AVO	Y	Vehicle	L	Synthetic	Terrestrial	Introduced	1	0	0	N	N	NA	N	NA	NA	NA	NA	NA	NA	NA	NA	Y	30	70	99.048	1005.71	470.046	331.429	651.429	34.286	756.19
	336	1	Carlsen, M.; Lodal, J.; Leirs, H.; Jensen, T. S.	1999	The effect of predation risk on body weight in the field vole, Microtus agrestis	Table 4, experiment 2	Voles respond to predator cue (mean daily intake)	Field vole	Microtus agrestis	Both	S	Wild	Feeding station	Foraging	N	N	Y	OV	NA	Faeces	S	Organic	Terrestrial	Native	1	0	0	N	N	Blank	N	0.2	NA	NA	0.022	0.185	NA	NA	0.02	Y	11	11	NA	NA	NA	NA	NA	NA	NA
	352	1	Carthey, A. J. R.; Banks, P. B.	2016	Naivete is not forever: responses of a vulnerable native rodent to its long term alien predators	Fig 1	Bush rats respond to dogs (GUD, grey control vs grey dog)	Bush rats	Rattus fuscipes	Both	S	Wild	Giving up density	Foraging	N	N	Y	O	NA	Predator odour	M	Organic	Terrestrial	Native	1	0	0	N	N	Stimulus	N	6.242	NA	2.545	NA	-2.121	NA	-2.242	NA	Y	12	12	NA	NA	NA	NA	NA	NA	NA
	352	2	Carthey, A. J. R.; Banks, P. B.	2016	Naivete is not forever: responses of a vulnerable native rodent to its long term alien predators	Fig 1	Bush rats respond to quoll (GUD, grey control vs grey quoll)	Bush rats	Rattus fuscipes	Both	S	Wild	Giving up density	Foraging	N	N	Y	O	NA	Predator odour	M	Organic	Terrestrial	Native	1	0	0	N	N	Stimulus	N	1.939	NA	2.727	NA	-2.121	NA	-2.242	NA	Y	12	12	NA	NA	NA	NA	NA	NA	NA
	363	1	Chamaille-Jammes, S.; Malcuit, H.; Le Saout, S.; Martin, J. L.	2014	Innate threat-sensitive foraging: black-tailed deer remain more fearful of wolf than of the less dangerous black bear even after 100 years of wolf absence	Fig 1	Black-tailed dear respond to black bear (sniffing, cologne vs bear)	Black-tailed deer	Odocoilus hemionus sitkensis	Both	L	Wild	Feeding station	Exploration	N	N	Y	O	NA	Predator urine	L	Organic	Terrestrial	Native	1	0	0	N	N	Stimulus	N	4.727	8.364	NA	NA	0	0.727	NA	NA	Y	8	19	NA	NA	NA	NA	NA	NA	NA
	363	2	Chamaille-Jammes, S.; Malcuit, H.; Le Saout, S.; Martin, J. L.	2014	Innate threat-sensitive foraging: black-tailed deer remain more fearful of wolf than of the less dangerous black bear even after 100 years of wolf absence	Fig 1	Black-tailed dear respond to black bear (vigilance, cologne vs bear)	Black-tailed deer	Odocoilus hemionus sitkensis	Both	L	Wild	Feeding station	Vigilance	N	N	Y	O	NA	Predator urine	L	Organic	Terrestrial	Native	1	0	0	N	N	Stimulus	N	13.818	18.182	NA	NA	8	10.182	NA	NA	Y	8	19	NA	NA	NA	NA	NA	NA	NA
	363	3	Chamaille-Jammes, S.; Malcuit, H.; Le Saout, S.; Martin, J. L.	2014	Innate threat-sensitive foraging: black-tailed deer remain more fearful of wolf than of the less dangerous black bear even after 100 years of wolf absence	Fig 1	Black-tailed dear respond to black bear (time spent, cologne vs bear)	Black-tailed deer	Odocoilus hemionus sitkensis	Both	L	Wild	Feeding station	Exploration	N	N	Y	O	NA	Predator urine	L	Organic	Terrestrial	Native	1	0	0	N	N	Stimulus	N	11.014	9.42	NA	NA	20	7.536	NA	NA	Y	7	21	NA	NA	NA	NA	NA	NA	NA
	407	1	Christensen, J. W.; Rundgren, M.	2008	Predator odour per se does not frighten domestic horses	3.1. Experiment 1: predator urine	Horse responds to wolf urine(sniffing, horse vs wolf urine)	Horse	Equus caballus	Both	L	Wild	Feeding station	Exploration	N	N	Y	O	NA	Predator urine	L	Organic	Terrestrial	Native	1	0	0	N	N	Stimulus	N	16.5	NA	4.8	NA	1.2	NA	0.6	NA	Y	11	11	NA	NA	NA	NA	NA	NA	NA
	407	2	Christensen, J. W.; Rundgren, M.	2008	Predator odour per se does not frighten domestic horses	3.1. Experiment 1: predator urine	Horse responds to wolf urine (eating bouts, horse vs wolf urine)	Horse	Equus caballus	Both	L	Wild	Feeding station	Foraging	N	N	Y	O	NA	Predator urine	L	Organic	Terrestrial	Native	1	0	0	N	N	Stimulus	N	4.8	NA	0.4	NA	3.9	NA	0.3	NA	Y	11	11	NA	NA	NA	NA	NA	NA	NA
	407	3	Christensen, J. W.; Rundgren, M.	2008	Predator odour per se does not frighten domestic horses	Table 2	Horse responds to conspecific blood (eating, day 1 control vs day 2)	Horse	Equus caballus	Both	L	Wild	Stimulus presentation	Foraging	N	N	Y	OV	NA	Conspecific blood	NA	NA	NA	Native	1	0	0	N	N	Blank	N	67	NA	5.1	NA	85.9	NA	5.4	NA	Y	12	12	NA	NA	NA	NA	NA	NA	NA
	407	4	Christensen, J. W.; Rundgren, M.	2008	Predator odour per se does not frighten domestic horses	Table 2	Horse responds to conspecific blood (sniffing, day 1 control vs day 2)	Horse	Equus caballus	Both	L	Wild	Stimulus presentation	Exploration	N	N	Y	OV	NA	Conspecific blood	NA	NA	NA	Native	1	0	0	N	N	Blank	N	14.9	NA	3.8	NA	0	NA	0	NA	Y	12	12	NA	NA	NA	NA	NA	NA	NA
	407	5	Christensen, J. W.; Rundgren, M.	2008	Predator odour per se does not frighten domestic horses	Table 2	Horse responds to conspecific blood (focus others, day 1 control vs day 2)	Horse	Equus caballus	Both	L	Wild	Stimulus presentation	Vigilance	N	N	Y	OV	NA	Conspecific blood	NA	NA	NA	Native	1	0	0	N	N	Blank	N	9.9	NA	3.7	NA	4.1	NA	1	NA	Y	12	12	NA	NA	NA	NA	NA	NA	NA
	407	6	Christensen, J. W.; Rundgren, M.	2008	Predator odour per se does not frighten domestic horses	Table 2	Horse responds to conspecific blood (eating bouts, day 1 control vs day 2)	Horse	Equus caballus	Both	L	Wild	Stimulus presentation	Foraging	N	N	Y	OV	NA	Conspecific blood	NA	NA	NA	Native	1	0	0	N	N	Blank	N	9.8	NA	1	NA	6.6	NA	0.7	NA	Y	12	12	NA	NA	NA	NA	NA	NA	NA
	407	7	Christensen, J. W.; Rundgren, M.	2008	Predator odour per se does not frighten domestic horses	Table 2	Horse responds to conspecific blood (sniffing bouts, day 1 control vs day 2)	Horse	Equus caballus	Both	L	Wild	Stimulus presentation	Exploration	N	N	Y	OV	NA	Conspecific blood	NA	NA	NA	Native	1	0	0	N	N	Blank	N	4.6	NA	1.1	NA	0	NA	0	NA	Y	12	12	NA	NA	NA	NA	NA	NA	NA
	407	8	Christensen, J. W.; Rundgren, M.	2008	Predator odour per se does not frighten domestic horses	Table 2	Horse responds to wolf fur (eating, day 3 control vs day 4)	Horse	Equus caballus	Both	L	Wild	Stimulus presentation	Foraging	N	N	Y	OV	NA	Predator fur	L	Organic	Terrestrial	Native	1	0	0	N	N	Blank	N	56	NA	5	NA	86.3	NA	4.7	NA	Y	12	12	NA	NA	NA	NA	NA	NA	NA
	407	9	Christensen, J. W.; Rundgren, M.	2008	Predator odour per se does not frighten domestic horses	Table 2	Horse responds to wolf fur (sniffing, day 3 control vs day 4)	Horse	Equus caballus	Both	L	Wild	Stimulus presentation	Exploration	N	N	Y	OV	NA	Predator fur	L	Organic	Terrestrial	Native	1	0	0	N	N	Blank	N	37.2	NA	5.8	NA	0	NA	0	NA	Y	12	12	NA	NA	NA	NA	NA	NA	NA
	407	10	Christensen, J. W.; Rundgren, M.	2008	Predator odour per se does not frighten domestic horses	Table 2	Horse responds to wolf fur (focus others, day 3 control vs day 4)	Horse	Equus caballus	Both	L	Wild	Stimulus presentation	Vigilance	N	N	Y	OV	NA	Predator fur	L	Organic	Terrestrial	Native	1	0	0	N	N	Blank	N	4	NA	1.2	NA	1.8	NA	0.6	NA	Y	12	12	NA	NA	NA	NA	NA	NA	NA
	407	11	Christensen, J. W.; Rundgren, M.	2008	Predator odour per se does not frighten domestic horses	Table 2	Horse responds to wolf fur (eating bouts, day 3 control vs day 4)	Horse	Equus caballus	Both	L	Wild	Stimulus presentation	Foraging	N	N	Y	OV	NA	Predator fur	L	Organic	Terrestrial	Native	1	0	0	N	N	Blank	N	8	NA	0.7	NA	6.3	NA	0.6	NA	Y	12	12	NA	NA	NA	NA	NA	NA	NA
	407	12	Christensen, J. W.; Rundgren, M.	2008	Predator odour per se does not frighten domestic horses	Table 2	Horse responds to wolf fur (sniffing bouts, day 3 control vs day 4)	Horse	Equus caballus	Both	L	Wild	Stimulus presentation	Exploration	N	N	Y	OV	NA	Predator fur	L	Organic	Terrestrial	Native	1	0	0	N	N	Blank	N	5.3	NA	0.9	NA	0	NA	0	NA	Y	12	12	NA	NA	NA	NA	NA	NA	NA
	419	1	Clinchy, M.; Zanette, L. Y.; Roberts, D.; Suraci, J. P.; Buesching, C. D.; Newman, C.; Macdonald, D. W.	2016	Fear of the human "super predator" far exceeds the fear of large carnivores in a model mesocarnivore	Fig 1	Badger responds to dog (latency to feed, sheep vs dog)	Badger	Meles meles	Both	M	Wild	Feeding station	Exploration	N	N	Y	A	NA	Predator call	L	Organic	Terrestrial	Introduced	1	0	0	N	N	Stimulus	N	76.716	NA	2.985	NA	26.866	NA	2.388	NA	Y	49	49	NA	NA	NA	NA	NA	NA	NA
	419	2	Clinchy, M.; Zanette, L. Y.; Roberts, D.; Suraci, J. P.; Buesching, C. D.; Newman, C.; Macdonald, D. W.	2016	Fear of the human "super predator" far exceeds the fear of large carnivores in a model mesocarnivore	Fig 2	Badger responds to human (vigilance, sheep vs human)	Badger	Meles meles	Both	M	Wild	Feeding station	Vigilance	N	N	Y	A	NA	Predator call	L	Organic	Terrestrial	Introduced	1	0	0	N	N	Stimulus	N	27.25	NA	0.875	NA	16	NA	1.125	NA	Y	49	49	NA	NA	NA	NA	NA	NA	NA
	419	3	Clinchy, M.; Zanette, L. Y.; Roberts, D.; Suraci, J. P.; Buesching, C. D.; Newman, C.; Macdonald, D. W.	2016	Fear of the human "super predator" far exceeds the fear of large carnivores in a model mesocarnivore	Fig 2	Badger responds to human (foraging, sheep vs human)	Badger	Meles meles	Both	M	Wild	Feeding station	Foraging	N	N	Y	A	NA	Predator call	L	Organic	Terrestrial	Introduced	1	0	0	N	N	Stimulus	N	19.25	NA	1.625	NA	26.25	NA	1	NA	Y	49	49	NA	NA	NA	NA	NA	NA	NA
	419	4	Clinchy, M.; Zanette, L. Y.; Roberts, D.; Suraci, J. P.; Buesching, C. D.; Newman, C.; Macdonald, D. W.	2016	Fear of the human "super predator" far exceeds the fear of large carnivores in a model mesocarnivore	Fig 1	Badger respond to human (latency to feed, sheep vs human)	Badger	Meles meles	Both	M	Wild	Feeding station	Exploration	N	N	Y	A	NA	Predator call	L	Organic	Terrestrial	Introduced	1	0	0	N	N	Stimulus	N	139.403	NA	1.687	NA	26.866	NA	2.388	NA	Y	49	49	NA	NA	NA	NA	NA	NA	NA
	419	5	Clinchy, M.; Zanette, L. Y.; Roberts, D.; Suraci, J. P.; Buesching, C. D.; Newman, C.; Macdonald, D. W.	2016	Fear of the human "super predator" far exceeds the fear of large carnivores in a model mesocarnivore	Fig 3	Badger responds to human (visits per night, sheep vs human)	Badger	Meles meles	Both	M	Wild	Feeding station	Activity	N	N	Y	A	NA	Predator call	L	Organic	Terrestrial	Introduced	1	0	0	N	N	Stimulus	N	2.727	NA	1.273	NA	4.758	NA	1.212	NA	Y	49	49	NA	NA	NA	NA	NA	NA	NA
	525	1	Crego, R. D.; Jimenez, J. E.; Rozzi, R.	2018	Macro- and micro-habitat selection of small rodents and their predation risk perception under a novel invasive predator at the southern end of the Americas	Fig 4a	Mouse responds to mink odour (mean captures, cover control vs cover mink)	Mouse	Abrothrix xanthorhinus	Both	S	Wild	Capture probability	Exploration	N	N	Y	O	NA	Predator odour	S	Organic	Terrestrial	Native	1	0	0	N	N	Blank	N	0.397	NA	0.217	NA	0.592	NA	0.397	NA	Y	10	10	NA	NA	NA	NA	NA	NA	NA
	525	2	Crego, R. D.; Jimenez, J. E.; Rozzi, R.	2018	Macro- and micro-habitat selection of small rodents and their predation risk perception under a novel invasive predator at the southern end of the Americas	Fig 4b	Mouse responds to mink odour (GUD, cover control vs cover mink)	Mouse	Abrothrix xanthorhinus	Both	S	Wild	Giving up density	Foraging	N	N	Y	O	NA	Predator odour	S	Organic	Terrestrial	Native	1	0	0	N	N	Blank	N	0.197	NA	0.059	NA	0.42	NA	0.087	NA	Y	20	19	NA	NA	NA	NA	NA	NA	NA
	526	1	Cremona, T.; Crowther, M. S.; Webb, J. K.	2014	Variation of prey responses to cues from a mesopredator and an apex predator	Fig 1	Rock rats respond to dingo (GUD, may dingo vs may control)	Arnhem rock rat	Zyzomys maini	Both	S	Wild	Giving up density	Foraging	N	N	Y	O	NA	Faeces	M	Organic	Terrestrial	Native	1	0	0	N	N	Stimulus	N	4.5	NA	0.923	NA	4.269	NA	0.827	NA	Y	24	24	NA	NA	NA	NA	NA	NA	NA
	526	2	Cremona, T.; Crowther, M. S.; Webb, J. K.	2014	Variation of prey responses to cues from a mesopredator and an apex predator	Fig 1	Rock rats respond to quoll(GUD, may quoll vs may quoll)	Arnhem rock rat	Zyzomys maini	Both	S	Wild	Giving up density	Foraging	N	N	Y	O	NA	Faeces	M	Organic	Terrestrial	Native	1	0	0	N	N	Stimulus	N	4.788	NA	1.038	NA	4.269	NA	0.827	NA	Y	24	24	NA	NA	NA	NA	NA	NA	NA
	544	1	Dalerum, F.; Belton, L.	2015	African ungulates recognize a locally extinct native predator	Fig 2b, post call	Impala respond to lion (foraging, post call control vs lion)	Impala	Aepyceros melampus	Both	L	Wild	Stimulus presentation	Foraging	Speakers	N	Y	A	NA	Predator call	L	Organic	Terrestrial	Native	1	0	0	N	N	Blank	N	65.263	NA	7.368	NA	40	NA	14.035	NA	Y	7	9	NA	NA	NA	NA	NA	NA	NA
	544	2	Dalerum, F.; Belton, L.	2015	African ungulates recognize a locally extinct native predator	Fig 2b, post call	Impala respond to lion (vigilance, post call control vs lion)	Impala	Aepyceros melampus	Both	L	Wild	Stimulus presentation	Vigilance	Speakers	N	Y	A	NA	Predator call	L	Organic	Terrestrial	Native	1	0	0	N	N	Blank	N	11.579	NA	3.509	NA	41.404	NA	12.632	NA	Y	7	9	NA	NA	NA	NA	NA	NA	NA
	544	3	Dalerum, F.; Belton, L.	2015	African ungulates recognize a locally extinct native predator	Fig 2b, post call	Wildebeest respond to lion (foraging, post call control vs lion)	Blue wildebeest	Connochaetes taurinus	Both	L	Wild	Stimulus presentation	Foraging	Speakers	N	Y	A	NA	Predator call	L	Organic	Terrestrial	Native	1	0	0	N	N	Blank	N	75.789	NA	5.614	NA	59.649	NA	11.93	NA	Y	17	13	NA	NA	NA	NA	NA	NA	NA
	544	4	Dalerum, F.; Belton, L.	2015	African ungulates recognize a locally extinct native predator	Fig 2b, post-call	Wildebeest respond to lion (vigilance, post call control vs lion)	Blue wildebeest	Connochaetes taurinus	Both	L	Wild	Stimulus presentation	Vigilance	Speakers	N	Y	A	NA	Predator call	L	Organic	Terrestrial	Native	1	0	0	N	N	Blank	N	13.684	NA	4.912	NA	24.561	NA	3.509	NA	Y	17	13	NA	NA	NA	NA	NA	NA	NA
	544	5	Dalerum, F.; Belton, L.	2015	African ungulates recognize a locally extinct native predator	Fig 2b, post-call	Warthog respond to lion (foraging, post call control vs lion)	Warthog	Phacochoerus africanus	Both	L	Wild	Stimulus presentation	Foraging	Speakers	N	Y	A	NA	Predator call	L	Organic	Terrestrial	Native	1	0	0	N	N	Blank	N	72.982	NA	22.456	NA	10.175	NA	4.211	NA	Y	12	13	NA	NA	NA	NA	NA	NA	NA
	544	6	Dalerum, F.; Belton, L.	2015	African ungulates recognize a locally extinct native predator	Fig 2b, post-call	Warthog respond to lion (vigilance, post call control vs lion)	Warthog	Phacochoerus africanus	Both	L	Wild	Stimulus presentation	Vigilance	Speakers	N	Y	A	NA	Predator call	L	Organic	Terrestrial	Native	1	0	0	N	N	Blank	N	19.649	NA	16.14	NA	75.439	NA	3.158	NA	Y	12	13	NA	NA	NA	NA	NA	NA	NA
	544	7	Dalerum, F.; Belton, L.	2015	African ungulates recognize a locally extinct native predator	Fig 3b	Impala respond to lion (time to forage, control vs lion)	Impala	Aepyceros melampus	Both	L	Wild	Stimulus presentation	Activity	Speakers	N	Y	A	NA	Predator call	L	Organic	Terrestrial	Native	1	0	0	N	N	Stimulus	N	48.98	NA	18.776	NA	21.633	NA	13.061	NA	Y	7	9	NA	NA	NA	NA	NA	NA	NA
	544	8	Dalerum, F.; Belton, L.	2015	African ungulates recognize a locally extinct native predator	Fig 3b	Wildebeest respond to lion (time to forage, control vs lion)	Blue wildebeest	Connochaetes taurinus	Both	L	Wild	Stimulus presentation	Activity	Speakers	N	Y	A	NA	Predator call	L	Organic	Terrestrial	Native	1	0	0	N	N	Stimulus	N	35.918	NA	6.531	NA	10.204	NA	2.041	NA	Y	17	13	NA	NA	NA	NA	NA	NA	NA
	544	9	Dalerum, F.; Belton, L.	2015	African ungulates recognize a locally extinct native predator	Fig 3b	Warthog respond to lion (time to forage, control vs lion)	Warthog	Phacochoerus africanus	Both	L	Wild	Stimulus presentation	Activity	Speakers	N	Y	A	NA	Predator call	L	Organic	Terrestrial	Native	1	0	0	N	N	Stimulus	N	111.429	NA	10.612	NA	22.857	NA	12.653	NA	Y	12	13	NA	NA	NA	NA	NA	NA	NA
	567	1	de Faria, C. M.; Sa, F. D.; Costa, D. D. L.; da Silva, M. M.; da Silva, B. C.; Young, R. J.; de Azevedo, C. S.	2018	Captive-born collared peccary (Pecari tajacu, Tayassuidae) fails to discriminate between predator and non-predator models	Fig 1	Peccaries respond to mixed predator models (Locomotor, control vs predator models).	Collared peccary	Pecari tajacu	Both	M	Captive	Stimulus presentation	Activity	Predator models	N	Y	AVO	Y	Predator model	L	Organic	Terrestrial	Native	2	0	0	N	N	Stimulus	N	66.399	NA	4.918	NA	70.492	NA	5.738	NA	Y	50	50	NA	NA	NA	NA	NA	NA	NA
	567	2	de Faria, C. M.; Sa, F. D.; Costa, D. D. L.; da Silva, M. M.; da Silva, B. C.; Young, R. J.; de Azevedo, C. S.	2018	Captive-born collared peccary (Pecari tajacu, Tayassuidae) fails to discriminate between predator and non-predator models	Fig 1	Peccaries respond to mixed predator models (Alert, control vs predator models).	Collared peccary	Pecari tajacu	Both	M	Captive	Stimulus presentation	Vigilance	Predator models	N	Y	AVO	Y	Predator model	L	Organic	Terrestrial	Native	2	0	0	N	N	Stimulus	N	13	NA	2.308	NA	6.769	NA	1.154	NA	Y	50	50	NA	NA	NA	NA	NA	NA	NA
	567	3	de Faria, C. M.; Sa, F. D.; Costa, D. D. L.; da Silva, M. M.; da Silva, B. C.; Young, R. J.; de Azevedo, C. S.	2018	Captive-born collared peccary (Pecari tajacu, Tayassuidae) fails to discriminate between predator and non-predator models	Fig 1	Peccaries respond to mixed predator models (Inspecting, control vs predator models).	Collared peccary	Pecari tajacu	Both	M	Captive	Stimulus presentation	Exploration	Predator models	N	Y	AVO	Y	Predator model	L	Organic	Terrestrial	Native	2	0	0	N	N	Stimulus	N	31.746	NA	4.603	NA	23.651	NA	2.698	NA	Y	50	50	NA	NA	NA	NA	NA	NA	NA
	568	1	de Faria, C. M.; Sa, F. D.; Costa, D. D. L.; da Silva, M. M.; da Silva, B. C.; Young, R. J.; de Azevedo, C. S.	2020	Captive-born collared peccaries learning about their predators: Lessons learnt but not remembered	Fig 4a, phase 2	Peccaries respond to dog (Escaping, phase 2 dog vs chair)	Collared peccary	Pecari tajacu	Both	M	Captive	Stimulus presentation	Escape	N	N	Y	V	N	Predator photograph	L	Organic	Terrestrial	Introduced	1	0	0	N	N	Stimulus	N	16.92	NA	8.065	NA	1.129	NA	0.968	NA	NA	11	11	NA	NA	NA	NA	NA	NA	NA
	568	2	de Faria, C. M.; Sa, F. D.; Costa, D. D. L.; da Silva, M. M.; da Silva, B. C.; Young, R. J.; de Azevedo, C. S.	2020	Captive-born collared peccaries learning about their predators: Lessons learnt but not remembered	Fig 4b, phase 2	Peccaries respond to dog (inactive, phase 2 dog vs chair)	Collared peccary	Pecari tajacu	Both	M	Captive	Stimulus presentation	Activity	N	N	Y	V	N	Predator photograph	L	Organic	Terrestrial	Introduced	1	0	0	N	N	Stimulus	N	9	NA	2.8	NA	29.4	NA	8.6	NA	NA	11	11	NA	NA	NA	NA	NA	NA	NA
	568	3	de Faria, C. M.; Sa, F. D.; Costa, D. D. L.; da Silva, M. M.; da Silva, B. C.; Young, R. J.; de Azevedo, C. S.	2020	Captive-born collared peccaries learning about their predators: Lessons learnt but not remembered	Fig 4c, phase 2	Peccaries respond to dog (alert, phase 2 dog vs chair)	Collared peccary	Pecari tajacu	Both	M	Captive	Stimulus presentation	Vigilance	N	N	Y	V	N	Predator photograph	L	Organic	Terrestrial	Introduced	1	0	0	N	N	Stimulus	N	40.6	NA	7.8	NA	13.6	NA	6.4	NA	NA	11	11	NA	NA	NA	NA	NA	NA	NA
	568	4	de Faria, C. M.; Sa, F. D.; Costa, D. D. L.; da Silva, M. M.; da Silva, B. C.; Young, R. J.; de Azevedo, C. S.	2020	Captive-born collared peccaries learning about their predators: Lessons learnt but not remembered	Fig 4a, phase 2	Peccaries respond to jaguar (Escaping, phase 2 jaguar vs chair)	Collared peccary	Pecari tajacu	Both	M	Captive	Stimulus presentation	Escape	N	N	Y	V	N	Predator photograph	L	Organic	Terrestrial	Native	1	0	0	N	N	Stimulus	N	28.548	NA	5.161	NA	1.129	NA	0.968	NA	NA	11	11	NA	NA	NA	NA	NA	NA	NA
	568	5	de Faria, C. M.; Sa, F. D.; Costa, D. D. L.; da Silva, M. M.; da Silva, B. C.; Young, R. J.; de Azevedo, C. S.	2020	Captive-born collared peccaries learning about their predators: Lessons learnt but not remembered	Fig 4b, phase 2	Peccaries respond to jaguar (Inactive, phase 2 jaguar vs chair)	Collared peccary	Pecari tajacu	Both	M	Captive	Stimulus presentation	Activity	N	N	Y	V	N	Predator photograph	L	Organic	Terrestrial	Native	1	0	0	N	N	Stimulus	N	6.4	NA	2	NA	29.4	NA	8.6	NA	NA	11	11	NA	NA	NA	NA	NA	NA	NA
	568	6	de Faria, C. M.; Sa, F. D.; Costa, D. D. L.; da Silva, M. M.; da Silva, B. C.; Young, R. J.; de Azevedo, C. S.	2020	Captive-born collared peccaries learning about their predators: Lessons learnt but not remembered	Fig 4c, phase 2	Peccaries respond to jaguar (alert, phase 2 jaguar vs chair)	Collared peccary	Pecari tajacu	Both	M	Captive	Stimulus presentation	Vigilance	N	N	Y	V	N	Predator photograph	L	Organic	Terrestrial	Native	1	0	0	N	N	Stimulus	N	24.6	NA	4.8	NA	13.6	NA	6.4	NA	NA	11	11	NA	NA	NA	NA	NA	NA	NA
	589	1	Deppe, A. M.; Kushnick, G.	2020	Olfactory predator recognition in the brown mouse lemur (Microcebus rufus) in Ranomafana National Park, Madagascar	Fig 2a	Mouse lemur respond to predator odour (probability of react)	Brown mouse lemur	Microcebus rufus	Both	S	Wild	Stimulus presentation	Exploration	N	N	Y	O	NA	Predator urine	S	Organic	Both	Native	1	0	0	N	N	Blank	N	0.428	NA	NA	0.151	0.039	NA	NA	0.054	Y	126	126	NA	NA	NA	NA	NA	NA	NA
	589	2	Deppe, A. M.; Kushnick, G.	2020	Olfactory predator recognition in the brown mouse lemur (Microcebus rufus) in Ranomafana National Park, Madagascar	Fig 2b, solid line with circles	Mouse lemur respond to predator odour (ignore)	Brown mouse lemur	Microcebus rufus	Both	S	Wild	Stimulus presentation	Exploration	N	N	Y	O	NA	Predator urine	S	Organic	Both	Native	1	0	0	N	N	Blank	N	0.554	NA	NA	0.151	0.975	NA	NA	0.042	Y	126	126	NA	NA	NA	NA	NA	NA	NA
	589	3	Deppe, A. M.; Kushnick, G.	2020	Olfactory predator recognition in the brown mouse lemur (Microcebus rufus) in Ranomafana National Park, Madagascar	Fig 2b, hashed line with diamond	Mouse lemur respond to predator odour (curiosity)	Brown mouse lemur	Microcebus rufus	Both	S	Wild	Stimulus presentation	Exploration	N	N	Y	O	NA	Predator urine	S	Organic	Both	Native	1	0	0	N	N	Blank	N	0.132	NA	NA	0.084	0.018	NA	NA	0.019	Y	126	126	NA	NA	NA	NA	NA	NA	NA
	589	4	Deppe, A. M.; Kushnick, G.	2020	Olfactory predator recognition in the brown mouse lemur (Microcebus rufus) in Ranomafana National Park, Madagascar	Fig 2b, hashed line with sqaure	Mouse lemur respond to predator odour (alertness)	Brown mouse lemur	Microcebus rufus	Both	S	Wild	Stimulus presentation	Exploration	N	N	Y	O	NA	Predator urine	S	Organic	Both	Native	1	0	0	N	N	Blank	N	0.058	NA	NA	0.053	0	NA	NA	0.014	Y	126	126	NA	NA	NA	NA	NA	NA	NA
	589	5	Deppe, A. M.; Kushnick, G.	2020	Olfactory predator recognition in the brown mouse lemur (Microcebus rufus) in Ranomafana National Park, Madagascar	Fig2b, hashed line with triangle	Mouse lemur respond to predator odour (fear)	Brown mouse lemur	Microcebus rufus	Both	S	Wild	Stimulus presentation	Vigilance	N	N	Y	O	NA	Predator urine	S	Organic	Both	Native	1	0	0	N	N	Blank	N	0.226	NA	NA	0.125	0.021	NA	NA	0.019	Y	126	126	NA	NA	NA	NA	NA	NA	NA
	605	1	Dickman, C. R.	1992	PREDATION AND HABITAT SHIFT IN THE HOUSE MOUSE, MUS-DOMESTICUS	Fig 1, 3 species present	Mice respond to cat odour (Capture rate)	House mice	Mus domesticus	Both	S	Wild	Capture probability	Exploration	N	N	Y	OV	NA	Faeces	M	Organic	Terrestrial	Native	1	0	0	N	N	Stimulus	Survival	0.427	0.191	NA	NA	1.315	0.169	NA	NA	Y	750	750	NA	NA	NA	NA	NA	NA	NA
	605	2	Dickman, C. R.	1992	PREDATION AND HABITAT SHIFT IN THE HOUSE MOUSE, MUS-DOMESTICUS	Fig 1, 3 species present	Mice respond to fox odour (Capture rate)	House mice	Mus domesticus	Both	S	Wild	Capture probability	Exploration	N	N	Y	OV	NA	Faeces	M	Organic	Terrestrial	Native	1	0	0	N	N	Stimulus	Survival	0.551	0.112	NA	NA	1.315	0.169	NA	NA	Y	750	750	NA	NA	NA	NA	NA	NA	NA
	605	3	Dickman, C. R.	1992	PREDATION AND HABITAT SHIFT IN THE HOUSE MOUSE, MUS-DOMESTICUS	Fig 1, 3 species present	Mice respond to cat quoll (Capture rate)	House mice	Mus domesticus	Both	S	Wild	Capture probability	Exploration	N	N	Y	OV	NA	Faeces	M	Organic	Terrestrial	Native	1	0	0	N	N	Stimulus	Survival	0.64	0.213	NA	NA	1.315	0.169	NA	NA	Y	750	750	NA	NA	NA	NA	NA	NA	NA
	652	1	Durant, S. M.	2000	Living with the enemy: avoidance of hyenas and lions by cheetahs in the Serengeti	Fig 1, top left	Cheetah respond to hyena (proportion of time looking, dummy (black) vs hyena (grey))	Cheetah	Acinonyx jubatus	Both	L	Wild	Stimulus presentation	Exploration	N	N	Y	A	NA	Predator call	L	Organic	Terrestrial	Native	1	0	0	NA	N	Stimulus	N	0.114	NA	0.021	NA	0.036	NA	0.008	NA	Y	17	36	NA	NA	NA	NA	NA	NA	NA
	652	2	Durant, S. M.	2000	Living with the enemy: avoidance of hyenas and lions by cheetahs in the Serengeti	Fig 1, top right	Cheetah respond to hyena (proportion of time moving, dummy (black) vs hyena (grey))	Cheetah	Acinonyx jubatus	Both	L	Wild	Stimulus presentation	Activity	N	N	Y	A	NA	Predator call	L	Organic	Terrestrial	Native	1	0	0	NA	N	Stimulus	N	0.171	NA	0.038	NA	0.155	NA	0.041	NA	Y	17	36	NA	NA	NA	NA	NA	NA	NA
	652	3	Durant, S. M.	2000	Living with the enemy: avoidance of hyenas and lions by cheetahs in the Serengeti	Fig 1, bottom left	Cheetah respond to hyena (distance, dummy (black) vs hyena (grey))	Cheetah	Acinonyx jubatus	Both	L	Wild	Stimulus presentation	Exploration	N	N	Y	A	NA	Predator call	L	Organic	Terrestrial	Native	1	0	0	NA	N	Stimulus	N	634.343	NA	57.576	NA	495.96	NA	61.616	NA	Y	33	36	NA	NA	NA	NA	NA	NA	NA
	652	4	Durant, S. M.	2000	Living with the enemy: avoidance of hyenas and lions by cheetahs in the Serengeti	Fig 1, bottom right	Cheetah respond to hyena (hunting probability, dummy (black) vs hyena (grey))	Cheetah	Acinonyx jubatus	Both	L	Wild	Stimulus presentation	Foraging	N	N	Y	A	NA	Predator call	L	Organic	Terrestrial	Native	1	0	0	NA	N	Stimulus	N	0.11	NA	0.039	NA	0.396	NA	0.084	NA	Y	33	36	NA	NA	NA	NA	NA	NA	NA
	652	5	Durant, S. M.	2000	Living with the enemy: avoidance of hyenas and lions by cheetahs in the Serengeti	Fig 1, top left	Cheetah respond to lion (proportion of time looking, dummy (black) vs lion (white))	Cheetah	Acinonyx jubatus	Both	L	Wild	Stimulus presentation	Exploration	N	N	Y	A	NA	Predator call	L	Organic	Terrestrial	Native	1	0	0	NA	N	Stimulus	N	0.161	NA	0.028	NA	0.036	NA	0.008	NA	Y	17	36	NA	NA	NA	NA	NA	NA	NA
	652	6	Durant, S. M.	2000	Living with the enemy: avoidance of hyenas and lions by cheetahs in the Serengeti	Fig 1, top right	Cheetah respond to lion (proportion of time moving, dummy (black) vs lion (white))	Cheetah	Acinonyx jubatus	Both	L	Wild	Stimulus presentation	Activity	N	N	Y	A	NA	Predator call	L	Organic	Terrestrial	Native	1	0	0	NA	N	Stimulus	N	0.241	NA	0.04	NA	0.155	NA	0.041	NA	Y	17	37	NA	NA	NA	NA	NA	NA	NA
	652	7	Durant, S. M.	2000	Living with the enemy: avoidance of hyenas and lions by cheetahs in the Serengeti	Fig 1, bottom left	Cheetah respond to lion (distance, dummy (black) vs lion (white))	Cheetah	Acinonyx jubatus	Both	L	Wild	Stimulus presentation	Exploration	N	N	Y	A	NA	Predator call	L	Organic	Terrestrial	Native	1	0	0	NA	N	Stimulus	N	832.323	NA	85.859	NA	495.96	NA	61.616	NA	Y	33	37	NA	NA	NA	NA	NA	NA	NA
	652	8	Durant, S. M.	2000	Living with the enemy: avoidance of hyenas and lions by cheetahs in the Serengeti	Fig 1, bottom right	Cheetah respond to lion (hunting probability, dummy (black) vs lion (white))	Cheetah	Acinonyx jubatus	Both	L	Wild	Stimulus presentation	Foraging	N	N	Y	A	NA	Predator call	L	Organic	Terrestrial	Native	1	0	0	NA	N	Stimulus	N	0.216	NA	0.047	NA	0.396	NA	0.084	NA	Y	33	37	NA	NA	NA	NA	NA	NA	NA
	681	1	Engelhardt, S. C.; Weladji, R. B.	2011	Effects of levels of human exposure on flight initiation distance and distance to refuge in foraging eastern gray squirrels (Sciurus carolinensis)	Fig 1.	Squirrels respond to humans (FID, high vs low)	Eastern grey squirrels	Sciurus carolinensis	Both	S	Wild	Flight initiation distance	Escape	N	Y	Y	AVO	Y	Human	L	Organic	Terrestrial	Introduced	7	0	0	NA	N	NA	N	2.37	NA	0.13	NA	4.509	NA	0.176	NA	Y	40	21	NA	NA	NA	NA	NA	NA	NA
	681	2	Engelhardt, S. C.; Weladji, R. B.	2011	Effects of levels of human exposure on flight initiation distance and distance to refuge in foraging eastern gray squirrels (Sciurus carolinensis)	Fig 3	Squirrels respond to humans (distance to refuge, high vs low)	Eastern grey squirrels	Sciurus carolinensis	Both	S	Wild	Stimulus presentation	Exploration	N	Y	Y	AVO	Y	Human	L	Organic	Terrestrial	Introduced	7	0	0	NA	N	NA	N	0.364	NA	0.075	NA	0.616	NA	0.099	NA	Y	40	21	NA	NA	NA	NA	NA	NA	NA
	686	1	Ericsson, G.; Neumann, W.; Dettki, H.	2015	Moose anti-predator behaviour towards baying dogs in a wolf-free area	Fig 2	Moose respond to dogs (diurnal activity, minus1 vs zero)	Moose	Alces alces	Female	L	Wild	Stimulus presentation	Activity	Hunting dog	N	Y	AVO	Y	Live_predator	L	Organic	Terrestrial	Introduced	1	3	0	N	N	Blank	N	5.413	NA	0.594	NA	0.471	NA	0.174	NA	Y	10	10	NA	NA	NA	NA	NA	NA	NA
	686	2	Ericsson, G.; Neumann, W.; Dettki, H.	2015	Moose anti-predator behaviour towards baying dogs in a wolf-free area	Fig 3	Moose respond to dogs (average movement, 0 vs 1)	Moose	Alces alces	Female	L	Wild	Stimulus presentation	Activity	Hunting dog	N	Y	AVO	Y	Live_predator	L	Organic	Terrestrial	Introduced	1	3	0	N	N	Blank	N	3520.49	NA	377.049	NA	94.262	NA	40.984	NA	Y	10	10	NA	NA	NA	NA	NA	NA	NA
	701	1	Fardell, L. L.; Bedoya-Perez, M. A.; Dickman, C. R.; Crowther, M. S.; Pavey, C. R.; Narayan, E. J.	2021	Are physiological and behavioural responses to stressors displayed concordantly by wild urban rodents?	Page 4, The behavioural response to predator odour (also in fig 3)	Brown rats respond to cat fur (activity index)	Brown rats; black rats	Rattus norvegicus; Rattus rattus	Both	S	Wild	Stimulus presentation	Activity	N	N	Y	O	NA	Predator odour	M	Organic	Terrestrial	Native	1	0	0	NA	N	Stimulus	N	676	NA	120.8	NA	617	NA	110.3	NA	Y	8	8	NA	NA	NA	NA	NA	NA	NA
	758	1	Fey, K.; Banks, P. B.; Ylonen, H.; Korpimaki, E.	2010	Behavioural responses of voles to simulated risk of predation by a native and an alien mustelid: an odour manipulation experiment	Table 3, during night	Bank voles respond to mink odour (successful traps)	Bank vole	Myodes glareolus	Both	S	Wild	Capture probability	Exploration	N	N	Y	O	NA	Faeces	S	Organic	Terrestrial	Native	1	0	0	N	N	Stimulus	N	14.4	NA	5	NA	14.4	NA	2.7	NA	Y	50	50	NA	NA	NA	NA	NA	NA	NA
	758	2	Fey, K.; Banks, P. B.; Ylonen, H.; Korpimaki, E.	2010	Behavioural responses of voles to simulated risk of predation by a native and an alien mustelid: an odour manipulation experiment	Table 3, during night	Field voles respond to mink odour (successful traps)	Field vole	Microtus agrestis	Both	S	Wild	Capture probability	Exploration	N	N	Y	O	NA	Faeces	S	Organic	Terrestrial	Native	1	0	0	N	N	Stimulus	N	12.6	NA	1.8	NA	13.4	NA	1.6	NA	Y	50	50	NA	NA	NA	NA	NA	NA	NA
	795	1	Freymiller, G. A.; Whitford, M. D.; Higham, T. E.; Clark, R. W.	2017	Recent interactions with snakes enhance escape performance of desert kangaroo rats (Rodentia: Heteromyidae) during simulated attacks	Fig 2.	kangaroo rats respond to snake (mean reaction time, no snake vs recent snake)	Kangaroo rat	Dipodomys deserti	Both	S	Wild	Feeding station	Escape	N	N	Y	AV	Y	Strike simulator	S	Synthetic	Terrestrial	Native	1	0	0	N	N	NA	N	23.302	NA	1.132	NA	35.283	NA	2.17	NA	Y	32	35	NA	NA	NA	NA	NA	NA	NA
	795	2	Freymiller, G. A.; Whitford, M. D.; Higham, T. E.; Clark, R. W.	2017	Recent interactions with snakes enhance escape performance of desert kangaroo rats (Rodentia: Heteromyidae) during simulated attacks	Fig 2	kangaroo rats respond to snake (mean displacement time, no snake vs recent snake)	Kangaroo rat	Dipodomys deserti	Both	S	Wild	Feeding station	Escape	N	Y	Y	AV	Y	Strike simulator	S	Synthetic	Terrestrial	Native	1	0	0	N	N	NA	N	51.429	NA	3.759	NA	67.97	NA	3.308	NA	Y	30	33	NA	NA	NA	NA	NA	NA	NA
	832	1	Garvey, P. M.; Glen, A. S.; Pech, R. P.	2016	Dominant predator odour triggers caution and eavesdropping behaviour in a mammalian mesopredator	Fig 2a	Stoats respond to ferrets (Time until first approach, control vs ferret)	Stoat	Mustela erminea	Both	S	Wild	Feeding station	Exploration	Arena	N	Y	O	NA	Predator odour	S	Organic	Terrestrial	Native	1	0	0	N	N	Stimulus	N	6.364	NA	2.727	NA	35.041	NA	11.942	NA	Y	18	18	NA	NA	NA	NA	NA	NA	NA
	832	2	Garvey, P. M.; Glen, A. S.; Pech, R. P.	2016	Dominant predator odour triggers caution and eavesdropping behaviour in a mammalian mesopredator	Fig 2b	Stoats respond to ferrets (Time food eaten, control vs ferret)	Stoat	Mustela erminea	Both	S	Wild	Feeding station	Exploration	Arena	N	Y	O	NA	Predator odour	S	Organic	Terrestrial	Native	1	0	0	N	N	Stimulus	N	2.625	NA	0.663	NA	4.769	NA	0.885	NA	Y	18	18	NA	NA	NA	NA	NA	NA	NA
	832	3	Garvey, P. M.; Glen, A. S.; Pech, R. P.	2016	Dominant predator odour triggers caution and eavesdropping behaviour in a mammalian mesopredator	Fig 2a	Stoats respond to cats (Time until first approach, control vs cat)	Stoat	Mustela erminea	Both	S	Wild	Feeding station	Exploration	Arena	N	Y	O	NA	Predator odour	S	Organic	Terrestrial	Native	1	0	0	N	N	Stimulus	N	26.653	NA	13.719	NA	35.041	NA	11.942	NA	Y	18	18	NA	NA	NA	NA	NA	NA	NA
	832	4	Garvey, P. M.; Glen, A. S.; Pech, R. P.	2016	Dominant predator odour triggers caution and eavesdropping behaviour in a mammalian mesopredator	Fig 2b	Stoats respond to cats (Time food eaten, control vs cat)	Stoat	Mustela erminea	Both	S	Wild	Feeding station	Exploration	Arena	N	Y	O	NA	Predator odour	S	Organic	Terrestrial	Native	1	0	0	N	N	Stimulus	N	4.024	NA	0.962	NA	4.769	NA	0.885	NA	Y	18	18	NA	NA	NA	NA	NA	NA	NA
	832	5	Garvey, P. M.; Glen, A. S.; Pech, R. P.	2016	Dominant predator odour triggers caution and eavesdropping behaviour in a mammalian mesopredator	Fig 3	Stoat respond to ferret (Visit duration, control vs ferret)	Stoat	Mustela erminea	Both	S	Wild	Feeding station	Activity	Arena	N	Y	O	NA	Predator odour	S	Organic	Terrestrial	Native	1	0	0	N	N	Stimulus	N	141.549	NA	23.239	NA	31.514	NA	10.915	NA	Y	18	18	NA	NA	NA	NA	NA	NA	NA
	832	6	Garvey, P. M.; Glen, A. S.; Pech, R. P.	2016	Dominant predator odour triggers caution and eavesdropping behaviour in a mammalian mesopredator	Fig 3	Stoat respond to cat (Visit duration, control vs cat)	Stoat	Mustela erminea	Both	S	Wild	Feeding station	Activity	Arena	N	Y	O	NA	Predator odour	S	Organic	Terrestrial	Native	1	0	0	N	N	Stimulus	N	103.697	NA	20.951	NA	31.514	NA	10.915	NA	Y	18	18	NA	NA	NA	NA	NA	NA	NA
	832	7	Garvey, P. M.; Glen, A. S.; Pech, R. P.	2016	Dominant predator odour triggers caution and eavesdropping behaviour in a mammalian mesopredator	Fig 4a	Stoat respond to ferret (Cautious approach, control vs ferret)	Stoat	Mustela erminea	Both	S	Wild	Feeding station	Vigilance	Arena	N	Y	O	NA	Predator odour	S	Organic	Terrestrial	Native	1	0	0	N	N	Stimulus	N	0.721	NA	0.11	NA	0	NA	0.003	NA	Y	18	18	NA	NA	NA	NA	NA	NA	NA
	832	8	Garvey, P. M.; Glen, A. S.; Pech, R. P.	2016	Dominant predator odour triggers caution and eavesdropping behaviour in a mammalian mesopredator	Fig 4b	Stoat respond to ferret (Scanning, control vs ferret)	Stoat	Mustela erminea	Both	S	Wild	Feeding station	Vigilance	Arena	N	Y	O	NA	Predator odour	S	Organic	Terrestrial	Native	1	0	0	N	N	Stimulus	N	2.229	NA	1.286	NA	0	NA	0	NA	Y	18	18	NA	NA	NA	NA	NA	NA	NA
	832	9	Garvey, P. M.; Glen, A. S.; Pech, R. P.	2016	Dominant predator odour triggers caution and eavesdropping behaviour in a mammalian mesopredator	Fig 4a	Stoat respond to cat (Cautious approach, control vs cat)	Stoat	Mustela erminea	Both	S	Wild	Feeding station	Vigilance	Arena	N	Y	O	NA	Predator odour	S	Organic	Terrestrial	Native	1	0	0	N	N	Stimulus	N	0.296	NA	0.111	NA	0	NA	0.003	NA	Y	18	18	NA	NA	NA	NA	NA	NA	NA
	832	10	Garvey, P. M.; Glen, A. S.; Pech, R. P.	2016	Dominant predator odour triggers caution and eavesdropping behaviour in a mammalian mesopredator	Fig 4b	Stoat respond to cat (scanning, control vs cat)	Stoat	Mustela erminea	Both	S	Wild	Feeding station	Vigilance	Arena	N	Y	O	NA	Predator odour	S	Organic	Terrestrial	Native	1	0	0	N	N	Stimulus	N	6.828	NA	2.326	NA	0	NA	0	NA	Y	18	18	NA	NA	NA	NA	NA	NA	NA
	847	1	Gigliotti, L. C.; Slotow, R.; Sholto-Douglas, C.; de Vos, C.; Jachowski, D. S.	2021	Short-term predation risk and habitat complexity influence cheetah antipredator behavioursk	Fig 2a	Cheetah respond to leopard alarm (% change vigilance, hoopoe vs leopard)	Cheetah	Acinonyx jubatus	Both	L	Wild	Stimulus presentation	Vigilance	N	N	Y	A	NA	Predator call	L	Organic	Terrestrial	Native	1	0	0	NA	N	Stimulus	N	61.468	NA	8.028	NA	5.046	NA	6.422	NA	Y	21	19	NA	NA	NA	NA	NA	NA	NA
	847	2	Gigliotti, L. C.; Slotow, R.; Sholto-Douglas, C.; de Vos, C.; Jachowski, D. S.	2021	Short-term predation risk and habitat complexity influence cheetah antipredator behavioursk	Fig 2b	Cheetah respond to leopard alarm (Fleeing, hoopoe vs leopard)	Cheetah	Acinonyx jubatus	Both	L	Wild	Stimulus presentation	Escape	N	N	Y	A	NA	Predator call	L	Organic	Terrestrial	Native	1	0	0	NA	N	Stimulus	N	0.337	NA	0.115	NA	0.059	NA	0.085	NA	Y	21	19	NA	NA	NA	NA	NA	NA	NA
	847	3	Gigliotti, L. C.; Slotow, R.; Sholto-Douglas, C.; de Vos, C.; Jachowski, D. S.	2021	Short-term predation risk and habitat complexity influence cheetah antipredator behavioursk	Fig 2a	Cheetah respond to lion alarm (% change vigilance, hoopoe vs lion)	Cheetah	Acinonyx jubatus	Both	L	Wild	Stimulus presentation	Vigilance	N	N	Y	A	NA	Predator call	L	Organic	Terrestrial	Native	1	0	0	NA	N	Stimulus	N	52.294	NA	9.633	NA	5.046	NA	6.422	NA	Y	23	19	NA	NA	NA	NA	NA	NA	NA
	847	4	Gigliotti, L. C.; Slotow, R.; Sholto-Douglas, C.; de Vos, C.; Jachowski, D. S.	2021	Short-term predation risk and habitat complexity influence cheetah antipredator behavioursk	Fig 2b	Cheetah respond to lion alarm (fleeing, hoopoe vs lion)	Cheetah	Acinonyx jubatus	Both	L	Wild	Stimulus presentation	Escape	N	N	Y	A	NA	Predator call	L	Organic	Terrestrial	Native	1	0	0	NA	N	Stimulus	N	0.226	NA	0.096	NA	0.059	NA	0.085	NA	Y	23	19	NA	NA	NA	NA	NA	NA	NA
	895	1	Griffin, A. S.; Evans, C. S.	2003	The role of differential reinforcement in predator avoidance learning	Fig 1	Wallabies respond to fox (relaxed behaviour, wallaby control vs fox control)	Tammar wallaby	Macropus eugenii	Both	S	Wild	Stimulus presentation	Other	Predator models	N	Y	V	Y	Predator model	M	Organic	Terrestrial	Introduced	2	0	0	N	N	Stimulus	N	45.641	NA	9.231	NA	29.744	NA	7.692	NA	Y	8	8	NA	NA	NA	NA	NA	NA	NA
	895	2	Griffin, A. S.; Evans, C. S.	2003	The role of differential reinforcement in predator avoidance learning	Fig 1,	Wallabies respond to cat (relaxed behaviour, wallaby control vs cat control)	Tammar wallaby	Macropus eugenii	Both	S	Wild	Stimulus presentation	Other	Predator models	N	Y	V	Y	Predator model	M	Organic	Terrestrial	Introduced	2	0	0	N	N	Stimulus	N	32.308	NA	16.41	NA	29.744	NA	7.692	NA	Y	8	8	NA	NA	NA	NA	NA	NA	NA
	895	3	Griffin, A. S.; Evans, C. S.	2003	The role of differential reinforcement in predator avoidance learning	Fig 2	Wallabies respond to fox (vigilance, wallaby control vs fox control)	Tammar wallaby	Macropus eugenii	Both	S	Wild	Stimulus presentation	Vigilance	Predator models	N	Y	V	Y	Predator model	M	Organic	Terrestrial	Introduced	2	0	0	N	N	Stimulus	N	45	NA	11.5	NA	11.5	NA	8	NA	Y	8	8	NA	NA	NA	NA	NA	NA	NA
	895	4	Griffin, A. S.; Evans, C. S.	2003	The role of differential reinforcement in predator avoidance learning	Fig 2	Wallabies respond to cat (vigilance, wallaby control vs cat control)	Tammar wallaby	Macropus eugenii	Both	S	Wild	Stimulus presentation	Vigilance	Predator models	N	Y	V	Y	Predator model	M	Organic	Terrestrial	Introduced	2	0	0	N	N	Stimulus	N	43	NA	18	NA	11.5	NA	8	NA	Y	8	8	NA	NA	NA	NA	NA	NA	NA
	913	1	Guo, C.; Zhou, S. L.; Krzton, A.; Xiang, Z. F.		Variation in escape response of Himalayan marmots (Marmota himalayana) under different human disturbances	Fig 2a	Marmots respond to humans (FID short, HDP (highly disturbed) vs natural pop (NP))	Himilayan marmots	Marmota himalayana	Both	S	Wild	Flight initiation distance	Escape	N	Y	Y	AVO	Y	Human	L	Organic	Terrestrial	Introduced	2	0	0	N	N	NA	N	51.01	17.398	NA	NA	101.582	27.5	NA	NA	Y	28	20	NA	NA	NA	NA	NA	NA	NA
	913	2	Guo, C.; Zhou, S. L.; Krzton, A.; Xiang, Z. F.		Variation in escape response of Himalayan marmots (Marmota himalayana) under different human disturbances	Fig 2b	Marmots respond to humans (FID long, HDP (highly disturbed) vs natural pop (NP))	Himilayan marmots	Marmota himalayana	Both	S	Wild	Flight initiation distance	Escape	N	Y	Y	AVO	Y	Human	L	Organic	Terrestrial	Introduced	2	0	0	N	N	NA	N	74.082	25.255	NA	NA	129.643	39.286	NA	NA	Y	28	20	NA	NA	NA	NA	NA	NA	NA
	913	3	Guo, C.; Zhou, S. L.; Krzton, A.; Xiang, Z. F.		Variation in escape response of Himalayan marmots (Marmota himalayana) under different human disturbances	Fig 3a	Marmots respond to humans (distance fled, HDP (highly disturbed) vs natural pop (NP))	Himilayan marmots	Marmota himalayana	Both	S	Wild	Stimulus presentation	Escape	N	Y	Y	AVO	Y	Human	L	Organic	Terrestrial	Introduced	2	0	0	N	N	NA	N	12.118	7.529	NA	NA	21.647	10.353	NA	NA	Y	28	20	NA	NA	NA	NA	NA	NA	NA
	1008	1	Hollen, L. I.; Manser, M. B.	2007	Persistence of alarm-call behaviour in the absence of predators: A comparison between wild and captive-born meerkats (Suricata suricatta)	Fig 2a	Meerkats respond to predator faeces (inspection duration, carnivore vs herbivore)	Meerkat	Suricata suricatta	Both	S	Captive	Stimulus presentation	Exploration	N	N	Y	OV	N	Faeces	L	Organic	Terrestrial	Introduced	1	0	0	N	N	Stimulus	N	NA	NA	NA	NA	NA	NA	NA	NA	Y	6	6	57.979	208.511	105.319	80.319	187.766	5.319	51.064
	1008	2	Hollen, L. I.; Manser, M. B.	2007	Persistence of alarm-call behaviour in the absence of predators: A comparison between wild and captive-born meerkats (Suricata suricatta)	Fig 2b	Meerkats respond to predator faeces (alarm calls given, carnivore vs herbivore)	Meerkat	Suricata suricatta	Both	S	Captive	Stimulus presentation	Vigilance	N	N	Y	OV	N	Faeces	L	Organic	Terrestrial	Introduced	1	0	0	N	N	Stimulus	N	NA	NA	NA	NA	NA	NA	NA	NA	Y	4	4	40.667	265.333	215.333	117.333	249.333	9.333	37.333
	1080	1	Jayakody, S.; Sibbald, A. M.; Gordon, I. J.; Lambin, X.	2008	Red deer Cervus elephus vigilance behaviour differs with habitat and type of human disturbance	Fig 1	Red deer respond to human presence (% vigilant)	Red deer	Cervus elaphus	Both	L	Wild	Behavioural focal	Vigilance	N	Y	N	NA	NA	NA	NA	NA	Terrestrial	Introduced	2	NA	0	NA	N	NA	N	35.088	NA	2.807	NA	6.667	NA	0.526	NA	Y	14	96	NA	NA	NA	NA	NA	NA	NA
	1080	2	Jayakody, S.; Sibbald, A. M.; Gordon, I. J.; Lambin, X.	2008	Red deer Cervus elephus vigilance behaviour differs with habitat and type of human disturbance	Fig 1	Red deer respond to human presence (% non-vigilant)	Red deer	Cervus elaphus	Both	L	Wild	Behavioural focal	Vigilance	N	Y	N	NA	NA	NA	NA	NA	Terrestrial	Introduced	2	NA	0	NA	N	NA	N	20	NA	1.93	NA	35.965	NA	3.158	NA	Y	14	96	NA	NA	NA	NA	NA	NA	NA
	1080	3	Jayakody, S.; Sibbald, A. M.; Gordon, I. J.; Lambin, X.	2008	Red deer Cervus elephus vigilance behaviour differs with habitat and type of human disturbance	Fig 1	Red deer respond to human presence (feeding)	Red deer	Cervus elaphus	Both	L	Wild	Behavioural focal	Foraging	N	Y	N	NA	NA	NA	NA	NA	Terrestrial	Introduced	2	NA	0	NA	N	NA	N	44.211	NA	3.158	NA	56.491	NA	3.158	NA	Y	14	96	NA	NA	NA	NA	NA	NA	NA
	1099	1	Jolly, C. J.; Smart, A. S.; Moreen, J.; Webb, J. K.; Gillespie, G. R.; Phillips, B.	2021	Trophic cascade driven by behavioral fine-tuning as naive prey rapidly adjust to a novel predator	Fig 4a	Melomys respond to quolls (proportion emerged, 2017 absent vs present)	Grassland melomys	Melomys burtoni	Both	S	Wild	Behavioural focal	Exploration	N	Y	N	NA	NA	NA	NA	NA	Terrestrial	Native	2	NA	0	NA	N	NA	N	0.19	NA	NA	0.45	0.727	NA	NA	0.283	Y	16	14	NA	NA	NA	NA	NA	NA	NA
	1099	2	Jolly, C. J.; Smart, A. S.; Moreen, J.; Webb, J. K.; Gillespie, G. R.; Phillips, B.	2021	Trophic cascade driven by behavioral fine-tuning as naive prey rapidly adjust to a novel predator	Fig 4b	Melomys respond to quolls (proportion emerged when new object, 2017 absent vs present)	Grassland melomys	Melomys burtoni	Both	S	Wild	Behavioural focal	Exploration	N	Y	N	NA	NA	NA	NA	NA	Terrestrial	Native	2	NA	0	NA	N	NA	Survival	0.063	NA	NA	0.483	0.648	NA	NA	0.315	Y	16	14	NA	NA	NA	NA	NA	NA	NA
	1099	3	Jolly, C. J.; Smart, A. S.; Moreen, J.; Webb, J. K.; Gillespie, G. R.; Phillips, B.	2021	Trophic cascade driven by behavioral fine-tuning as naive prey rapidly adjust to a novel predator	Fig 5b	Melomys respond to quolls (seed take bias, 2017 absent vs present)	Grassland melomys	Melomys burtoni	Both	S	Wild	Feeding station	Foraging	N	Y	N	NA	NA	NA	NA	NA	Terrestrial	Native	2	NA	0	NA	N	NA	Survival	0	NA	NA	1	0	NA	NA	1.808	Y	3	4	NA	NA	NA	NA	NA	NA	NA
	1105	1	Jones, M. E.; Smith, G. C.; Jones, S. M.	2004	Is anti-predator behaviour in Tasmanian eastern quolls (Dasyurus viverrinus) effective against introduced predators?	Fig 1	Eastern quoll respond to fox (time spent moving, control vs fox)	Eastern quolls	Dasyurus viverrinus	Males	S	Wild	Stimulus presentation	Activity	N	N	Y	A	NA	Predator call	M	Organic	Terrestrial	Introduced	1	0	0	NA	N	Stimulus	N	0.805	NA	6.552	NA	6.897	NA	15.977	NA	Y	12	12	NA	NA	NA	NA	NA	NA	NA
	1105	2	Jones, M. E.; Smith, G. C.; Jones, S. M.	2004	Is anti-predator behaviour in Tasmanian eastern quolls (Dasyurus viverrinus) effective against introduced predators?	Fig 1	Eastern quoll respond to cat (time spent moving, control vs cat)	Eastern quolls	Dasyurus viverrinus	Males	S	Wild	Stimulus presentation	Activity	N	N	Y	A	NA	Predator call	M	Organic	Terrestrial	Introduced	1	0	0	NA	N	Stimulus	N	-4.943	NA	8.046	NA	6.897	NA	15.977	NA	Y	12	12	NA	NA	NA	NA	NA	NA	NA
	1105	3	Jones, M. E.; Smith, G. C.; Jones, S. M.	2004	Is anti-predator behaviour in Tasmanian eastern quolls (Dasyurus viverrinus) effective against introduced predators?	Fig 1	Eastern quoll respond to owl (time spent moving, control vs owl)	Eastern quolls	Dasyurus viverrinus	Males	S	Wild	Stimulus presentation	Activity	N	N	Y	A	NA	Predator call	S	Organic	Aerial	Native	1	0	0	NA	N	Stimulus	N	-10.345	NA	5.057	NA	6.897	NA	15.977	NA	Y	12	12	NA	NA	NA	NA	NA	NA	NA
	1105	4	Jones, M. E.; Smith, G. C.; Jones, S. M.	2004	Is anti-predator behaviour in Tasmanian eastern quolls (Dasyurus viverrinus) effective against introduced predators?	Fig 1	Eastern quoll respond to devil (time spent moving, control vs devil)	Eastern quolls	Dasyurus viverrinus	Males	S	Wild	Stimulus presentation	Activity	N	N	Y	A	NA	Predator call	M	Organic	Terrestrial	Native	1	0	0	NA	N	Stimulus	N	-10.69	NA	4.368	NA	6.897	NA	15.977	NA	Y	12	12	NA	NA	NA	NA	NA	NA	NA
	1105	5	Jones, M. E.; Smith, G. C.; Jones, S. M.	2004	Is anti-predator behaviour in Tasmanian eastern quolls (Dasyurus viverrinus) effective against introduced predators?	Fig 2	Eastern quoll respond to fox (vigilance, control vs fox)	Eastern quolls	Dasyurus viverrinus	Males	S	Wild	Stimulus presentation	Vigilance	N	N	Y	A	NA	Predator call	M	Organic	Terrestrial	Introduced	1	0	0	NA	N	Stimulus	N	3.145	NA	1.267	NA	-0.336	NA	1.023	NA	Y	12	12	NA	NA	NA	NA	NA	NA	NA
	1105	6	Jones, M. E.; Smith, G. C.; Jones, S. M.	2004	Is anti-predator behaviour in Tasmanian eastern quolls (Dasyurus viverrinus) effective against introduced predators?	Fig 2	Eastern quoll respond to cat (vigilance, control vs cat)	Eastern quolls	Dasyurus viverrinus	Males	S	Wild	Stimulus presentation	Vigilance	N	N	Y	A	NA	Predator call	M	Organic	Terrestrial	Introduced	1	0	0	NA	N	Stimulus	N	-1.16	NA	0.992	NA	-0.336	NA	1.023	NA	Y	12	12	NA	NA	NA	NA	NA	NA	NA
	1105	7	Jones, M. E.; Smith, G. C.; Jones, S. M.	2004	Is anti-predator behaviour in Tasmanian eastern quolls (Dasyurus viverrinus) effective against introduced predators?	Fig 2	Eastern quoll respond to owl (vigilance, control vs owl)	Eastern quolls	Dasyurus viverrinus	Males	S	Wild	Stimulus presentation	Vigilance	N	N	Y	A	NA	Predator call	S	Organic	Aerial	Native	1	0	0	NA	N	Stimulus	N	-0.29	NA	0.992	NA	-0.336	NA	1.023	NA	Y	12	12	NA	NA	NA	NA	NA	NA	NA
	1105	8	Jones, M. E.; Smith, G. C.; Jones, S. M.	2004	Is anti-predator behaviour in Tasmanian eastern quolls (Dasyurus viverrinus) effective against introduced predators?	Fig 2	Eastern quoll respond to devil (vigilance, control vs devil)	Eastern quolls	Dasyurus viverrinus	Males	S	Wild	Stimulus presentation	Vigilance	N	N	Y	A	NA	Predator call	M	Organic	Terrestrial	Native	1	0	0	NA	N	Stimulus	N	2.168	NA	1.405	NA	-0.336	NA	1.023	NA	Y	12	12	NA	NA	NA	NA	NA	NA	NA
	1140	1	Kappel, P.; Hohenbrink, S.; Radespiel, U.	2011	Experimental Evidence for Olfactory Predator Recognition in Wild Mouse Lemurs	Fig 2a	Mouse lemur (murinus) respond to fossa (time in stimulus area, fossa vs brown lemur)	Mouse lemur	Microcebus murinus	Both	S	Wild	Stimulus presentation	Activity	N	N	Y	O	NA	Faeces	M	Organic	Terrestrial	Native	1	0	0	NA	N	Stimulus	N	NA	NA	NA	NA	NA	NA	NA	NA	Y	10	10	0	763.889	0	0	194.444	0	763.889
	1140	2	Kappel, P.; Hohenbrink, S.; Radespiel, U.	2011	Experimental Evidence for Olfactory Predator Recognition in Wild Mouse Lemurs	Fig 2b	Mouse lemur (murinus) respond to fossa (drinking time, fossa vs brown lemur)	Mouse lemur	Microcebus murinus	Both	S	Wild	Stimulus presentation	Foraging	N	N	Y	O	NA	Faeces	M	Organic	Terrestrial	Native	1	0	0	NA	N	Stimulus	N	NA	NA	NA	NA	NA	NA	NA	NA	Y	10	10	0	604.167	0	0	0	0	447.917
	1140	3	Kappel, P.; Hohenbrink, S.; Radespiel, U.	2011	Experimental Evidence for Olfactory Predator Recognition in Wild Mouse Lemurs	Fig 2c	Mouse lemur (murinus) respond to fossa (timidity, fossa vs brown lemur)	Mouse lemur	Microcebus murinus	Both	S	Wild	Stimulus presentation	Vigilance	N	N	Y	O	NA	Faeces	M	Organic	Terrestrial	Native	1	0	0	NA	N	Stimulus	N	NA	NA	NA	NA	NA	NA	NA	NA	Y	10	10	0	7.045	5.528	2.124	5.966	0	7.079
	1140	4	Kappel, P.; Hohenbrink, S.; Radespiel, U.	2011	Experimental Evidence for Olfactory Predator Recognition in Wild Mouse Lemurs	Fig 2a	Mouse lemur (murinus) respond to barn owl (time in stimulus area, barn owl vs brown lemur)	Mouse lemur	Microcebus murinus	Both	S	Wild	Stimulus presentation	Activity	N	N	Y	O	NA	Predator odour	S	Organic	Aerial	Native	1	0	0	NA	N	Stimulus	N	NA	NA	NA	NA	NA	NA	NA	NA	Y	10	10	0	763.889	277.778	208.333	701.389	0	763.889
	1140	5	Kappel, P.; Hohenbrink, S.; Radespiel, U.	2011	Experimental Evidence for Olfactory Predator Recognition in Wild Mouse Lemurs	Fig 2b	Mouse lemur (murinus) respond to barn owl (drinking time, barn owl vs brown lemur)	Mouse lemur	Microcebus murinus	Both	S	Wild	Stimulus presentation	Foraging	N	N	Y	O	NA	Predator odour	S	Organic	Aerial	Native	1	0	0	NA	N	Stimulus	N	NA	NA	NA	NA	NA	NA	NA	NA	Y	10	10	0	309.028	0	0	267.361	0	447.917
	1140	6	Kappel, P.; Hohenbrink, S.; Radespiel, U.	2011	Experimental Evidence for Olfactory Predator Recognition in Wild Mouse Lemurs	Fig 2c	Mouse lemur (murinus) respond to barn owl (timidity score, barn owl vs brown lemur)	Mouse lemur	Microcebus murinus	Both	S	Wild	Stimulus presentation	Vigilance	N	N	Y	O	NA	Predator odour	S	Organic	Aerial	Native	1	0	0	NA	N	Stimulus	N	NA	NA	NA	NA	NA	NA	NA	NA	Y	10	10	0	7.011	0	0	1.989	0	7.079
	1140	7	Kappel, P.; Hohenbrink, S.; Radespiel, U.	2011	Experimental Evidence for Olfactory Predator Recognition in Wild Mouse Lemurs	Fig 2a	Mouse lemur (ravelobensis) respond to fossa (time in stimulus area, fossa vs brown lemur)	Brown lemur	Microcebus ravelobensis	Both	S	Wild	Stimulus presentation	Activity	N	N	Y	O	NA	Faeces	M	Organic	Terrestrial	Native	1	0	0	NA	N	Stimulus	N	NA	NA	NA	NA	NA	NA	NA	NA	Y	14	14	0	527.778	48.611	0	97.222	125	763.889
	1140	8	Kappel, P.; Hohenbrink, S.; Radespiel, U.	2011	Experimental Evidence for Olfactory Predator Recognition in Wild Mouse Lemurs	Fig 2b	Mouse lemur (ravelobensis) respond to fossa (time drinking, fossa vs brown lemur)	Brown lemur	Microcebus ravelobensis	Both	S	Wild	Stimulus presentation	Foraging	N	N	Y	O	NA	Faeces	M	Organic	Terrestrial	Native	1	0	0	NA	N	Stimulus	N	NA	NA	NA	NA	NA	NA	NA	NA	Y	14	14	0	163.194	0	0	0	0	607.639
	1140	9	Kappel, P.; Hohenbrink, S.; Radespiel, U.	2011	Experimental Evidence for Olfactory Predator Recognition in Wild Mouse Lemurs	Fig 2c	Mouse lemur (ravelobensis) respond to fossa (timidity, fossa vs brown lemur)	Brown lemur	Microcebus ravelobensis	Both	S	Wild	Stimulus presentation	Vigilance	N	N	Y	O	NA	Faeces	M	Organic	Terrestrial	Native	1	0	0	NA	N	Stimulus	N	NA	NA	NA	NA	NA	NA	NA	NA	Y	14	14	0	7.045	4.011	2.056	7.011	0	2.933
	1140	10	Kappel, P.; Hohenbrink, S.; Radespiel, U.	2011	Experimental Evidence for Olfactory Predator Recognition in Wild Mouse Lemurs	Fig 2a	Mouse lemur (ravelobensis) respond to barn owl (time in stimulus area, barn owl vs brown lemur)	Brown lemur	Microcebus ravelobensis	Both	S	Wild	Stimulus presentation	Activity	N	N	Y	O	NA	Predator odour	S	Organic	Aerial	Native	1	0	0	NA	N	Stimulus	N	NA	NA	NA	NA	NA	NA	NA	NA	Y	14	14	0	770.833	201.839	0	548.611	125	763.889
	1140	11	Kappel, P.; Hohenbrink, S.; Radespiel, U.	2011	Experimental Evidence for Olfactory Predator Recognition in Wild Mouse Lemurs	Fig 2b	Mouse lemur (ravelobensis) respond to barn owl (time drinking, barn owl vs brown lemur)	Brown lemur	Microcebus ravelobensis	Both	S	Wild	Stimulus presentation	Foraging	N	N	Y	O	NA	Predator odour	S	Organic	Aerial	Native	1	0	0	NA	N	Stimulus	N	NA	NA	NA	NA	NA	NA	NA	NA	Y	14	14	0	572.917	76.389	0	218.75	0	607.639
	1140	12	Kappel, P.; Hohenbrink, S.; Radespiel, U.	2011	Experimental Evidence for Olfactory Predator Recognition in Wild Mouse Lemurs	Fig 2c	Mouse lemur (ravelobensis) respond to barn owl (timidity, barn owl vs brown lemur)	Brown lemur	Microcebus ravelobensis	Both	S	Wild	Stimulus presentation	Vigilance	N	N	Y	O	NA	Predator odour	S	Organic	Aerial	Native	1	0	0	NA	N	Stimulus	N	NA	NA	NA	NA	NA	NA	NA	NA	Y	14	14	0	6.987	1.045	0	5.933	0	2.933
	1153	1	Kelleher, V.; Hunnick, L.; Sheriff, M. J.	2021	Risk-Induced Foraging Behavior in a Free-Living Small Mammal Depends on the Interactive Effects of Habitat, Refuge Availability, and Predator Type	Fig 1a	White footed mice respond to fox (food eaten)	White-footed mice	Peromyscus leucopus	Both	S	Wild	Giving up density	Foraging	Speakers	N	Y	A	NA	Predator call	M	Organic	Terrestrial	Native	1	NA	0	NA	N	Stimulus	N	1.333	NA	NA	0.298	2.048	NA	NA	0.107	Y	30	30	NA	NA	NA	NA	NA	NA	NA
	1153	2	Kelleher, V.; Hunnick, L.; Sheriff, M. J.	2021	Risk-Induced Foraging Behavior in a Free-Living Small Mammal Depends on the Interactive Effects of Habitat, Refuge Availability, and Predator Type	Figure 1a	White footed mice respond to owl (food eaten)	White-footed mice	Peromyscus leucopus	Both	S	Wild	Giving up density	Foraging	Speakers	N	Y	A	NA	Predator call	S	Organic	Aerial	Native	1	NA	0	NA	N	Stimulus	N	1.524	NA	NA	0.274	2.048	NA	NA	0.107	Y	30	30	NA	NA	NA	NA	NA	NA	NA
	1177	1	Kirmani, S. N.; Banks, P. B.; McArthur, C.	2010	Integrating the costs of plant toxins and predation risk in foraging decisions of a mammalian herbivore	Fig 2a	Brush tail possum respond to owl pellets (GUD, -ceneole, with pellet vs without pellet)	Brushtail possum	Trichosurus vulpecula	Both	S	Wild	Giving up density	Foraging	N	N	Y	O	NA	Predator odour	S	Organic	Aerial	Native	1	NA	0	NA	N	Blank	N	68.205	NA	7.179	NA	95.385	NA	6.154	NA	Y	7	7	NA	NA	NA	NA	NA	NA	NA
	1181	1	Kittendorf, A.; Dantzer, B.	2021	Urban fox squirrels exhibit tolerance to humans but respond to stimuli from natural predators	Fig 1a	Squirrels respond to humans (FAD)	Fox squirrel	Sciurus niger	Both	S	Wild	Stimulus presentation	Vigilance	N	N	Y	AVO	NA	Human	L	Organic	Terrestrial	Introduced	2	NA	0	NA	N	NA	N	NA	NA	NA	NA	NA	NA	NA	NA	Y	38	39	0.946	17.568	8.784	5.27	12.027	5	22.162
	1181	2	Kittendorf, A.; Dantzer, B.	2021	Urban fox squirrels exhibit tolerance to humans but respond to stimuli from natural predators	Fig 1b	Squirrels respond to humans (FID)	Fox squirrel	Sciurus niger	Both	S	Wild	Flight initiation distance	Escape	N	N	Y	AVO	NA	Human	L	Organic	Terrestrial	Introduced	2	NA	0	NA	N	NA	N	NA	NA	NA	NA	NA	NA	NA	NA	Y	38	39	0.903	14.792	6.667	4.236	8.75	6.597	20.417
	1181	3	Kittendorf, A.; Dantzer, B.	2021	Urban fox squirrels exhibit tolerance to humans but respond to stimuli from natural predators	Fig 1d	Squirrels respond to humans (log latency)	Fox squirrel	Sciurus niger	Both	S	Wild	Stimulus presentation	Vigilance	N	N	Y	AVO	NA	Human	L	Organic	Terrestrial	Introduced	2	NA	0	NA	N	NA	N	NA	NA	NA	NA	NA	NA	NA	NA	Y	38	39	0.263	5.864	2.246	1	3.035	1.737	5.807
	1181	4	Kittendorf, A.; Dantzer, B.	2021	Urban fox squirrels exhibit tolerance to humans but respond to stimuli from natural predators	Fig 2a	Squirrels respond to dog (FAD, less urban; dog vs control)	Fox squirrel	Sciurus niger	Both	S	Wild	Stimulus presentation	Vigilance	N	N	Y	AVO	NA	Predator call	S	Organic	Terrestrial	Introduced	1	NA	NA	NA	NA	Stimulus	N	NA	NA	NA	NA	NA	NA	NA	NA	Y	20	15	5.882	21.618	14.265	11.324	17.941	7.5	19.559
	1181	5	Kittendorf, A.; Dantzer, B.	2021	Urban fox squirrels exhibit tolerance to humans but respond to stimuli from natural predators	Fig 2b	Squirrels respond to dog (FID, less urban; dog vs control)	Fox squirrel	Sciurus niger	Both	S	Wild	Flight initiation distance	Escape	N	N	Y	AVO	NA	Predator call	S	Organic	Terrestrial	Introduced	1	NA	NA	NA	NA	Stimulus	N	NA	NA	NA	NA	NA	NA	NA	NA	Y	20	15	6.081	19.459	14.324	11.216	18.649	6.081	17.838
	1181	6	Kittendorf, A.; Dantzer, B.	2021	Urban fox squirrels exhibit tolerance to humans but respond to stimuli from natural predators	Fig 2d	Squirrels respond to dog (log latency, less urban; dog vs control)	Fox squirrel	Sciurus niger	Both	S	Wild	Stimulus presentation	Vigilance	N	N	Y	AVO	NA	Predator call	S	Organic	Terrestrial	Introduced	1	NA	NA	NA	NA	Stimulus	N	NA	NA	NA	NA	NA	NA	NA	NA	Y	20	15	5.086	6.857	5.829	5.371	6.114	1.943	6.914
	1181	7	Kittendorf, A.; Dantzer, B.	2021	Urban fox squirrels exhibit tolerance to humans but respond to stimuli from natural predators	Fig 2a	Squirrels respond to hawk (FAD, less urban; hawk vs control)	Fox squirrel	Sciurus niger	Both	S	Wild	Stimulus presentation	Vigilance	N	N	Y	AVO	NA	Predator call	S	Organic	Aerial	Native	1	NA	NA	NA	NA	Stimulus	N	NA	NA	NA	NA	NA	NA	NA	NA	Y	16	15	6.618	23.382	13.676	10.147	15.588	7.5	19.559
	1181	8	Kittendorf, A.; Dantzer, B.	2021	Urban fox squirrels exhibit tolerance to humans but respond to stimuli from natural predators	Fig 2b	Squirrels respond to hawk (FID, less urban; hawk vs control)	Fox squirrel	Sciurus niger	Both	S	Wild	Flight initiation distance	Escape	N	N	Y	AVO	NA	Predator call	S	Organic	Aerial	Native	1	NA	NA	NA	NA	Stimulus	N	NA	NA	NA	NA	NA	NA	NA	NA	Y	16	15	19	#VALUE!	#VALUE!	#VALUE!	#VALUE!	6.081	17.838
	1181	9	Kittendorf, A.; Dantzer, B.	2021	Urban fox squirrels exhibit tolerance to humans but respond to stimuli from natural predators	Fig 2d	Squirrels respond to hawk (log latency, less urban; hawk vs control)	Fox squirrel	Sciurus niger	Both	S	Wild	Stimulus presentation	Vigilance	N	N	Y	AVO	NA	Predator call	S	Organic	Aerial	Native	1	NA	NA	NA	NA	Stimulus	N	NA	NA	NA	NA	NA	NA	NA	NA	Y	16	15	5.371	7.314	6.286	5.943	6.743	1.943	6.914
	1287	1	Leo, V.; Reading, R. P.; Letnic, M.	2015	Interference competition: odours of an apex predator and conspecifics influence resource acquisition by red foxes	Fig 1	Foxes respond to dingo odour (GUD, control vs dingo)	Red fox	Vulpes vulpes	Both	M	Wild	Giving up density	Foraging	N	N	Y	O	NA	Predator odour	L	Organic	Terrestrial	Introduced	1	NA	NA	NA	NA	Stimulus	N	9.556	NA	1.444	NA	7.5	NA	1.333	NA	Y	14	14	NA	NA	NA	NA	NA	NA	NA
	1287	2	Leo, V.; Reading, R. P.; Letnic, M.	2015	Interference competition: odours of an apex predator and conspecifics influence resource acquisition by red foxes	Fig 2a	Fox respond to dingo odour (vigilance, control vs dingo)	Red fox	Vulpes vulpes	Both	M	Wild	Feeding station	Vigilance	N	N	Y	O	NA	Predator odour	L	Organic	Terrestrial	Introduced	2	NA	NA	NA	NA	Stimulus	N	25.536	NA	2.5	NA	20.536	NA	3.571	NA	Y	18	18	NA	NA	NA	NA	NA	NA	NA
	1287	3	Leo, V.; Reading, R. P.; Letnic, M.	2015	Interference competition: odours of an apex predator and conspecifics influence resource acquisition by red foxes	Fig 2b	Fox respond to dingo odour (drinking, control vs dingo)	Red fox	Vulpes vulpes	Both	M	Wild	Feeding station	Foraging	N	N	Y	O	NA	Predator odour	L	Organic	Terrestrial	Introduced	3	NA	NA	NA	NA	Stimulus	N	47.838	NA	5	NA	26.081	NA	5.964	NA	Y	18	18	NA	NA	NA	NA	NA	NA	NA
	1287	4	Leo, V.; Reading, R. P.; Letnic, M.	2015	Interference competition: odours of an apex predator and conspecifics influence resource acquisition by red foxes	Fig 2c	Fox respond to dingo odour (movement, control vs dingo)	Red fox	Vulpes vulpes	Both	M	Wild	Feeding station	Activity	N	N	Y	O	NA	Predator odour	L	Organic	Terrestrial	Introduced	4	NA	NA	NA	NA	Stimulus	N	1.565	NA	1	NA	2.174	NA	0.739	NA	Y	18	18	NA	NA	NA	NA	NA	NA	NA
	1287	5	Leo, V.; Reading, R. P.; Letnic, M.	2015	Interference competition: odours of an apex predator and conspecifics influence resource acquisition by red foxes	Fig 2d	Fox respond to dingo odour (sniffing, control vs dingo)	Red fox	Vulpes vulpes	Both	M	Wild	Feeding station	Exploration	N	N	Y	O	NA	Predator odour	L	Organic	Terrestrial	Introduced	5	NA	NA	NA	NA	Stimulus	N	5.845	NA	2	NA	2.833	NA	1.125	NA	Y	18	18	NA	NA	NA	NA	NA	NA	NA
	1297	1	Li, C. W.; Monclus, R.; Maul, T. L.; Jiang, Z. G.; Blumstein, D. T.	2011	Quantifying human disturbance on antipredator behavior and flush initiation distance in yellow-bellied marmots	Fig 2	Marmots respond to humans (proportion vigilant, low vs high)	Yellow-bellied marmots	Marmota flaviventris	Both	S	Wild	Behavioural focal	Vigilance	N	Y	N	NA	NA	NA	NA	NA	Vehicle	Introduced	1	3	3	N	N	NA	N	0.624	NA	0.016	NA	0.508	NA	0.034	NA	Y	309	309	NA	NA	NA	NA	NA	NA	NA
	1297	2	Li, C. W.; Monclus, R.; Maul, T. L.; Jiang, Z. G.; Blumstein, D. T.	2011	Quantifying human disturbance on antipredator behavior and flush initiation distance in yellow-bellied marmots	Fig 2	Marmots respond to humans (proportion foraging, low vs high)	Yellow-bellied marmots	Marmota flaviventris	Both	S	Wild	Behavioural focal	Foraging	N	Y	N	NA	NA	NA	NA	NA	Vehicle	Introduced	1	3	3	N	N	NA	N	0.792	NA	0.024	NA	0.945	NA	0.02	NA	Y	309	309	NA	NA	NA	NA	NA	NA	NA
	1298	1	Li, C. W.; Yang, X. B.; Ding, Y. H.; Zhang, L. Y.; Fang, H. X.; Tang, S. H.; Jiang, Z. G.	2011	Do Pere David's Deer Lose Memories of Their Ancestral Predators?	Fig 1	Pere's deer respond to tiger (alarm calls, crow vs tiger)	Pere David’s deer	Elaphurus davidianus	Both	L	Captive	Stimulus presentation	Vigilance	N	N	Y	A	N	Predator call	L	Organic	Terrestrial	Historic	1	0	0	N	N	Stimulus	N	0.07	NA	0.046	NA	0.004	NA	0.003	NA	Y	87	87	NA	NA	NA	NA	NA	NA	NA
	1298	2	Li, C. W.; Yang, X. B.; Ding, Y. H.; Zhang, L. Y.; Fang, H. X.; Tang, S. H.; Jiang, Z. G.	2011	Do Pere David's Deer Lose Memories of Their Ancestral Predators?	Fig 1	Pere's deer respond to wolf (alarm calls, crow vs wolf)	Pere David’s deer	Elaphurus davidianus	Both	L	Captive	Stimulus presentation	Vigilance	N	N	Y	A	N	Predator call	L	Organic	Terrestrial	Historic	1	0	0	N	N	Stimulus	N	0	NA	0	NA	0.004	NA	0.003	NA	Y	87	87	NA	NA	NA	NA	NA	NA	NA
	1298	3	Li, C. W.; Yang, X. B.; Ding, Y. H.; Zhang, L. Y.; Fang, H. X.; Tang, S. H.; Jiang, Z. G.	2011	Do Pere David's Deer Lose Memories of Their Ancestral Predators?	Fig 2	Pere's deer respond to tiger (behaviour duration, crow vs tiger)	Pere David’s deer	Elaphurus davidianus	Both	L	Captive	Stimulus presentation	Activity	N	N	Y	A	N	Predator call	L	Organic	Terrestrial	Historic	1	0	0	N	N	Stimulus	N	105.909	NA	14.091	NA	60.909	NA	6.364	NA	Y	87	87	NA	NA	NA	NA	NA	NA	NA
	1298	4	Li, C. W.; Yang, X. B.; Ding, Y. H.; Zhang, L. Y.; Fang, H. X.; Tang, S. H.; Jiang, Z. G.	2011	Do Pere David's Deer Lose Memories of Their Ancestral Predators?	Fig 2	Pere's deer respond to wolf (behaviour duration, crow vs wolf)	Pere David’s deer	Elaphurus davidianus	Both	L	Captive	Stimulus presentation	Activity	N	N	Y	A	N	Predator call	L	Organic	Terrestrial	Historic	1	0	0	N	N	Stimulus	N	87.727	NA	10.909	NA	60.909	NA	6.364	NA	Y	87	87	NA	NA	NA	NA	NA	NA	NA
	1298	5	Li, C. W.; Yang, X. B.; Ding, Y. H.; Zhang, L. Y.; Fang, H. X.; Tang, S. H.; Jiang, Z. G.	2011	Do Pere David's Deer Lose Memories of Their Ancestral Predators?	Fig 3	Pere's deer respond to tiger (stare, control vs tiger)	Pere David’s deer	Elaphurus davidianus	Both	L	Captive	Stimulus presentation	Exploration	N	N	Y	V	N	Predator photograph	L	Synthetic	Terrestrial	Historic	1	0	0	N	N	Stimulus	N	3.667	NA	0.75	NA	0.917	NA	0.236	NA	Y	80	80	NA	NA	NA	NA	NA	NA	NA
	1298	6	Li, C. W.; Yang, X. B.; Ding, Y. H.; Zhang, L. Y.; Fang, H. X.; Tang, S. H.; Jiang, Z. G.	2011	Do Pere David's Deer Lose Memories of Their Ancestral Predators?	Fig 3	Pere's deer respond to wolf (stare, control vs wolf)	Pere David’s deer	Elaphurus davidianus	Both	L	Captive	Stimulus presentation	Exploration	N	N	Y	V	N	Predator photograph	L	Synthetic	Terrestrial	Historic	1	0	0	N	N	Stimulus	N	0.056	NA	0.069	NA	0.917	NA	0.236	NA	Y	80	80	NA	NA	NA	NA	NA	NA	NA
	1298	7	Li, C. W.; Yang, X. B.; Ding, Y. H.; Zhang, L. Y.; Fang, H. X.; Tang, S. H.; Jiang, Z. G.	2011	Do Pere David's Deer Lose Memories of Their Ancestral Predators?	Fig 3	Pere's deer respond to bear (stare, control vs bear)	Pere David’s deer	Elaphurus davidianus	Both	L	Captive	Stimulus presentation	Exploration	N	N	Y	V	N	Predator photograph	L	Synthetic	Terrestrial	Historic	1	0	0	N	N	Stimulus	N	0.194	NA	0.139	NA	0.917	NA	0.236	NA	Y	80	80	NA	NA	NA	NA	NA	NA	NA
	1445	1	McEvoy, J.; Sinn, D. L.; Wapstra, E.	2008	Know thy enemy: Behavioural response of a native mammal (Rattus lutreolus velutinus) to predators of different coexistence histories	Fig 1a	Swamp rat respond to quoll (behavioural score)	Swamp rat	Rattus lutreolus velutinus	Both	S	Wild	Behavioural focal	Exploration	N	N	Y	O	NA	Predator odour	M	Organic	Terrestrial	Native	1	0	0	N	N	Stimulus	N	0.089	NA	0.137	NA	-0.245	NA	0.134	NA	Y	28	28	NA	NA	NA	NA	NA	NA	NA
	1445	2	McEvoy, J.; Sinn, D. L.; Wapstra, E.	2008	Know thy enemy: Behavioural response of a native mammal (Rattus lutreolus velutinus) to predators of different coexistence histories	Fig 1b	Swamp rat respond to cat (behavioural score)	Swamp rat	Rattus lutreolus velutinus	Both	S	Wild	Behavioural focal	Exploration	N	N	Y	O	NA	Predator odour	M	Organic	Terrestrial	Introduced	1	0	0	N	N	Stimulus	N	0.034	NA	0.158	NA	-0.076	NA	0.145	NA	Y	28	28	NA	NA	NA	NA	NA	NA	NA
	1445	3	McEvoy, J.; Sinn, D. L.; Wapstra, E.	2008	Know thy enemy: Behavioural response of a native mammal (Rattus lutreolus velutinus) to predators of different coexistence histories	Fig 1c	Swamp rat respond to fox (behavioural score)	Swamp rat	Rattus lutreolus velutinus	Both	S	Wild	Behavioural focal	Exploration	N	N	Y	O	NA	Predator odour	M	Organic	Terrestrial	Introduced	1	0	0	N	N	Stimulus	N	0.026	NA	0.145	NA	0.192	NA	0.137	NA	Y	28	28	NA	NA	NA	NA	NA	NA	NA
	1467	1	Mella, V. S. A.; Banks, P. B.; McArthur, C.	2014	Negotiating multiple cues of predation risk in a landscape of fear: what scares free-ranging brushtail possums?	Fig 1	Brush tailed possums respond to dog (GUD, feeder level dog vs control)	Brushtail possum	Trichosurus vulpecula	Both	S	Wild	Giving up density	Foraging	N	N	Y	O	NA	Predator urine	M	Organic	Terrestrial	Introduced	1	NA	0	NA	N	Stimulus	N	7.429	NA	2.286	NA	7.143	NA	2.286	NA	Y	12	12	NA	NA	NA	NA	NA	NA	NA
	1467	2	Mella, V. S. A.; Banks, P. B.; McArthur, C.	2014	Negotiating multiple cues of predation risk in a landscape of fear: what scares free-ranging brushtail possums?	Fig 1	Brush tailed possums respond to owl (GUD, feeder level owl vs control)	Brushtail possum	Trichosurus vulpecula	Both	S	Wild	Giving up density	Foraging	N	N	Y	O	NA	Predator odour	M	Organic	Aerial	Native	1	NA	0	NA	N	Stimulus	N	7	NA	2.143	NA	7.143	NA	2.286	NA	Y	12	12	NA	NA	NA	NA	NA	NA	NA
	1470	13	Mella, V. S. A.; Cooper, C. E.; Davies, Sjjf	2014	Behavioural responses of free-ranging western grey kangaroos (Macropus fuliginosus) to olfactory cues of historical and recently introduced predators	Table 1	Kangaroos respond to fox (fright, control vs fox)	Western grey kangaroo	Macropus fuliginosus	Both	L	Wild	Stimulus presentation	Vigilance	N	N	Y	OV	N	Faeces	M	Organic	Terrestrial	Introduced	1	NA	0	NA	N	Stimulus	N	0.853	NA	0.839	NA	0	NA	0.001	NA	Y	9	51	NA	NA	NA	NA	NA	NA	NA
	1470	14	Mella, V. S. A.; Cooper, C. E.; Davies, Sjjf	2014	Behavioural responses of free-ranging western grey kangaroos (Macropus fuliginosus) to olfactory cues of historical and recently introduced predators	table 1	Kangaroos respond to fox (flight, control vs fox)	Western grey kangaroo	Macropus fuliginosus	Both	L	Wild	Stimulus presentation	Vigilance	N	N	Y	OV	N	Faeces	M	Organic	Terrestrial	Introduced	1	NA	0	NA	N	Stimulus	N	2.86	NA	1.833	NA	0	NA	0	NA	Y	9	51	NA	NA	NA	NA	NA	NA	NA
	1470	1	Mella, V. S. A.; Cooper, C. E.; Davies, Sjjf	2014	Behavioural responses of free-ranging western grey kangaroos (Macropus fuliginosus) to olfactory cues of historical and recently introduced predators	Table 1	Kangaroos respond to dingo (food searching, control vs dingo)	Western grey kangaroo	Macropus fuliginosus	Both	L	Wild	Stimulus presentation	Foraging	N	N	Y	OV	N	Faeces	L	Organic	Terrestrial	Native	1	NA	0	NA	N	Stimulus	N	2.22	NA	0.792	NA	1.39	NA	0.114	NA	Y	16	51	NA	NA	NA	NA	NA	NA	NA
	1470	2	Mella, V. S. A.; Cooper, C. E.; Davies, Sjjf	2014	Behavioural responses of free-ranging western grey kangaroos (Macropus fuliginosus) to olfactory cues of historical and recently introduced predators	Table 1	Kangaroos respond to dingo (vigilance, control vs dingo)	Western grey kangaroo	Macropus fuliginosus	Both	L	Wild	Stimulus presentation	Vigilance	N	N	Y	OV	N	Faeces	L	Organic	Terrestrial	Native	1	NA	0	NA	N	Stimulus	N	2.63	NA	0.82	NA	0.97	NA	0.08	NA	Y	16	51	NA	NA	NA	NA	NA	NA	NA
	1470	3	Mella, V. S. A.; Cooper, C. E.; Davies, Sjjf	2014	Behavioural responses of free-ranging western grey kangaroos (Macropus fuliginosus) to olfactory cues of historical and recently introduced predators	Table 1	Kangaroos respond to dingo (approach, control vs dingo)	Western grey kangaroo	Macropus fuliginosus	Both	L	Wild	Stimulus presentation	Exploration	N	N	Y	OV	N	Faeces	L	Organic	Terrestrial	Native	1	NA	0	NA	N	Stimulus	N	1.91	NA	0.843	NA	0	NA	0	NA	Y	16	51	NA	NA	NA	NA	NA	NA	NA
	1470	4	Mella, V. S. A.; Cooper, C. E.; Davies, Sjjf	2014	Behavioural responses of free-ranging western grey kangaroos (Macropus fuliginosus) to olfactory cues of historical and recently introduced predators	Table 1	Kangaroos respond to dingo (Investigate, control vs dingo)	Western grey kangaroo	Macropus fuliginosus	Both	L	Wild	Stimulus presentation	Exploration	N	N	Y	OV	N	Faeces	L	Organic	Terrestrial	Native	1	NA	0	NA	N	Stimulus	N	1.62	NA	0.794	NA	0	NA	0.001	NA	Y	16	51	NA	NA	NA	NA	NA	NA	NA
	1470	5	Mella, V. S. A.; Cooper, C. E.; Davies, Sjjf	2014	Behavioural responses of free-ranging western grey kangaroos (Macropus fuliginosus) to olfactory cues of historical and recently introduced predators	Table 1	Kangaroos respond to dingo (avoid, control vs dingo)	Western grey kangaroo	Macropus fuliginosus	Both	L	Wild	Stimulus presentation	Escape	N	N	Y	OV	N	Faeces	L	Organic	Terrestrial	Native	1	NA	0	NA	N	Stimulus	N	0.88	NA	0.463	NA	0	NA	0	NA	Y	16	51	NA	NA	NA	NA	NA	NA	NA
	1470	6	Mella, V. S. A.; Cooper, C. E.; Davies, Sjjf	2014	Behavioural responses of free-ranging western grey kangaroos (Macropus fuliginosus) to olfactory cues of historical and recently introduced predators	Table 1	Kangaroos respond to dingo (fright, control vs dingo)	Western grey kangaroo	Macropus fuliginosus	Both	L	Wild	Stimulus presentation	Vigilance	N	N	Y	OV	N	Faeces	L	Organic	Terrestrial	Native	1	NA	0	NA	N	Stimulus	N	1.42	NA	0.739	NA	0	NA	0.001	NA	Y	16	51	NA	NA	NA	NA	NA	NA	NA
	1470	7	Mella, V. S. A.; Cooper, C. E.; Davies, Sjjf	2014	Behavioural responses of free-ranging western grey kangaroos (Macropus fuliginosus) to olfactory cues of historical and recently introduced predators	Table 1	Kangaroos respond to dingo (flight, control vs dingo)	Western grey kangaroo	Macropus fuliginosus	Both	L	Wild	Stimulus presentation	Vigilance	N	N	Y	OV	N	Faeces	L	Organic	Terrestrial	Native	1	NA	0	NA	N	Stimulus	N	1.78	NA	1.833	NA	0	NA	0	NA	Y	16	51	NA	NA	NA	NA	NA	NA	NA
	1470	8	Mella, V. S. A.; Cooper, C. E.; Davies, Sjjf	2014	Behavioural responses of free-ranging western grey kangaroos (Macropus fuliginosus) to olfactory cues of historical and recently introduced predators	Table 1	Kangaroos respond to fox (food searching, control vs fox)	Western grey kangaroo	Macropus fuliginosus	Both	L	Wild	Stimulus presentation	Foraging	N	N	Y	OV	N	Faeces	M	Organic	Terrestrial	Introduced	1	NA	0	NA	N	Stimulus	N	0.86	NA	0.409	NA	1.39	NA	0.114	NA	Y	9	51	NA	NA	NA	NA	NA	NA	NA
	1470	9	Mella, V. S. A.; Cooper, C. E.; Davies, Sjjf	2014	Behavioural responses of free-ranging western grey kangaroos (Macropus fuliginosus) to olfactory cues of historical and recently introduced predators	Table 1	Kangaroos respond to fox (vigilance, control vs fox)	Western grey kangaroo	Macropus fuliginosus	Both	L	Wild	Stimulus presentation	Vigilance	N	N	Y	OV	N	Faeces	M	Organic	Terrestrial	Introduced	1	NA	0	NA	N	Stimulus	N	2.64	NA	1.128	NA	0.97	NA	0.08	NA	Y	9	51	NA	NA	NA	NA	NA	NA	NA
	1470	10	Mella, V. S. A.; Cooper, C. E.; Davies, Sjjf	2014	Behavioural responses of free-ranging western grey kangaroos (Macropus fuliginosus) to olfactory cues of historical and recently introduced predators	Table 1	Kangaroos respond to fox (approach, control vs fox)	Western grey kangaroo	Macropus fuliginosus	Both	L	Wild	Stimulus presentation	Exploration	N	N	Y	OV	N	Faeces	M	Organic	Terrestrial	Introduced	1	NA	0	NA	N	Stimulus	N	3.9	NA	1.512	NA	0	NA	0	NA	Y	9	51	NA	NA	NA	NA	NA	NA	NA
	1470	11	Mella, V. S. A.; Cooper, C. E.; Davies, Sjjf	2014	Behavioural responses of free-ranging western grey kangaroos (Macropus fuliginosus) to olfactory cues of historical and recently introduced predators	Table 1	Kangaroos respond to fox (investigate, control vs fox)	Western grey kangaroo	Macropus fuliginosus	Both	L	Wild	Stimulus presentation	Exploration	N	N	Y	OV	N	Faeces	M	Organic	Terrestrial	Introduced	1	NA	0	NA	N	Stimulus	N	3.51	NA	1.36	NA	0	NA	0.001	NA	Y	9	51	NA	NA	NA	NA	NA	NA	NA
	1470	12	Mella, V. S. A.; Cooper, C. E.; Davies, Sjjf	2014	Behavioural responses of free-ranging western grey kangaroos (Macropus fuliginosus) to olfactory cues of historical and recently introduced predators	Table 1	Kangaroos respond to fox (avoid, control vs fox)	Western grey kangaroo	Macropus fuliginosus	Both	L	Wild	Stimulus presentation	Escape	N	N	Y	OV	N	Faeces	M	Organic	Terrestrial	Introduced	1	NA	0	NA	N	Stimulus	N	3.57	NA	1.75	NA	0	NA	0	NA	Y	9	51	NA	NA	NA	NA	NA	NA	NA
	1477	1	Meno, W.; Coss, R. G.; Perry, S.	2013	Development of Snake-Directed Antipredator Behavior by Wild White-faced Capuchin Monkeys: I. Snake-Species Discrimination	Fig 4, adult	Capuchin respond to boa (Proportion of time looking, boa vs novel)	White-faced capuchin monkey	Cebus capucinus	Both	M	Wild	Stimulus presentation	Exploration	N	N	Y	V	N	Predator photograph	S	Organic	Terrestrial	Native	1	NA	0	NA	N	Stimulus	N	0.15	NA	0.02	NA	0.06	NA	0.029	NA	Y	11	5	NA	NA	NA	NA	NA	NA	NA
	1477	2	Meno, W.; Coss, R. G.; Perry, S.	2013	Development of Snake-Directed Antipredator Behavior by Wild White-faced Capuchin Monkeys: I. Snake-Species Discrimination	Fig 4, adult	Capuchin respond to rattlesnake (Proportion of time looking, rattlesnake vs novel)	White-faced capuchin monkey	Cebus capucinus	Both	M	Wild	Stimulus presentation	Exploration	N	N	Y	V	N	Predator photograph	S	Organic	Terrestrial	Native	1	NA	0	NA	N	Stimulus	N	0.15	NA	0.029	NA	0.06	NA	0.029	NA	Y	11	5	NA	NA	NA	NA	NA	NA	NA
	1569	1	Muller, C. A.; Manser, M. B.	2008	The information banded mongooses extract from heterospecific alarms	Fig 4	Banded mongoose respond to crowned plover alarm (CR vs GO)	Banded mongoose	Mungos mungo	Both	S	Wild	Stimulus presentation	Vigilance	N	N	Y	A	NA	Predator call	S	Organic	Aerial	Native	1	0	0	N	N	Stimulus	N	0.265	NA	0.043	NA	0.122	NA	0.03	NA	Y	8	8	NA	NA	NA	NA	NA	NA	NA
	1569	2	Muller, C. A.; Manser, M. B.	2008	The information banded mongooses extract from heterospecific alarms	Fig 5	Banded mongoose respond to wattled plover alarm (WA vs GO)	Banded mongoose	Mungos mungo	Both	S	Wild	Stimulus presentation	Vigilance	N	N	Y	A	NA	Predator call	S	Organic	Aerial	Native	1	0	0	N	N	Stimulus	N	0.455	NA	0.102	NA	0.122	NA	0.03	NA	Y	8	8	NA	NA	NA	NA	NA	NA	NA
	1569	4	Muller, C. A.; Manser, M. B.	2008	The information banded mongooses extract from heterospecific alarms	Fig 5	Banded mongoose respond to spurwinger plover alarm (SP vs GO)	Banded mongoose	Mungos mungo	Both	S	Wild	Stimulus presentation	Vigilance	N	N	Y	A	NA	Predator call	S	Organic	Aerial	Native	1	0	0	N	N	Stimulus	N	0.604	NA	0.094	NA	0.122	NA	0.03	NA	Y	8	8	NA	NA	NA	NA	NA	NA	NA
	1637	1	Orrock, J. L.	2010	When the Ghost of Predation has Passed: Do Rodents from Islands with and without Fox Predators Exhibit Aversion to Fox Cues?	Fig 1, fox reintroduction	mice respond to fox odour (proportion captures, fox vs control)	Deer mouse	Peromyscus maniculatus	Both	S	Wild	Capture probability	Exploration	N	N	Y	O	NA	Faeces	M	Organic	Terrestrial	Native	1	NA	0	NA	N	Stimulus	N	0.146	NA	NA	0.119	0.519	NA	NA	0.216	Y	60	60	NA	NA	NA	NA	NA	NA	NA
	1639	1	Orrock, J. L.; Danielson, B. J.; Brinkerhoff, R. J.	2004	Rodent foraging is affected by indirect, but not by direct, cues of predation risk	Fig 1a	Mice respond to bobcat (GUD, B vs W)	Oldfield mice	Peromyscus polionotus	Both	S	Wild	Giving up density	Foraging	N	N	Y	O	NA	Predator urine	L	Organic	Terrestrial	Historic	1	NA	0	NA	N	Stimulus	N	0.411	NA	0.027	NA	0.402	NA	0.03	NA	Y	42	42	NA	NA	NA	NA	NA	NA	NA
	1639	2	Orrock, J. L.; Danielson, B. J.; Brinkerhoff, R. J.	2004	Rodent foraging is affected by indirect, but not by direct, cues of predation risk	Fig 1a	Mice respond to foxes (GUD, F vs W)	Oldfield mice	Peromyscus polionotus	Both	S	Wild	Giving up density	Foraging	N	N	Y	O	NA	Predator urine	L	Organic	Terrestrial	Historic	1	NA	0	NA	N	Stimulus	N	0.438	NA	0.033	NA	0.402	NA	0.03	NA	Y	42	42	NA	NA	NA	NA	NA	NA	NA
	1639	3	Orrock, J. L.; Danielson, B. J.; Brinkerhoff, R. J.	2004	Rodent foraging is affected by indirect, but not by direct, cues of predation risk	Fig 1a	Mice respond to coyote(GUD, c vs W)	Oldfield mice	Peromyscus polionotus	Both	S	Wild	Giving up density	Foraging	N	N	Y	O	NA	Predator urine	L	Organic	Terrestrial	Native	1	NA	0	NA	N	Stimulus	N	0.414	NA	0.03	NA	0.402	NA	0.03	NA	Y	42	42	NA	NA	NA	NA	NA	NA	NA
	1703	1	Pickett, K. N.; Hik, D. S.; Newsome, A. E.; Pech, R. P.	2005	The influence of predation risk on foraging behaviour of brushtail possums in Australian woodlands	Fig 4	Brush tail possums respond to foxes, (proportion trackplots visited, HE1 bush (black) vs ME1 bush (black))	Brushtail possum	Trichosurus vulpecula	Both	S	Wild	Behavioural focal	Activity	N	Y	N	NA	NA	NA	NA	NA	NA	NA	2	NA	0	NA	N	NA	N	0.191	NA	0.041	NA	0.08	NA	0.03	NA	Y	6	6	NA	NA	NA	NA	NA	NA	NA
	1703	2	Pickett, K. N.; Hik, D. S.; Newsome, A. E.; Pech, R. P.	2005	The influence of predation risk on foraging behaviour of brushtail possums in Australian woodlands	Fig 6a	Brush tail possums respond to fox (food remaining, HC1 bush (black) vs LC1 bush (black))	Brushtail possum	Trichosurus vulpecula	Both	S	Wild	Giving up density	Foraging	N	Y	N	NA	NA	NA	NA	NA	NA	NA	2	NA	0	NA	N	NA	N	14.643	NA	2.976	NA	6.429	NA	2.143	NA	Y	2	4	NA	NA	NA	NA	NA	NA	NA
	1758	1	Ramp, D.; Russell, B. G.; Croft, D. B.	2005	Predator scent induces differing responses in two sympatric macropodids	Table 1	Parma wallaby responds to predator odour (Frequency, odour before vs odour after)	Parma wallaby	Macropus parma	Both	S	Captive	Stimulus presentation	Activity	N	N	Y	O	NA	Predator odour	L	Synthetic	Terrestrial	Introduced	1	0	0	N	N	Blank	N	8.62	NA	1.28	NA	9.51	NA	2.04	NA	Y	6	6	NA	NA	NA	NA	NA	NA	NA
	1758	2	Ramp, D.; Russell, B. G.; Croft, D. B.	2005	Predator scent induces differing responses in two sympatric macropodids	Table 1	Parma wallaby responds to predator odour (within 2m, odour before vs odour after)	Parma wallaby	Macropus parma	Both	S	Captive	Stimulus presentation	Activity	N	N	Y	O	NA	Predator odour	L	Synthetic	Terrestrial	Introduced	1	0	0	N	N	Blank	N	18.84	NA	8.28	NA	21.86	NA	5.85	NA	Y	6	6	NA	NA	NA	NA	NA	NA	NA
	1758	3	Ramp, D.; Russell, B. G.; Croft, D. B.	2005	Predator scent induces differing responses in two sympatric macropodids	Table 1	Pademelon responds to predator odour (Frequency, odour before vs odour after)	Red-necked pademelon	Thylogale thetis	Both	S	Captive	Stimulus presentation	Activity	N	N	Y	O	NA	Predator odour	L	Synthetic	Terrestrial	Introduced	1	0	0	N	N	Blank	N	17.68	NA	7.55	NA	4.92	NA	1.57	NA	Y	6	6	NA	NA	NA	NA	NA	NA	NA
	1758	4	Ramp, D.; Russell, B. G.; Croft, D. B.	2005	Predator scent induces differing responses in two sympatric macropodids	Table 1	Pademelon responds to predator odour (Within 2m, odour before vs odour after)	Red-necked pademelon	Thylogale thetis	Both	S	Captive	Stimulus presentation	Activity	N	N	Y	O	NA	Predator odour	L	Synthetic	Terrestrial	Introduced	1	0	0	N	N	Blank	N	25.21	NA	6.38	NA	15.32	NA	7.85	NA	Y	6	6	NA	NA	NA	NA	NA	NA	NA
	1761	1	Randler, C.	2006	Anti-predator response of Eurasian red squirrels (Sciurus vulgaris) to predator calls of tawny owls (Strix aluco)	Table 1	Red squirrels respond to tawny owl calls (Time in patch, tawny owl vs control)	Eurasian red squirrel	Sciurus vulgaris	Both	S	Wild	Stimulus presentation	Foraging	N	N	Y	A	NA	Predator call	S	Organic	Aerial	Native	1	NA	0	NA	N	Stimulus	N	26.29	NA	2.57	NA	30	NA	0	NA	Y	12	12	NA	NA	NA	NA	NA	NA	NA
	1761	2	Randler, C.	2006	Anti-predator response of Eurasian red squirrels (Sciurus vulgaris) to predator calls of tawny owls (Strix aluco)	Table 1	Red squirrels respond to tawny owl calls (rapid head turning, tawny owl vs control)	Eurasian red squirrel	Sciurus vulgaris	Both	S	Wild	Stimulus presentation	Vigilance	N	N	Y	A	NA	Predator call	S	Organic	Aerial	Native	1	NA	0	NA	N	Stimulus	N	0.83	NA	0.24	NA	0.33	NA	0.18	NA	Y	12	12	NA	NA	NA	NA	NA	NA	NA
	1761	3	Randler, C.	2006	Anti-predator response of Eurasian red squirrels (Sciurus vulgaris) to predator calls of tawny owls (Strix aluco)	Table 1	Red squirrels respond to tawny owl calls (rapid body movements, tawny owl vs control)	Eurasian red squirrel	Sciurus vulgaris	Both	S	Wild	Stimulus presentation	Vigilance	N	N	Y	A	NA	Predator call	S	Organic	Aerial	Native	1	NA	0	NA	N	Stimulus	N	0.41	NA	0.19	NA	0.08	NA	0.08	NA	Y	12	12	NA	NA	NA	NA	NA	NA	NA
	1761	4	Randler, C.	2006	Anti-predator response of Eurasian red squirrels (Sciurus vulgaris) to predator calls of tawny owls (Strix aluco)	Table 1	Red squirrels respond to tawny owl calls (Interrupt feeding, tawny owl vs control)	Eurasian red squirrel	Sciurus vulgaris	Both	S	Wild	Stimulus presentation	Vigilance	N	N	Y	A	NA	Predator call	S	Organic	Aerial	Native	1	NA	0	NA	N	Stimulus	N	4.29	NA	1.79	NA	0.19	NA	0.19	NA	Y	12	12	NA	NA	NA	NA	NA	NA	NA
	1761	5	Randler, C.	2006	Anti-predator response of Eurasian red squirrels (Sciurus vulgaris) to predator calls of tawny owls (Strix aluco)	Table 1	Red squirrels respond to tawny owl calls (Number of seeds, tawny owl vs control)	Eurasian red squirrel	Sciurus vulgaris	Both	S	Wild	Stimulus presentation	Foraging	N	N	Y	A	NA	Predator call	S	Organic	Aerial	Native	1	NA	0	NA	N	Stimulus	N	4.08	NA	0.84	NA	6.33	NA	0.52	NA	Y	12	12	NA	NA	NA	NA	NA	NA	NA
	1761	6	Randler, C.	2006	Anti-predator response of Eurasian red squirrels (Sciurus vulgaris) to predator calls of tawny owls (Strix aluco)	Table 1	Red squirrels respond to tawny owl calls (Head down search, tawny owl vs control)	Eurasian red squirrel	Sciurus vulgaris	Both	S	Wild	Stimulus presentation	Foraging	N	N	Y	A	NA	Predator call	S	Organic	Aerial	Native	1	NA	0	NA	N	Stimulus	N	6.67	NA	1.52	NA	9.72	NA	1.08	NA	Y	12	12	NA	NA	NA	NA	NA	NA	NA
	1761	7	Randler, C.	2006	Anti-predator response of Eurasian red squirrels (Sciurus vulgaris) to predator calls of tawny owls (Strix aluco)	Table 1	Red squirrels respond to tawny owl calls (Vigilance, tawny owl vs control)	Eurasian red squirrel	Sciurus vulgaris	Both	S	Wild	Stimulus presentation	Vigilance	N	N	Y	A	NA	Predator call	S	Organic	Aerial	Native	1	NA	0	NA	N	Stimulus	N	8.58	NA	2.2	NA	1.25	NA	0.59	NA	Y	12	12	NA	NA	NA	NA	NA	NA	NA
	1824	1	Ross, A. K.; Letnic, M.; Blumstein, D. T.; Moseby, K. E.	2019	Reversing the effects of evolutionary prey naivete through controlled predator exposure	Fig 1a	Bilbies respond to novel environment (movement, 0-5mins predator free vs exposed)	Greater bilby	Macrotis lagotis	Both	S	Haven	Behavioural focal	Activity	No	Y	N	NA	NA	NA	NA	NA	Terrestrial	NA	2	1	1	NA	NA	NA	Survival	22.1	NA	3.6	NA	39.5	NA	3.1	NA	Y	16	20	NA	NA	NA	NA	NA	NA	NA
	1824	2	Ross, A. K.; Letnic, M.; Blumstein, D. T.; Moseby, K. E.	2019	Reversing the effects of evolutionary prey naivete through controlled predator exposure	Fig 1b	Bilbies respond to novel environment (investigating, 0-5mins predator free vs exposed)	Greater bilby	Macrotis lagotis	Both	S	Haven	Behavioural focal	Exploration	No	Y	N	NA	NA	NA	NA	NA	Terrestrial	NA	2	1	1	NA	NA	NA	Survival	63.9	NA	8	NA	51.1	NA	4.8	NA	Y	16	20	NA	NA	NA	NA	NA	NA	NA
	1824	3	Ross, A. K.; Letnic, M.; Blumstein, D. T.; Moseby, K. E.	2019	Reversing the effects of evolutionary prey naivete through controlled predator exposure	Fig 1c	Bilbies respond to novel environment (stationary, 0-5mins predator free vs exposed)	Greater bilby	Macrotis lagotis	Both	S	Haven	Behavioural focal	Activity	No	Y	N	NA	NA	NA	NA	NA	Terrestrial	NA	2	1	1	NA	NA	NA	Survival	10.31	NA	5.1	NA	6.9	NA	1.5	NA	Y	16	20	NA	NA	NA	NA	NA	NA	NA
	1824	4	Ross, A. K.; Letnic, M.; Blumstein, D. T.; Moseby, K. E.	2019	Reversing the effects of evolutionary prey naivete through controlled predator exposure	Fig 1d	Bilbies respond to novel environment (cover use, 0-5mins predator free vs exposed)	Greater bilby	Macrotis lagotis	Both	S	Haven	Behavioural focal	Exploration	No	Y	N	NA	NA	NA	NA	NA	Terrestrial	NA	2	1	1	NA	NA	NA	Survival	75.9	NA	7.3	NA	50.2	NA	5.7	NA	Y	16	20	NA	NA	NA	NA	NA	NA	NA
	1835	1	Russell, B. G.; Banks, P. B.	2007	Do Australian small mammals respond to native and introduced predator odours?	Fig 1a	Bush rat respond to quoll odour (captures, unscented (grey) vs quoll (striped))	Bush rats	Rattus fuscipes	Both	S	Wild	Capture probability	Exploration	N	N	Y	O	NA	Faeces	M	Organic	Terrestrial	Introduced	1	NA	0	NA	N	Stimulus	N	2.722	NA	0.713	NA	5.25	NA	0.972	NA	Y	200	200	NA	NA	NA	NA	NA	NA	NA
	1835	2	Russell, B. G.; Banks, P. B.	2007	Do Australian small mammals respond to native and introduced predator odours?	Fig 1a	Bush rat respond to fox odour (captures, unscented (grey) vs fox (white))	Bush rats	Rattus fuscipes	Both	S	Wild	Capture probability	Exploration	N	N	Y	O	NA	Faeces	S	Organic	Terrestrial	Native	1	NA	0	NA	N	Stimulus	N	2.593	NA	0.972	NA	5.25	NA	0.972	NA	Y	200	200	NA	NA	NA	NA	NA	NA	NA
	1835	3	Russell, B. G.; Banks, P. B.	2007	Do Australian small mammals respond to native and introduced predator odours?	Fig 1a	Swamp rat respond to quoll odour (captures, unscented (grey) vs quoll (striped))	Swamp rat	Rattus lutreolus	Both	S	Wild	Capture probability	Exploration	N	N	Y	O	NA	Faeces	M	Organic	Terrestrial	Introduced	1	NA	0	NA	N	Stimulus	N	1.167	NA	0.324	NA	1.426	NA	0.454	NA	Y	64	64	NA	NA	NA	NA	NA	NA	NA
	1835	4	Russell, B. G.; Banks, P. B.	2007	Do Australian small mammals respond to native and introduced predator odours?	Fig 1a	Swamp rat respond to fox odour (captures, unscented (grey) vs fox (white))	Swamp rat	Rattus lutreolus	Both	S	Wild	Capture probability	Exploration	N	N	Y	O	NA	Faeces	S	Organic	Terrestrial	Native	1	NA	0	NA	N	Stimulus	N	0.183	NA	0.259	NA	1.426	NA	0.454	NA	Y	64	64	NA	NA	NA	NA	NA	NA	NA
	1835	5	Russell, B. G.; Banks, P. B.	2007	Do Australian small mammals respond to native and introduced predator odours?	Fig 1a	Chestnut mouse respond to quoll odour (captures, unscented (grey) vs quoll (striped))	Chestnut mouse	Pseudomys gracilicaudatus	Both	S	Wild	Capture probability	Exploration	N	N	Y	O	NA	Faeces	M	Organic	Terrestrial	Introduced	1	NA	0	NA	N	Stimulus	N	1.361	NA	0.778	NA	3.63	NA	1.102	NA	Y	59	59	NA	NA	NA	NA	NA	NA	NA
	1835	6	Russell, B. G.; Banks, P. B.	2007	Do Australian small mammals respond to native and introduced predator odours?	Fig 1a	Chestnut mouse respond to fox odour (captures, unscented (grey) vs fox (white))	Chestnut mouse	Pseudomys gracilicaudatus	Both	S	Wild	Capture probability	Exploration	N	N	Y	O	NA	Faeces	S	Organic	Terrestrial	Native	1	NA	0	NA	N	Stimulus	N	0.519	NA	0.194	NA	3.63	NA	1.102	NA	Y	59	59	NA	NA	NA	NA	NA	NA	NA
	1835	7	Russell, B. G.; Banks, P. B.	2007	Do Australian small mammals respond to native and introduced predator odours?	Fig 1a	Antechinus respond to quoll odour (captures, unscented (grey) vs quoll (striped))	Brown antechinus	Antechinus stuartii	Both	S	Wild	Capture probability	Exploration	N	N	Y	O	NA	Faeces	M	Organic	Terrestrial	Introduced	1	NA	0	NA	N	Stimulus	N	1.231	NA	0.648	NA	1.361	NA	0.454	NA	Y	73	73	NA	NA	NA	NA	NA	NA	NA
	1835	8	Russell, B. G.; Banks, P. B.	2007	Do Australian small mammals respond to native and introduced predator odours?	Fig 1a	Antechinus respond to fox odour (captures, unscented (grey) vs fox (white))	Brown antechinus	Antechinus stuartii	Both	S	Wild	Capture probability	Exploration	N	N	Y	O	NA	Faeces	S	Organic	Terrestrial	Native	1	NA	0	NA	N	Stimulus	N	1.167	NA	0.324	NA	1.361	NA	0.454	NA	Y	73	73	NA	NA	NA	NA	NA	NA	NA
	1843	1	Salandre, J. A.; Beil, R.; Loehr, J. A.; Sundell, J.	2017	Foraging decisions of North American beaver (Castor canadensis) are shaped by energy constraints and predation risk	Fig 5	Beavers respond to wolves (probability stick taken, urine vs water)	Beaver	Castor canadensis	Both	M	Wild	Stimulus presentation	Exploration	N	N	Y	O	NA	Predator urine	L	Organic	Terrestrial	Native	1	NA	0	NA	N	Stimulus	N	0.061	NA	0.019	NA	0.072	NA	0.019	NA	Y	30	30	NA	NA	NA	NA	NA	NA	NA
	1850	1	Saltz, D.; Berger-Tal, O.; Motro, U.; Shkedy, Y.; Raanan, N.	2019	Conservation implications of habituation in Nubian ibex in response to ecotourism	Fig 2	Nubian ibex respond to humans (FID, lowest vs highest disturbance, sample size in table 1)	Nubian ibex	Capra nubiana	Both	L	Wild	Flight initiation distance	Escape	N	N	Y	AVO	Y	Human	L	Organic	Terrestrial	Introduced	1	NA	0	NA	N	Stimulus	N	1.102	NA	0.307	NA	2.273	NA	1.341	NA	Y	40	40	NA	NA	NA	NA	NA	NA	NA
	1871	1	Saxon-Mills, E. C.; Moseby, K.; Blumstein, D. T.; Letnic, M.	2018	Prey naivete and the anti-predator responses of a vulnerable marsupial prey to known and novel predators	Fig 1b	Burrowing bettong repsond to cat (latency to approach, control vs cat)	Burrowing bettong	Bettongia lesueur	Both	S	Wild	Feeding station	Exploration	N	N	Y	O	NA	Predator odour	M	Organic	Terrestrial	Introduced	1	NA	0	NA	N	Stimulus	N	311.688	NA	46.753	NA	155.844	NA	46.753	NA	Y	14	9	NA	NA	NA	NA	NA	NA	NA
	1871	2	Saxon-Mills, E. C.; Moseby, K.; Blumstein, D. T.; Letnic, M.	2018	Prey naivete and the anti-predator responses of a vulnerable marsupial prey to known and novel predators	Fig 1b	Burrowing bettong respond to devil (latency to approach, control vs devil)	Burrowing bettong	Bettongia lesueur	Both	S	Wild	Feeding station	Exploration	N	N	Y	O	NA	Predator odour	S	Organic	Terrestrial	Historic	1	NA	0	NA	N	Stimulus	N	259.74	NA	46.753	NA	155.844	NA	46.753	NA	Y	8	9	NA	NA	NA	NA	NA	NA	NA
	1871	3	Saxon-Mills, E. C.; Moseby, K.; Blumstein, D. T.; Letnic, M.	2018	Prey naivete and the anti-predator responses of a vulnerable marsupial prey to known and novel predators	Fig 3b	Burrowing bettong respond to cat (proportion time olfactory investigation, control vs cat)	Burrowing bettong	Bettongia lesueur	Both	S	Wild	Feeding station	Exploration	N	N	Y	O	NA	Predator odour	M	Organic	Terrestrial	Introduced	1	NA	0	NA	N	Stimulus	N	0.233	NA	0.061	NA	0.245	NA	0.08	NA	Y	14	10	NA	NA	NA	NA	NA	NA	NA
	1871	4	Saxon-Mills, E. C.; Moseby, K.; Blumstein, D. T.; Letnic, M.	2018	Prey naivete and the anti-predator responses of a vulnerable marsupial prey to known and novel predators	Fig 3b	Burrowing bettong respond to devil (proportion time olfactory investigation, control vs devil)	Burrowing bettong	Bettongia lesueur	Both	S	Wild	Feeding station	Exploration	N	N	Y	O	NA	Predator odour	S	Organic	Terrestrial	Historic	1	NA	0	NA	N	Stimulus	N	0.123	NA	0.092	NA	0.245	NA	0.08	NA	Y	9	10	NA	NA	NA	NA	NA	NA	NA
	1871	5	Saxon-Mills, E. C.; Moseby, K.; Blumstein, D. T.; Letnic, M.	2018	Prey naivete and the anti-predator responses of a vulnerable marsupial prey to known and novel predators	Fig 3d	Burrowing bettong respond to cat (proportion time foraging, control vs cat)	Burrowing bettong	Bettongia lesueur	Both	S	Wild	Feeding station	Foraging	N	N	Y	O	NA	Predator odour	M	Organic	Terrestrial	Introduced	1	NA	0	NA	N	Stimulus	N	0.613	NA	0.08	NA	0.626	NA	0.123	NA	Y	14	10	NA	NA	NA	NA	NA	NA	NA
	1871	6	Saxon-Mills, E. C.; Moseby, K.; Blumstein, D. T.; Letnic, M.	2018	Prey naivete and the anti-predator responses of a vulnerable marsupial prey to known and novel predators	Fig 3d	Burrowing bettong respond to devil (proportion time foraging, control vs devil)	Burrowing bettong	Bettongia lesueur	Both	S	Wild	Feeding station	Foraging	N	N	Y	O	NA	Predator odour	S	Organic	Terrestrial	Historic	1	NA	0	NA	N	Stimulus	N	0.632	NA	0.141	NA	0.626	NA	0.123	NA	Y	9	10	NA	NA	NA	NA	NA	NA	NA
	1871	7	Saxon-Mills, E. C.; Moseby, K.; Blumstein, D. T.; Letnic, M.	2018	Prey naivete and the anti-predator responses of a vulnerable marsupial prey to known and novel predators	Fig 3f	Burrowing bettong respond to cat (proportion time moving, control vs cat)	Burrowing bettong	Bettongia lesueur	Both	S	Wild	Feeding station	Activity	N	N	Y	O	NA	Predator odour	M	Organic	Terrestrial	Introduced	1	NA	0	NA	N	Stimulus	N	0.04	NA	0.037	NA	0.041	NA	0.036	NA	Y	14	10	NA	NA	NA	NA	NA	NA	NA
	1871	8	Saxon-Mills, E. C.; Moseby, K.; Blumstein, D. T.; Letnic, M.	2018	Prey naivete and the anti-predator responses of a vulnerable marsupial prey to known and novel predators	Fig 3f	Burrowing bettong respond to devil (proportion time moving, control vs devil)	Burrowing bettong	Bettongia lesueur	Both	S	Wild	Feeding station	Activity	N	N	Y	O	NA	Predator odour	S	Organic	Terrestrial	Historic	1	NA	0	NA	N	Stimulus	N	0.053	NA	0.048	NA	0.041	NA	0.036	NA	Y	9	10	NA	NA	NA	NA	NA	NA	NA
	1891	1	Searcy, Y. M.; Caine, N. G.	2003	Hawk calls elicit alarm and defensive reactions in captive Geoffroy's marmosets (Callithfix geoffroyi)	Table 1	Marmosets respond to red hawk calls (Time in quadrant 1, Hawk 0-10 vs raven 0-10)	Geoffroy’s Marmosets	Callithrix geoffroyi	Both	S	Captive	Stimulus presentation	Activity	N	N	Y	A	NA	Predator call	S	Organic	Terrestrial	Native	1	0	0	N	N	Stimulus	N	52.6	38.2	NA	NA	41.9	35.3	NA	NA	Y	13	13	NA	NA	NA	NA	NA	NA	NA
	1891	2	Searcy, Y. M.; Caine, N. G.	2003	Hawk calls elicit alarm and defensive reactions in captive Geoffroy's marmosets (Callithfix geoffroyi)	Table 1	Marmosets respond to red hawk calls (Time in lower level, Hawk 0-10 vs raven 0-10)	Geoffroy’s Marmosets	Callithrix geoffroyi	Both	S	Captive	Stimulus presentation	Activity	N	N	Y	A	NA	Predator call	S	Organic	Terrestrial	Native	1	0	0	N	N	Stimulus	N	3.9	6.8	NA	NA	3	6	NA	NA	Y	13	13	NA	NA	NA	NA	NA	NA	NA
	1891	3	Searcy, Y. M.; Caine, N. G.	2003	Hawk calls elicit alarm and defensive reactions in captive Geoffroy's marmosets (Callithfix geoffroyi)	Table 1	Marmosets respond to red hawk calls (locomotion, Hawk 0-10 vs raven 0-10)	Geoffroy’s Marmosets	Callithrix geoffroyi	Both	S	Captive	Stimulus presentation	Activity	N	N	Y	A	NA	Predator call	S	Organic	Terrestrial	Native	1	0	0	N	N	Stimulus	N	4.3	2.7	NA	NA	5.2	3.3	NA	NA	Y	13	13	NA	NA	NA	NA	NA	NA	NA
	1891	4	Searcy, Y. M.; Caine, N. G.	2003	Hawk calls elicit alarm and defensive reactions in captive Geoffroy's marmosets (Callithfix geoffroyi)	Table 1	Marmosets respond to red hawk calls (visual fixation, Hawk 0-10 vs raven 0-10)	Geoffroy’s Marmosets	Callithrix geoffroyi	Both	S	Captive	Stimulus presentation	Exploration	N	N	Y	A	NA	Predator call	S	Organic	Terrestrial	Native	1	0	0	N	N	Stimulus	N	1.78	2.2	NA	NA	0	0	NA	NA	Y	13	13	NA	NA	NA	NA	NA	NA	NA
	1891	5	Searcy, Y. M.; Caine, N. G.	2003	Hawk calls elicit alarm and defensive reactions in captive Geoffroy's marmosets (Callithfix geoffroyi)	Table 1	Marmosets respond to red hawk calls (Freezing, Hawk vs raven)	Geoffroy’s Marmosets	Callithrix geoffroyi	Both	S	Captive	Stimulus presentation	Vigilance	N	N	Y	A	NA	Predator call	S	Organic	Terrestrial	Native	1	0	0	N	N	Stimulus	N	111.3	125.1	NA	NA	0	0	NA	NA	Y	13	13	NA	NA	NA	NA	NA	NA	NA
	1899	1	Seiler, M.; Schwitzer, C.; Gamba, M.; Holderied, M. W.	2013	Interspecific Semantic Alarm Call Recognition in the Solitary Sahamalaza Sportive Lemur, Lepilemur sahamalazensis	Table 6	Lemur responds to crested coua alarm calls (vigilance, before vs after call)	Sahamalaza sportive lemur	Lepilemur sahamalazensis	Both	M	Wild	Stimulus presentation	Vigilance	N	N	Y	A	NA	Heterospecific alarm	S	Organic	NA	Native	1	7	0	N	N	Blank	N	74.5	16.625	NA	NA	27.5	13.75	NA	NA	NA	137	137	33.5	100	NA	NA	NA	0	55
	1899	2	Seiler, M.; Schwitzer, C.; Gamba, M.; Holderied, M. W.	2013	Interspecific Semantic Alarm Call Recognition in the Solitary Sahamalaza Sportive Lemur, Lepilemur sahamalazensis	Table 6	Lemur responds to magpie robin alarm calls (vigilance, before vs after call)	Sahamalaza sportive lemur	Lepilemur sahamalazensis	Both	M	Wild	Stimulus presentation	Vigilance	N	N	Y	A	NA	Heterospecific alarm	S	Organic	NA	Native	1	7	0	N	N	Blank	N	75	12.5	NA	NA	28.5	17.5	NA	NA	NA	145	145	50	100	NA	NA	NA	0	70
	1899	3	Seiler, M.; Schwitzer, C.; Gamba, M.; Holderied, M. W.	2013	Interspecific Semantic Alarm Call Recognition in the Solitary Sahamalaza Sportive Lemur, Lepilemur sahamalazensis	Table 6	Lemur responds to blue-eyed black lemur aerial alarm calls (vigilance, before vs after call)	Sahamalaza sportive lemur	Lepilemur sahamalazensis	Both	M	Wild	Stimulus presentation	Vigilance	N	N	Y	A	NA	Heterospecific alarm	S	Organic	Aerial	Native	1	7	0	N	N	Blank	N	77	25	NA	NA	24	25	NA	NA	NA	113	113	0	100	NA	NA	NA	0	100
	1899	4	Seiler, M.; Schwitzer, C.; Gamba, M.; Holderied, M. W.	2013	Interspecific Semantic Alarm Call Recognition in the Solitary Sahamalaza Sportive Lemur, Lepilemur sahamalazensis	Table 6	Lemur responds to blue-eyed black lemur terrestrial alarm calls (vigilance, before vs after call)	Sahamalaza sportive lemur	Lepilemur sahamalazensis	Both	M	Wild	Stimulus presentation	Vigilance	N	N	Y	A	NA	Heterospecific alarm	S	Organic	Terrestrial	Native	1	7	0	N	N	Blank	N	36	25	NA	NA	24	12.5	NA	NA	NA	106	106	0	100	NA	NA	NA	0	50
	1899	5	Seiler, M.; Schwitzer, C.; Gamba, M.; Holderied, M. W.	2013	Interspecific Semantic Alarm Call Recognition in the Solitary Sahamalaza Sportive Lemur, Lepilemur sahamalazensis	Table 6	Lemur responds to crested coua alarm calls (rest, before vs after call)	Sahamalaza sportive lemur	Lepilemur sahamalazensis	Both	M	Wild	Stimulus presentation	Other	N	N	Y	A	NA	Heterospecific alarm	S	Organic	NA	Native	1	7	0	N	N	Blank	N	22.5	16.75	NA	NA	68	15.875	NA	NA	NA	137	137	0	67	NA	NA	NA	36.5	100
	1899	6	Seiler, M.; Schwitzer, C.; Gamba, M.; Holderied, M. W.	2013	Interspecific Semantic Alarm Call Recognition in the Solitary Sahamalaza Sportive Lemur, Lepilemur sahamalazensis	Table 6	Lemur responds to crested coua alarm calls (auto-grooming, before vs after call)	Sahamalaza sportive lemur	Lepilemur sahamalazensis	Both	M	Wild	Stimulus presentation	Other	N	N	Y	A	NA	Heterospecific alarm	S	Organic	NA	Native	1	7	0	N	N	Blank	N	3	5	NA	NA	4.5	25	NA	NA	NA	137	137	0	20	NA	NA	NA	0	100
	1899	7	Seiler, M.; Schwitzer, C.; Gamba, M.; Holderied, M. W.	2013	Interspecific Semantic Alarm Call Recognition in the Solitary Sahamalaza Sportive Lemur, Lepilemur sahamalazensis	Table 6	Lemur responds to magpie robin alarm calls (rest, before vs after call)	Sahamalaza sportive lemur	Lepilemur sahamalazensis	Both	M	Wild	Stimulus presentation	Other	N	N	Y	A	NA	Heterospecific alarm	S	Organic	NA	Native	1	7	0	N	N	Blank	N	24	12.5	NA	NA	68	17.5	NA	NA	NA	145	145	0	50	NA	NA	NA	30	100
	1899	8	Seiler, M.; Schwitzer, C.; Gamba, M.; Holderied, M. W.	2013	Interspecific Semantic Alarm Call Recognition in the Solitary Sahamalaza Sportive Lemur, Lepilemur sahamalazensis	Table 6	Lemur responds to magpie robin alarm calls (auto-grooming, before vs after call)	Sahamalaza sportive lemur	Lepilemur sahamalazensis	Both	M	Wild	Stimulus presentation	Other	N	N	Y	A	NA	Heterospecific alarm	S	Organic	NA	Native	1	7	0	N	N	Blank	N	1	2.25	NA	NA	3.5	5.75	NA	NA	NA	145	145	0	9	NA	NA	NA	2	25
	1899	9	Seiler, M.; Schwitzer, C.; Gamba, M.; Holderied, M. W.	2013	Interspecific Semantic Alarm Call Recognition in the Solitary Sahamalaza Sportive Lemur, Lepilemur sahamalazensis	Table 6	Lemur responds to blue-eyed black lemur aerial alarm calls (rest, before vs after call)	Sahamalaza sportive lemur	Lepilemur sahamalazensis	Both	M	Wild	Stimulus presentation	Other	N	N	Y	A	NA	Heterospecific alarm	S	Organic	Aerial	Native	1	7	0	N	N	Blank	N	23	25	NA	NA	67.5	25	NA	NA	NA	113	113	0	100	NA	NA	NA	0	100
	1899	10	Seiler, M.; Schwitzer, C.; Gamba, M.; Holderied, M. W.	2013	Interspecific Semantic Alarm Call Recognition in the Solitary Sahamalaza Sportive Lemur, Lepilemur sahamalazensis	Table 6	Lemur responds to blue-eyed black lemur aerial alarm calls (autogrooming, before vs after call)	Sahamalaza sportive lemur	Lepilemur sahamalazensis	Both	M	Wild	Stimulus presentation	Other	N	N	Y	A	NA	Heterospecific alarm	S	Organic	Aerial	Native	1	7	0	N	N	Blank	N	0	0	NA	NA	8.5	7.125	NA	NA	NA	113	113	0	0	NA	NA	NA	0	28.5
	1899	11	Seiler, M.; Schwitzer, C.; Gamba, M.; Holderied, M. W.	2013	Interspecific Semantic Alarm Call Recognition in the Solitary Sahamalaza Sportive Lemur, Lepilemur sahamalazensis	Table 6	Lemur responds to blue-eyed black lemur terrestrial alarm calls (rest, before vs after call)	Sahamalaza sportive lemur	Lepilemur sahamalazensis	Both	M	Wild	Stimulus presentation	Other	N	N	Y	A	NA	Heterospecific alarm	S	Organic	Terrestrial	Native	1	7	0	N	N	Blank	N	72	25	NA	NA	62	25	NA	NA	NA	106	106	0	100	NA	NA	NA	0	100
	1899	12	Seiler, M.; Schwitzer, C.; Gamba, M.; Holderied, M. W.	2013	Interspecific Semantic Alarm Call Recognition in the Solitary Sahamalaza Sportive Lemur, Lepilemur sahamalazensis	Table 6	Lemur responds to blue-eyed black lemur terrestrial alarm calls (auto-grooming, before vs after call)	Sahamalaza sportive lemur	Lepilemur sahamalazensis	Both	M	Wild	Stimulus presentation	Other	N	N	Y	A	NA	Heterospecific alarm	S	Organic	Terrestrial	Native	1	7	0	N	N	Blank	N	3	3.5	NA	NA	4	25	NA	NA	NA	106	106	0	14	NA	NA	NA	0	100
	1919	1	Shier, D. M.; Owings, D. H.	2006	Effects of predator training on behavior and post-release survival of captive prairie dogs (Cynomys ludovicianus)	Fig 2a	Prairie dogs respond to ferret (vigilance, trial 2 ferret vs control)	Prairie dogs	Cynomys ludovicianus	Both	S	Captive	Stimulus presentation	Vigilance	N	Y	Y	AVO	Y	Live_predator	S	Organic	Terrestrial	Native	2	0	0	N	N	NA	Survival	128.465	NA	19.17	NA	18.921	NA	3.983	NA	Y	9	9	NA	NA	NA	NA	NA	NA	NA
	1919	2	Shier, D. M.; Owings, D. H.	2006	Effects of predator training on behavior and post-release survival of captive prairie dogs (Cynomys ludovicianus)	Fig 2a	Prairie dogs respond to hawk (vigilance, trial 2 hawk vs control)	Prairie dogs	Cynomys ludovicianus	Both	S	Captive	Stimulus presentation	Vigilance	N	Y	Y	AVO	Y	Live_predator	S	Organic	Terrestrial	Native	2	0	0	N	N	NA	Survival	115.519	NA	22.905	NA	12.946	NA	2.817	NA	Y	9	9	NA	NA	NA	NA	NA	NA	NA
	1919	3	Shier, D. M.; Owings, D. H.	2006	Effects of predator training on behavior and post-release survival of captive prairie dogs (Cynomys ludovicianus)	Fig 2a	Prairie dogs respond to snake (vigilance, trial 2 snake vs control)	Prairie dogs	Cynomys ludovicianus	Both	S	Captive	Stimulus presentation	Vigilance	N	Y	Y	AVO	Y	Live_predator	S	Organic	Aerial	Native	2	0	0	N	N	NA	Survival	194.191	NA	36.846	NA	10.954	NA	2.227	NA	Y	9	9	NA	NA	NA	NA	NA	NA	NA
	1919	4	Shier, D. M.; Owings, D. H.	2006	Effects of predator training on behavior and post-release survival of captive prairie dogs (Cynomys ludovicianus)	Fig 2b	Prairie dogs respond to ferret (shelter, trial 2 ferret vs control)	Prairie dogs	Cynomys ludovicianus	Both	S	Captive	Stimulus presentation	Activity	N	Y	Y	AVO	Y	Live_predator	S	Organic	Terrestrial	Native	2	0	0	N	N	NA	Survival	433.613	NA	20.168	NA	217.815	NA	54.454	NA	Y	9	9	NA	NA	NA	NA	NA	NA	NA
	1919	5	Shier, D. M.; Owings, D. H.	2006	Effects of predator training on behavior and post-release survival of captive prairie dogs (Cynomys ludovicianus)	Fig 2b	Prairie dogs respond to hawk (shelter, trial 2 hawk vs control)	Prairie dogs	Cynomys ludovicianus	Both	S	Captive	Stimulus presentation	Activity	N	Y	Y	AVO	Y	Live_predator	S	Organic	Terrestrial	Native	2	0	0	N	N	NA	Survival	467.899	NA	20.168	NA	268.235	NA	62.521	NA	Y	9	9	NA	NA	NA	NA	NA	NA	NA
	1919	6	Shier, D. M.; Owings, D. H.	2006	Effects of predator training on behavior and post-release survival of captive prairie dogs (Cynomys ludovicianus)	Fig 2b	Prairie dogs respond to snake (shelter, trial 2 snake vs control)	Prairie dogs	Cynomys ludovicianus	Both	S	Captive	Stimulus presentation	Activity	N	Y	Y	AVO	Y	Live_predator	S	Organic	Aerial	Native	2	0	0	N	N	NA	Survival	92.773	NA	16.134	NA	256.134	NA	48.403	NA	Y	9	9	NA	NA	NA	NA	NA	NA	NA
	1919	7	Shier, D. M.; Owings, D. H.	2006	Effects of predator training on behavior and post-release survival of captive prairie dogs (Cynomys ludovicianus)	Fig 2c	Prairie dogs respond to ferret (alarm, trial 2 ferret vs control)	Prairie dogs	Cynomys ludovicianus	Both	S	Captive	Stimulus presentation	Vigilance	N	Y	Y	AVO	Y	Live_predator	S	Organic	Terrestrial	Native	2	0	0	N	N	NA	Survival	30.921	NA	4.332	NA	0.747	NA	0.896	NA	Y	9	9	NA	NA	NA	NA	NA	NA	NA
	1919	8	Shier, D. M.; Owings, D. H.	2006	Effects of predator training on behavior and post-release survival of captive prairie dogs (Cynomys ludovicianus)	Fig 2c	Prairie dogs respond to hawk (alarm, trial 2 hawk vs control)	Prairie dogs	Cynomys ludovicianus	Both	S	Captive	Stimulus presentation	Vigilance	N	Y	Y	AVO	Y	Live_predator	S	Organic	Terrestrial	Native	2	0	0	N	N	NA	Survival	12.697	NA	2.241	NA	0	NA	0	NA	Y	9	9	NA	NA	NA	NA	NA	NA	NA
	1919	9	Shier, D. M.; Owings, D. H.	2006	Effects of predator training on behavior and post-release survival of captive prairie dogs (Cynomys ludovicianus)	Fig 2c	Prairie dogs respond to snake (alarm, trial 2 snake vs control)	Prairie dogs	Cynomys ludovicianus	Both	S	Captive	Stimulus presentation	Vigilance	N	Y	Y	AVO	Y	Live_predator	S	Organic	Aerial	Native	2	0	0	N	N	NA	Survival	17.178	NA	4.033	NA	1.046	NA	0.896	NA	Y	9	9	NA	NA	NA	NA	NA	NA	NA
	1919	10	Shier, D. M.; Owings, D. H.	2006	Effects of predator training on behavior and post-release survival of captive prairie dogs (Cynomys ludovicianus)	Fig 2d	Prairie dogs respond to ferret (activity, trial 2 ferret vs control)	Prairie dogs	Cynomys ludovicianus	Both	S	Captive	Stimulus presentation	Activity	N	Y	Y	AVO	Y	Live_predator	S	Organic	Terrestrial	Native	2	0	0	N	N	NA	Survival	4.77	NA	1.255	NA	44.686	NA	6.276	NA	Y	9	9	NA	NA	NA	NA	NA	NA	NA
	1919	11	Shier, D. M.; Owings, D. H.	2006	Effects of predator training on behavior and post-release survival of captive prairie dogs (Cynomys ludovicianus)	Fig 2d	Prairie dogs respond to hawk (activity, trial 2 hawk vs control)	Prairie dogs	Cynomys ludovicianus	Both	S	Captive	Stimulus presentation	Activity	N	Y	Y	AVO	Y	Live_predator	S	Organic	Terrestrial	Native	2	0	0	N	N	NA	Survival	15.834	NA	3.766	NA	40.418	NA	4.017	NA	Y	9	9	NA	NA	NA	NA	NA	NA	NA
	1919	12	Shier, D. M.; Owings, D. H.	2006	Effects of predator training on behavior and post-release survival of captive prairie dogs (Cynomys ludovicianus)	Fig 2d	Prairie dogs respond to snake (activity, trial 2 snake vs control)	Prairie dogs	Cynomys ludovicianus	Both	S	Captive	Stimulus presentation	Activity	N	Y	Y	AVO	Y	Live_predator	S	Organic	Aerial	Native	2	0	0	N	N	NA	Survival	40.418	NA	6.276	NA	28.87	NA	5.272	NA	Y	9	9	NA	NA	NA	NA	NA	NA	NA
	1986	1	Steindler, L.; Letnic, M.	2021	Not so naive: endangered mammal responds to olfactory cues of an introduced predator after less than 150 years of coexistence	Fig 3a	Bilbies respond to cat odour (investigate odour, cat vs rabbit)	Bilby	Macrotis lagotis	Both	S	Wild	Stimulus presentation	Exploration	N	N	Y	VO	N	Faeces	M	Organic	Terrestrial	Introduced	1	NA	0	NA	N	Stimulus	N	0.148	NA	0.031	NA	0.065	NA	0.027	NA	Y	44	36	NA	NA	NA	NA	NA	NA	NA
	1986	2	Steindler, L.; Letnic, M.	2021	Not so naive: endangered mammal responds to olfactory cues of an introduced predator after less than 150 years of coexistence	Fig 3a	Bilbies respond to dog odour (investigate odour, dog vs rabbit)	Bilby	Macrotis lagotis	Both	S	Wild	Stimulus presentation	Exploration	N	N	Y	VO	N	Faeces	M	Organic	Terrestrial	Native	1	NA	0	NA	N	Stimulus	N	0.184	NA	0.034	NA	0.065	NA	0.027	NA	Y	38	36	NA	NA	NA	NA	NA	NA	NA
	1986	3	Steindler, L.; Letnic, M.	2021	Not so naive: endangered mammal responds to olfactory cues of an introduced predator after less than 150 years of coexistence	Fig 3b	Bilbies respond to cat odour (digging odour, cat vs rabbit)	Bilby	Macrotis lagotis	Both	S	Wild	Stimulus presentation	Exploration	N	N	Y	VO	N	Faeces	M	Organic	Terrestrial	Introduced	1	NA	0	NA	N	Stimulus	N	0.032	NA	0.019	NA	0.065	NA	0.023	NA	Y	44	36	NA	NA	NA	NA	NA	NA	NA
	1986	4	Steindler, L.; Letnic, M.	2021	Not so naive: endangered mammal responds to olfactory cues of an introduced predator after less than 150 years of coexistence	Fig 3b	Bilbies respond to dog odour (digging odour, dog vs rabbit)	Bilby	Macrotis lagotis	Both	S	Wild	Stimulus presentation	Exploration	N	N	Y	VO	N	Faeces	M	Organic	Terrestrial	Native	1	NA	0	NA	N	Stimulus	N	0.009	NA	0.005	NA	0.065	NA	0.023	NA	Y	38	36	NA	NA	NA	NA	NA	NA	NA
	1986	5	Steindler, L.; Letnic, M.	2021	Not so naive: endangered mammal responds to olfactory cues of an introduced predator after less than 150 years of coexistence	Fig 3c	Bilbies respond to cat odour (bipedal odour, cat vs rabbit)	Bilby	Macrotis lagotis	Both	S	Wild	Stimulus presentation	Vigilance	N	N	Y	VO	N	Faeces	M	Organic	Terrestrial	Introduced	1	NA	0	NA	N	Stimulus	N	0.079	NA	0.019	NA	0.039	NA	0.016	NA	Y	44	36	NA	NA	NA	NA	NA	NA	NA
	1986	6	Steindler, L.; Letnic, M.	2021	Not so naive: endangered mammal responds to olfactory cues of an introduced predator after less than 150 years of coexistence	Fig 3c	Bilbies respond to dog odour (bipedal odour, dog vs rabbit)	Bilby	Macrotis lagotis	Both	S	Wild	Stimulus presentation	Vigilance	N	N	Y	VO	N	Faeces	M	Organic	Terrestrial	Native	1	NA	0	NA	N	Stimulus	N	0.058	NA	0.021	NA	0.039	NA	0.016	NA	Y	38	36	NA	NA	NA	NA	NA	NA	NA
	1986	7	Steindler, L.; Letnic, M.	2021	Not so naive: endangered mammal responds to olfactory cues of an introduced predator after less than 150 years of coexistence	Fig 3d	Bilbies respond to cat odour (walk odour, cat vs rabbit)	Bilby	Macrotis lagotis	Both	S	Wild	Stimulus presentation	Activity	N	N	Y	VO	N	Faeces	M	Organic	Terrestrial	Introduced	1	NA	0	NA	N	Stimulus	N	0.098	NA	0.017	NA	0.113	NA	0.023	NA	Y	44	36	NA	NA	NA	NA	NA	NA	NA
	1986	8	Steindler, L.; Letnic, M.	2021	Not so naive: endangered mammal responds to olfactory cues of an introduced predator after less than 150 years of coexistence	Fig 3d	Bilbies respond to dog odour (walk odour, dog vs rabbit)	Bilby	Macrotis lagotis	Both	S	Wild	Stimulus presentation	Activity	N	N	Y	VO	N	Faeces	M	Organic	Terrestrial	Native	1	NA	0	NA	N	Stimulus	N	0.101	NA	0.021	NA	0.113	NA	0.023	NA	Y	38	36	NA	NA	NA	NA	NA	NA	NA
	1986	9	Steindler, L.; Letnic, M.	2021	Not so naive: endangered mammal responds to olfactory cues of an introduced predator after less than 150 years of coexistence	Fig 3e	Bilbies respond to cat odour (run odour, cat vs rabbit)	Bilby	Macrotis lagotis	Both	S	Wild	Stimulus presentation	Activity	N	N	Y	VO	N	Faeces	M	Organic	Terrestrial	Introduced	1	NA	0	NA	N	Stimulus	N	0.051	NA	0.021	NA	0.044	NA	0.014	NA	Y	44	36	NA	NA	NA	NA	NA	NA	NA
	1986	10	Steindler, L.; Letnic, M.	2021	Not so naive: endangered mammal responds to olfactory cues of an introduced predator after less than 150 years of coexistence	Fig 3e	Bilbies respond to dog odour (run odour, dog vs rabbit)	Bilby	Macrotis lagotis	Both	S	Wild	Stimulus presentation	Activity	N	N	Y	VO	N	Faeces	M	Organic	Terrestrial	Native	1	NA	0	NA	N	Stimulus	N	0.035	NA	0.014	NA	0.044	NA	0.014	NA	Y	38	36	NA	NA	NA	NA	NA	NA	NA
	1987	1	Steindler, L. A.; Blumstein, D. T.; West, R.; Moseby, K. E.; Letnic, M.	2018	Discrimination of introduced predators by ontogenetically naive prey scales with duration of shared evolutionary history	Fig 2a	Bilbies respond to cat (out of sight, cat vs control)	Bilby	Macrotis lagotis	Both	S	Haven	Stimulus presentation	Activity	N	N	Y	VO	N	Faeces	M	Organic	Terrestrial	Introduced	1	0	0	N	N	Stimulus	N	0.11	NA	0.048	NA	0.069	NA	0.045	NA	Y	18	18	NA	NA	NA	NA	NA	NA	NA
	1987	2	Steindler, L. A.; Blumstein, D. T.; West, R.; Moseby, K. E.; Letnic, M.	2018	Discrimination of introduced predators by ontogenetically naive prey scales with duration of shared evolutionary history	Fig 2a	Bilbies respond to dog (out of sight, dog vs control)	Bilby	Macrotis lagotis	Both	S	Haven	Stimulus presentation	Activity	N	N	Y	VO	N	Faeces	M	Organic	Terrestrial	Native	1	0	0	N	N	Stimulus	N	0.044	NA	0.034	NA	0.069	NA	0.045	NA	Y	18	18	NA	NA	NA	NA	NA	NA	NA
	1987	3	Steindler, L. A.; Blumstein, D. T.; West, R.; Moseby, K. E.; Letnic, M.	2018	Discrimination of introduced predators by ontogenetically naive prey scales with duration of shared evolutionary history	Fig 2b	Bilbies respond to cat (walk, cat vs control)	Bilby	Macrotis lagotis	Both	S	Haven	Stimulus presentation	Activity	N	N	Y	VO	N	Faeces	M	Organic	Terrestrial	Introduced	1	0	0	N	N	Stimulus	N	0.189	NA	0.076	NA	0.174	NA	0.04	NA	Y	18	18	NA	NA	NA	NA	NA	NA	NA
	1987	4	Steindler, L. A.; Blumstein, D. T.; West, R.; Moseby, K. E.; Letnic, M.	2018	Discrimination of introduced predators by ontogenetically naive prey scales with duration of shared evolutionary history	Fig 2b	Bilbies respond to dog (walk, dog vs control)	Bilby	Macrotis lagotis	Both	S	Haven	Stimulus presentation	Activity	N	N	Y	VO	N	Faeces	M	Organic	Terrestrial	Native	1	0	0	N	N	Stimulus	N	0.21	NA	0.081	NA	0.174	NA	0.04	NA	Y	18	18	NA	NA	NA	NA	NA	NA	NA
	1987	5	Steindler, L. A.; Blumstein, D. T.; West, R.; Moseby, K. E.; Letnic, M.	2018	Discrimination of introduced predators by ontogenetically naive prey scales with duration of shared evolutionary history	Fig 2c	Bilbies respond to cat (run, cat vs control)	Bilby	Macrotis lagotis	Both	S	Haven	Stimulus presentation	Activity	N	N	Y	VO	N	Faeces	M	Organic	Terrestrial	Introduced	1	0	0	N	N	Stimulus	N	0.002	NA	0.002	NA	0.004	NA	0.005	NA	Y	18	18	NA	NA	NA	NA	NA	NA	NA
	1987	6	Steindler, L. A.; Blumstein, D. T.; West, R.; Moseby, K. E.; Letnic, M.	2018	Discrimination of introduced predators by ontogenetically naive prey scales with duration of shared evolutionary history	Fig 2c	Bilbies respond to dog (run, dog vs control)	Bilby	Macrotis lagotis	Both	S	Haven	Stimulus presentation	Activity	N	N	Y	VO	N	Faeces	M	Organic	Terrestrial	Native	1	0	0	N	N	Stimulus	N	0.011	NA	0.006	NA	0.004	NA	0.005	NA	Y	18	18	NA	NA	NA	NA	NA	NA	NA
	1987	7	Steindler, L. A.; Blumstein, D. T.; West, R.; Moseby, K. E.; Letnic, M.	2018	Discrimination of introduced predators by ontogenetically naive prey scales with duration of shared evolutionary history	Fig 2d	Bilbies respond to cat (partially emerge, cat vs control)	Bilby	Macrotis lagotis	Both	S	Haven	Stimulus presentation	Exploration	N	N	Y	VO	N	Faeces	M	Organic	Terrestrial	Introduced	1	0	0	N	N	Stimulus	N	0.296	NA	0.101	NA	0.322	NA	0.113	NA	Y	18	18	NA	NA	NA	NA	NA	NA	NA
	1987	8	Steindler, L. A.; Blumstein, D. T.; West, R.; Moseby, K. E.; Letnic, M.	2018	Discrimination of introduced predators by ontogenetically naive prey scales with duration of shared evolutionary history	Fig 2d	Bilbies respond to dog (partially emerge, dog vs control)	Bilby	Macrotis lagotis	Both	S	Haven	Stimulus presentation	Exploration	N	N	Y	VO	N	Faeces	M	Organic	Terrestrial	Native	1	0	0	N	N	Stimulus	N	0.574	NA	0.128	NA	0.322	NA	0.113	NA	Y	18	18	NA	NA	NA	NA	NA	NA	NA
	1987	9	Steindler, L. A.; Blumstein, D. T.; West, R.; Moseby, K. E.; Letnic, M.	2018	Discrimination of introduced predators by ontogenetically naive prey scales with duration of shared evolutionary history	Fig 2e	Bilbies respond to cat (fully emerge, cat vs control)	Bilby	Macrotis lagotis	Both	S	Haven	Stimulus presentation	Exploration	N	N	Y	VO	N	Faeces	M	Organic	Terrestrial	Introduced	1	0	0	N	N	Stimulus	N	0.345	NA	0.089	NA	0.426	NA	0.121	NA	Y	18	18	NA	NA	NA	NA	NA	NA	NA
	1987	10	Steindler, L. A.; Blumstein, D. T.; West, R.; Moseby, K. E.; Letnic, M.	2018	Discrimination of introduced predators by ontogenetically naive prey scales with duration of shared evolutionary history	Fig 2e	Bilbies respond to dog (fully emerge, dog vs control)	Bilby	Macrotis lagotis	Both	S	Haven	Stimulus presentation	Exploration	N	N	Y	VO	N	Faeces	M	Organic	Terrestrial	Native	1	0	0	N	N	Stimulus	N	0.161	NA	0.063	NA	0.426	NA	0.121	NA	Y	18	18	NA	NA	NA	NA	NA	NA	NA
	1988	1	Steindler, L. A.; Blumstein, D. T.; West, R.; Moseby, K. E.; Letnic, M.	2020	Exposure to a novel predator induces visual predator recognition by naive prey	Fig 4a, cat enclosure	Bettongs respond to cat (Wary approach, cat vs bucket)	Burrowing bettong	Bettongia lesueur	Both	S	Haven	Stimulus presentation	Vigilance	N	N	Y	V	N	Predator model	M	Organic	Terrestrial	Introduced	1	NA	0	NA	N	Stimulus	N	0.599	NA	0.063	NA	0.265	NA	0.052	NA	Y	12	8	NA	NA	NA	NA	NA	NA	NA
	1988	2	Steindler, L. A.; Blumstein, D. T.; West, R.; Moseby, K. E.; Letnic, M.	2020	Exposure to a novel predator induces visual predator recognition by naive prey	Fig 4b, cat enclosure	Bettongs respond to cat (Forage, cat vs bucket)	Burrowing bettong	Bettongia lesueur	Both	S	Haven	Stimulus presentation	Escape	N	N	Y	V	N	Predator model	M	Organic	Terrestrial	Introduced	1	NA	0	NA	N	Stimulus	N	0.161	NA	0.055	NA	0.432	NA	0.121	NA	Y	12	8	NA	NA	NA	NA	NA	NA	NA
	1988	3	Steindler, L. A.; Blumstein, D. T.; West, R.; Moseby, K. E.; Letnic, M.	2020	Exposure to a novel predator induces visual predator recognition by naive prey	Fig 4c, cat enclosure	Bettongs respond to cat (Retreat, cat vs bucket)	Burrowing bettong	Bettongia lesueur	Both	S	Haven	Stimulus presentation	Escape	N	N	Y	V	N	Predator model	M	Organic	Terrestrial	Introduced	1	NA	0	NA	N	Stimulus	N	0.059	NA	0.022	NA	0.029	NA	0.018	NA	Y	12	8	NA	NA	NA	NA	NA	NA	NA
	1988	4	Steindler, L. A.; Blumstein, D. T.; West, R.; Moseby, K. E.; Letnic, M.	2020	Exposure to a novel predator induces visual predator recognition by naive prey	Fig 4d, cat enclosure	Bettongs respond to cat (fast approach, cat vs bucket)	Burrowing bettong	Bettongia lesueur	Both	S	Haven	Stimulus presentation	Exploration	N	N	Y	V	N	Predator model	M	Organic	Terrestrial	Introduced	1	NA	0	NA	N	Stimulus	N	0.036	NA	0.031	NA	0.055	NA	0.04	NA	Y	12	8	NA	NA	NA	NA	NA	NA	NA
	1988	5	Steindler, L. A.; Blumstein, D. T.; West, R.; Moseby, K. E.; Letnic, M.	2020	Exposure to a novel predator induces visual predator recognition by naive prey	Fig 4e, cat enclosure	Bettongs respond to cat (investigate, cat vs bucket)	Burrowing bettong	Bettongia lesueur	Both	S	Haven	Stimulus presentation	Exploration	N	N	Y	V	N	Predator model	M	Organic	Terrestrial	Introduced	1	NA	0	NA	N	Stimulus	N	0.119	NA	0.056	NA	0.082	NA	0.083	NA	Y	12	8	NA	NA	NA	NA	NA	NA	NA
	2028	3	Suraci, J. P.; Roberts, D. J.; Clinchy, M.; Zanette, L. Y.	2017	Fearlessness towards extirpated large carnivores may exacerbate the impacts of naive mesocarnivores	Fig 1b	Raccoons respond to dog playback (vigilance dog vs seal)	Raccoon	Procyon lotor	Both	M	Wild	Stimulus presentation	Vigilance	N	N	Y	A	NA	Predator call	L	Organic	Terrestrial	Native	2	NA	0	NA	N	Stimulus	N	29.197	NA	1.813	NA	10.699	NA	1.813	NA	Y	20	40	NA	NA	NA	NA	NA	NA	NA
	2028	4	Suraci, J. P.; Roberts, D. J.; Clinchy, M.; Zanette, L. Y.	2017	Fearlessness towards extirpated large carnivores may exacerbate the impacts of naive mesocarnivores	Fig 1b	Raccoons respond to cougar playback (vigilance dog vs cougar)	Raccoon	Procyon lotor	Both	M	Wild	Stimulus presentation	Vigilance	N	N	Y	A	NA	Predator call	L	Organic	Terrestrial	Historic	2	NA	0	NA	N	Stimulus	N	8.886	NA	1.813	NA	10.699	NA	1.813	NA	Y	20	40	NA	NA	NA	NA	NA	NA	NA
	2028	5	Suraci, J. P.; Roberts, D. J.; Clinchy, M.; Zanette, L. Y.	2017	Fearlessness towards extirpated large carnivores may exacerbate the impacts of naive mesocarnivores	Fig 1c	Raccoons respond to dog playback (foraging dog vs seal)	Raccoon	Procyon lotor	Both	M	Wild	Stimulus presentation	Foraging	N	N	Y	A	NA	Predator call	L	Organic	Terrestrial	Native	2	NA	0	NA	N	Stimulus	N	39.163	NA	2.956	NA	12.315	NA	3.202	NA	Y	20	40	NA	NA	NA	NA	NA	NA	NA
	2028	6	Suraci, J. P.; Roberts, D. J.; Clinchy, M.; Zanette, L. Y.	2017	Fearlessness towards extirpated large carnivores may exacerbate the impacts of naive mesocarnivores	Fig 1c	Raccoons respond to cougar playback (foraging cougar vs seal)	Raccoon	Procyon lotor	Both	M	Wild	Stimulus presentation	Foraging	N	N	Y	A	NA	Predator call	L	Organic	Terrestrial	Historic	2	NA	0	NA	N	Stimulus	N	24.138	NA	2.709	NA	12.315	NA	3.202	NA	Y	20	40	NA	NA	NA	NA	NA	NA	NA
	2183	1	Welch, R. J.; Periquet, S.; Petelle, M. B.; le Roux, A.	2017	Hunter or hunted? Perceptions of risk and reward in a small mesopredator	Fig 2	Bat eared foxes respond to humans (GUD)	Bat eared fox	Otocyon megalotis	Both	M	Wild	Giving up density	Foraging	N	N	Y	AVO	Y	Human	L	Organic	Terrestrial	Introduced	1	NA	0	NA	N	Blank	N	0.641	0.259	NA	NA	0.745	0.265	NA	NA	Y	78	78	NA	NA	NA	NA	NA	NA	NA
	2186	1	West, R.; Letnic, M.; Blumstein, D. T.; Moseby, K. E.	2018	Predator exposure improves anti-predator responses in a threatened mammal	Fig 1	Bettongs respond to cats (Change in behavioural score, 18monts cat vs control)	Burrowing bettong	Bettongia lesueur	Both	S	Haven	Stimulus presentation	Escape	N	Y	N	NA	NA	NA	NA	NA	NA	NA	2	NA	0	NA	N	NA	N	1.05	NA	NA	0.875	-0.163	NA	NA	0.638	Y	17	7	NA	NA	NA	NA	NA	NA	NA
	2186	2	West, R.; Letnic, M.; Blumstein, D. T.; Moseby, K. E.	2018	Predator exposure improves anti-predator responses in a threatened mammal	Fig 2	Bettongs respond to cats (Change in FID, 18monts cat vs control)	Burrowing bettong	Bettongia lesueur	Both	S	Haven	Flight initiation distance	Escape	N	Y	Y	AVO	Y	Human	L	Organic	Terrestrial	Introduced	2	NA	0	NA	N	NA	N	16.235	NA	NA	12.235	-4.941	NA	NA	13.882	Y	7	7	NA	NA	NA	NA	NA	NA	NA
	2186	3	West, R.; Letnic, M.; Blumstein, D. T.; Moseby, K. E.	2018	Predator exposure improves anti-predator responses in a threatened mammal	Fig 3a	Bettongs respond to cats (Slow approach, 18monts cat vs control)	Burrowing bettong	Bettongia lesueur	Both	S	Haven	Feeding station	Exploration	N	Y	N	NA	NA	NA	NA	NA	NA	NA	2	NA	0	NA	N	NA	N	0.134	NA	NA	0.037	0.011	NA	NA	0.013	Y	9	6	NA	NA	NA	NA	NA	NA	NA
	2186	4	West, R.; Letnic, M.; Blumstein, D. T.; Moseby, K. E.	2018	Predator exposure improves anti-predator responses in a threatened mammal	Fig 3b	Bettongs respond to cats (Foraging, 18monts cat vs control)	Burrowing bettong	Bettongia lesueur	Both	S	Haven	Feeding station	Foraging	N	Y	N	NA	NA	NA	NA	NA	NA	NA	2	NA	0	NA	N	NA	N	0.39	NA	NA	0.095	0.339	NA	NA	0.142	Y	9	6	NA	NA	NA	NA	NA	NA	NA
	2186	5	West, R.; Letnic, M.; Blumstein, D. T.; Moseby, K. E.	2018	Predator exposure improves anti-predator responses in a threatened mammal	Fig 3c	Bettongs respond to cats (Vigilance, 18months cat vs control)	Burrowing bettong	Bettongia lesueur	Both	S	Haven	Feeding station	Vigilance	N	Y	N	NA	NA	NA	NA	NA	NA	NA	2	NA	0	NA	N	NA	N	0.164	NA	NA	0.05	0.06	NA	NA	0.037	Y	9	6	NA	NA	NA	NA	NA	NA	NA
	2190	1	Weterings, M. J. A.; Zaccaroni, M.; van der Koore, N.; Zijlstra, L. M.; Kuipers, H. J.; van Langevelde, F.; van Wieren, S. E.	2016	Strong reactive movement response of the medium-sized European hare to elevated predation risk in short vegetation	Fig 2	European hare respond to dog (Stretch length, application treatment BS treatment vs control)	European hare	Lepus europaeus	Both	S	Wild	Stimulus presentation	Escape	N	N	Y	AVO	Y	Live_predator	L	Organic	Terrestrial	Native	1	5	0	N	N	Blank	N	5.451	NA	NA	1.771	2.361	NA	NA	0.694	Y	25	25	NA	NA	NA	NA	NA	NA	NA
	2268	1	Yorzinski, J. L.	2010	Predator Recognition in the Absence of Selection	Fig 10.1	Langurs respond to felid (Difference in % time gazing, felid vs bird)	The pig-tailed langur	Simias concolor	Both	M	Wild	Stimulus presentation	Vigilance	N	N	Y	A	NA	Predator call	L	Organic	Terrestrial	Historic	1	NA	0	NA	N	Stimulus	N	0.598	NA	0.09	NA	0	NA	0	NA	Y	13	4	NA	NA	NA	NA	NA	NA	NA
	2268	2	Yorzinski, J. L.	2010	Predator Recognition in the Absence of Selection	Fig 10.1	Langurs respond to person (Difference in % time gazing, person vs bird)	The pig-tailed langur	Simias concolor	Both	M	Wild	Stimulus presentation	Vigilance	N	N	Y	A	NA	Predator call	L	Organic	Terrestrial	Introduced	2	NA	1	NA	N	Stimulus	N	0.947	NA	0.045	NA	0	NA	0	NA	Y	5	4	NA	NA	NA	NA	NA	NA	NA
	2268	3	Yorzinski, J. L.	2010	Predator Recognition in the Absence of Selection	Fig 10.3	Langurs respond to felid (Percentage of individuals flee, felid vs bird)	The pig-tailed langur	Simias concolor	Both	M	Wild	Stimulus presentation	Escape	N	N	Y	A	NA	Predator call	L	Organic	Terrestrial	Historic	3	NA	2	NA	N	Stimulus	N	0.392	NA	0.134	NA	0	NA	0	NA	Y	14	10	NA	NA	NA	NA	NA	NA	NA
	2268	4	Yorzinski, J. L.	2010	Predator Recognition in the Absence of Selection	Fig 10.3	Langurs respond to human (Percentage of individuals human , felid vs bird)	The pig-tailed langur	Simias concolor	Both	M	Wild	Stimulus presentation	Escape	N	N	Y	A	NA	Predator call	L	Organic	Terrestrial	Introduced	4	NA	3	NA	N	Stimulus	N	0.455	NA	0.173	NA	0	NA	0	NA	Y	5	10	NA	NA	NA	NA	NA	NA	NA
	2332	1	Adamec, R.; Kent, P.; Anisman, H.; Shallow, T.; Merali, Z.	1998	Neural plasticity, neuropeptides and anxiety in animals - Implications for understanding and treating affective disorder following traumatic stress in humans	Fig 1	Rats respond to cat exposure (Ratio entry, predator exposure vs handled)	Hooded rats	Rattus norvegicus domestica	M	S	Captive	Stimulus presentation	Activity	N	N	Y	AVO	Y	Live_predator	M	Organic	Terrestrial	Native	1	0	0	NA	N	Stimulus	N	0.034	NA	0.021	NA	0.13	NA	0.032	NA	Y	19	19	NA	NA	NA	NA	NA	NA	NA
	2332	2	Adamec, R.; Kent, P.; Anisman, H.; Shallow, T.; Merali, Z.	1998	Neural plasticity, neuropeptides and anxiety in animals - Implications for understanding and treating affective disorder following traumatic stress in humans	Fig 1	Rats respond to cat exposure (Ratio time, predator exposure vs handled)	Hooded rats	Rattus norvegicus domestica	M	S	Captive	Stimulus presentation	Activity	N	N	Y	AVO	Y	Live_predator	M	Organic	Terrestrial	Native	1	0	0	NA	N	Stimulus	N	0.11	NA	0.021	NA	0.13	NA	0.032	NA	Y	19	19	NA	NA	NA	NA	NA	NA	NA
	2332	3	Adamec, R.; Kent, P.; Anisman, H.; Shallow, T.; Merali, Z.	1998	Neural plasticity, neuropeptides and anxiety in animals - Implications for understanding and treating affective disorder following traumatic stress in humans	Fig 1	Rats respond to cat exposure (Time risk, predator exposure vs handled)	Hooded rats	Rattus norvegicus domestica	M	S	Captive	Stimulus presentation	Exploration	N	N	Y	AVO	Y	Live_predator	M	Organic	Terrestrial	Native	1	0	0	NA	N	Stimulus	N	0.005	NA	0.005	NA	0.078	NA	0.025	NA	Y	19	19	NA	NA	NA	NA	NA	NA	NA
	2332	4	Adamec, R.; Kent, P.; Anisman, H.; Shallow, T.; Merali, Z.	1998	Neural plasticity, neuropeptides and anxiety in animals - Implications for understanding and treating affective disorder following traumatic stress in humans	Fig 1	Rats respond to cat exposure (frequency risk, predator exposure vs handled)	Hooded rats	Rattus norvegicus domestica	M	S	Captive	Stimulus presentation	Exploration	N	N	Y	AVO	Y	Live_predator	M	Organic	Terrestrial	Native	1	0	0	NA	N	Stimulus	N	0.046	NA	0.014	NA	0.078	NA	0.025	NA	Y	19	19	NA	NA	NA	NA	NA	NA	NA
	2332	5	Adamec, R.; Kent, P.; Anisman, H.; Shallow, T.; Merali, Z.	1998	Neural plasticity, neuropeptides and anxiety in animals - Implications for understanding and treating affective disorder following traumatic stress in humans	Fig 1	Rats respond to cat exposure (Head dip, predator exposure vs handled)	Hooded rats	Rattus norvegicus domestica	M	S	Captive	Stimulus presentation	Vigilance	N	N	Y	AVO	Y	Live_predator	M	Organic	Terrestrial	Native	1	0	0	NA	N	Stimulus	N	0.015	NA	0.006	NA	0.085	NA	0.015	NA	Y	19	19	NA	NA	NA	NA	NA	NA	NA
	2332	6	Adamec, R.; Kent, P.; Anisman, H.; Shallow, T.; Merali, Z.	1998	Neural plasticity, neuropeptides and anxiety in animals - Implications for understanding and treating affective disorder following traumatic stress in humans	Fig 1	Rats respond to cat exposure (rearing, predator exposure vs handled)	Hooded rats	Rattus norvegicus domestica	M	S	Captive	Stimulus presentation	Vigilance	N	N	Y	AVO	Y	Live_predator	M	Organic	Terrestrial	Native	1	0	0	NA	N	Stimulus	N	0.136	NA	0.016	NA	0.085	NA	0.015	NA	Y	19	19	NA	NA	NA	NA	NA	NA	NA
	2332	7	Adamec, R.; Kent, P.; Anisman, H.; Shallow, T.; Merali, Z.	1998	Neural plasticity, neuropeptides and anxiety in animals - Implications for understanding and treating affective disorder following traumatic stress in humans	Fig 1	Rats respond to cat scent (Ratio entry, room vs handled)	Hooded rats	Rattus norvegicus domestica	M	S	Captive	Stimulus presentation	Activity	N	N	Y	O	NA	Predator odour	M	Organic	Terrestrial	Native	1	0	0	NA	N	Stimulus	N	0.008	NA	0.004	NA	0.027	NA	0.005	NA	Y	19	19	NA	NA	NA	NA	NA	NA	NA
	2332	8	Adamec, R.; Kent, P.; Anisman, H.; Shallow, T.; Merali, Z.	1998	Neural plasticity, neuropeptides and anxiety in animals - Implications for understanding and treating affective disorder following traumatic stress in humans	Fig 1	Rats respond to cat scent (Ratio time, room vs handled)	Hooded rats	Rattus norvegicus domestica	M	S	Captive	Stimulus presentation	Activity	N	N	Y	O	NA	Predator odour	M	Organic	Terrestrial	Native	1	0	0	NA	N	Stimulus	N	0.035	NA	0.005	NA	0.027	NA	0.005	NA	Y	19	19	NA	NA	NA	NA	NA	NA	NA
	2332	9	Adamec, R.; Kent, P.; Anisman, H.; Shallow, T.; Merali, Z.	1998	Neural plasticity, neuropeptides and anxiety in animals - Implications for understanding and treating affective disorder following traumatic stress in humans	Fig 1	Rats respond to cat scent (Time risk, room vs handled)	Hooded rats	Rattus norvegicus domestica	M	S	Captive	Stimulus presentation	Exploration	N	N	Y	O	NA	Predator odour	M	Organic	Terrestrial	Native	1	0	0	NA	N	Stimulus	N	12.963	NA	1.505	NA	9.954	NA	1.273	NA	Y	19	19	NA	NA	NA	NA	NA	NA	NA
	2332	10	Adamec, R.; Kent, P.; Anisman, H.; Shallow, T.; Merali, Z.	1998	Neural plasticity, neuropeptides and anxiety in animals - Implications for understanding and treating affective disorder following traumatic stress in humans	Fig 1	Rats respond to cat scent (Frequency risk, room vs handled)	Hooded rats	Rattus norvegicus domestica	M	S	Captive	Stimulus presentation	Exploration	N	N	Y	O	NA	Predator odour	M	Organic	Terrestrial	Native	1	0	0	NA	N	Stimulus	N	9.722	NA	1.273	NA	9.954	NA	1.273	NA	Y	19	19	NA	NA	NA	NA	NA	NA	NA
	2332	11	Adamec, R.; Kent, P.; Anisman, H.; Shallow, T.; Merali, Z.	1998	Neural plasticity, neuropeptides and anxiety in animals - Implications for understanding and treating affective disorder following traumatic stress in humans	Fig 1	Rats respond to cat scent (Head dip, room vs handled)	Hooded rats	Rattus norvegicus domestica	M	S	Captive	Stimulus presentation	Vigilance	N	N	Y	O	NA	Predator odour	M	Organic	Terrestrial	Native	1	0	0	NA	N	Stimulus	N	13.079	NA	1.852	NA	21.759	NA	2.778	NA	Y	19	19	NA	NA	NA	NA	NA	NA	NA
	2332	12	Adamec, R.; Kent, P.; Anisman, H.; Shallow, T.; Merali, Z.	1998	Neural plasticity, neuropeptides and anxiety in animals - Implications for understanding and treating affective disorder following traumatic stress in humans	Fig 1	Rats respond to cat scent (Rearing, room vs handled)	Hooded rats	Rattus norvegicus domestica	M	S	Captive	Stimulus presentation	Vigilance	N	N	Y	O	NA	Predator odour	M	Organic	Terrestrial	Native	1	0	0	NA	N	Stimulus	N	12.616	NA	1.852	NA	21.759	NA	2.778	NA	Y	19	19	NA	NA	NA	NA	NA	NA	NA
	2336	1	Adduci, L. B.; León, V. A.; Schlötelburg, A.; Busch, M.; Fraschina, J.	2021	Avoidance behaviour in laboratory house mice (Musmusculus) and Norway rats (Rattus norvegicus) towards predator odours	Fig 1a	Female mice respond to cat body odour (visits to odour box, body vs control)	House mice	Mus musculus	F	S	Captive	Stimulus presentation	Exploration	N	N	Y	O	NA	Predator odour	M	Organic	Terrestrial	Native	1	0	0	NA	N	Stimulus	N	2.395	NA	0.971	NA	4.854	NA	0.971	NA	Y	8	8	NA	NA	NA	NA	NA	NA	NA
	2336	2	Adduci, L. B.; León, V. A.; Schlötelburg, A.; Busch, M.; Fraschina, J.	2021	Avoidance behaviour in laboratory house mice (Musmusculus) and Norway rats (Rattus norvegicus) towards predator odours	Fig 1a	Female mice respond to cat urine (visits to odour box, urine vs control)	House mice	Mus musculus	F	S	Captive	Stimulus presentation	Exploration	N	N	Y	O	NA	Predator urine	M	Organic	Terrestrial	Native	1	0	0	NA	N	Stimulus	N	1.974	NA	0.939	NA	4.854	NA	0.971	NA	Y	8	8	NA	NA	NA	NA	NA	NA	NA
	2336	3	Adduci, L. B.; León, V. A.; Schlötelburg, A.; Busch, M.; Fraschina, J.	2021	Avoidance behaviour in laboratory house mice (Musmusculus) and Norway rats (Rattus norvegicus) towards predator odours	Fig 1b	Male mice respond to cat body odour (visits to odour box, body vs control)	House mice	Mus musculus	M	S	Captive	Stimulus presentation	Exploration	N	N	Y	O	NA	Predator odour	M	Organic	Terrestrial	Native	1	0	0	NA	N	Stimulus	N	1.78	NA	0.971	NA	4.757	NA	0.939	NA	Y	8	8	NA	NA	NA	NA	NA	NA	NA
	2336	4	Adduci, L. B.; León, V. A.; Schlötelburg, A.; Busch, M.; Fraschina, J.	2021	Avoidance behaviour in laboratory house mice (Musmusculus) and Norway rats (Rattus norvegicus) towards predator odours	Fig 1b	Male mice respond to cat urine (visits to odour box, urine vs control)	House mice	Mus musculus	M	S	Captive	Stimulus presentation	Exploration	N	N	Y	O	NA	Predator urine	M	Organic	Terrestrial	Native	1	0	0	NA	N	Stimulus	N	0.327	NA	1.003	NA	4.757	NA	0.939	NA	Y	8	8	NA	NA	NA	NA	NA	NA	NA
	2336	5	Adduci, L. B.; León, V. A.; Schlötelburg, A.; Busch, M.; Fraschina, J.	2021	Avoidance behaviour in laboratory house mice (Musmusculus) and Norway rats (Rattus norvegicus) towards predator odours	Fig 1c	Female rats respond to cat body odour (visits to odour box, body vs control)	Brown rat	Rattus norvegicus	F	S	Captive	Stimulus presentation	Exploration	N	N	Y	O	NA	Predator odour	M	Organic	Terrestrial	Native	1	0	0	NA	N	Stimulus	N	4.304	NA	0.939	NA	8.252	NA	1.003	NA	Y	8	8	NA	NA	NA	NA	NA	NA	NA
	2336	6	Adduci, L. B.; León, V. A.; Schlötelburg, A.; Busch, M.; Fraschina, J.	2021	Avoidance behaviour in laboratory house mice (Musmusculus) and Norway rats (Rattus norvegicus) towards predator odours	Fig 1c	Female rats respond to cat urine (visits to odour box, urine vs control)	Brown rat	Rattus norvegicus	F	S	Captive	Stimulus presentation	Exploration	N	N	Y	O	NA	Predator urine	M	Organic	Terrestrial	Native	1	0	0	NA	N	Stimulus	N	8.285	NA	0.939	NA	8.252	NA	1.003	NA	Y	8	8	NA	NA	NA	NA	NA	NA	NA
	2336	7	Adduci, L. B.; León, V. A.; Schlötelburg, A.; Busch, M.; Fraschina, J.	2021	Avoidance behaviour in laboratory house mice (Musmusculus) and Norway rats (Rattus norvegicus) towards predator odours	Fig 1d	Male rats respond to cat body odour (visits to odour box, body vs control)	Brown rat	Rattus norvegicus	M	S	Captive	Stimulus presentation	Exploration	N	N	Y	O	NA	Predator odour	M	Organic	Terrestrial	Native	1	0	0	NA	N	Stimulus	N	0.971	NA	0.939	NA	4.79	NA	0.939	NA	Y	8	8	NA	NA	NA	NA	NA	NA	NA
	2336	8	Adduci, L. B.; León, V. A.; Schlötelburg, A.; Busch, M.; Fraschina, J.	2021	Avoidance behaviour in laboratory house mice (Musmusculus) and Norway rats (Rattus norvegicus) towards predator odours	Fig 1d	Male rats respond to cat urine (visits to odour box, urine vs control)	Brown rat	Rattus norvegicus	M	S	Captive	Stimulus presentation	Exploration	N	N	Y	O	NA	Predator urine	M	Organic	Terrestrial	Native	1	0	0	NA	N	Stimulus	N	6.052	NA	0.971	NA	4.79	NA	0.939	NA	Y	8	8	NA	NA	NA	NA	NA	NA	NA
	2368	1	Apfelbach, R.; Soini, H. A.; Vasilieva, N. Y.; Novotny, M. V.	2015	Behavioral responses of predator-naïve dwarf hamsters (Phodopus campbelli) to odor cues of the European ferret fed with different prey species	Fig 2a	Hamster respond to ferrets fed conspecifics (time to reach source, hamster vs water)	Dwarf hamster	Phodopus campbelli	Both	S	Captive	Stimulus presentation	Exploration	Maze	N	Y	O	NA	Predator urine	S	Organic	Terrestrial	Historic	1	0	0	NA	N	Stimulus	N	122.182	17.455	NA	NA	66.909	13.091	NA	NA	Y	33	33	NA	NA	NA	NA	NA	NA	NA
	2368	2	Apfelbach, R.; Soini, H. A.; Vasilieva, N. Y.; Novotny, M. V.	2015	Behavioral responses of predator-naïve dwarf hamsters (Phodopus campbelli) to odor cues of the European ferret fed with different prey species	Fig 2b	Hamster respond to ferrets fed conspecifics (number of visits to source, hamster vs water)	Dwarf hamster	Phodopus campbelli	Both	S	Captive	Stimulus presentation	Exploration	Maze	N	Y	O	NA	Predator urine	S	Organic	Terrestrial	Historic	1	0	0	NA	N	Stimulus	N	1.723	0.208	NA	NA	2.955	0.284	NA	NA	Y	33	33	NA	NA	NA	NA	NA	NA	NA
	2368	3	Apfelbach, R.; Soini, H. A.; Vasilieva, N. Y.; Novotny, M. V.	2015	Behavioral responses of predator-naïve dwarf hamsters (Phodopus campbelli) to odor cues of the European ferret fed with different prey species	Fig 2c	Hamster respond to ferrets fed conspecifics (number visits to source, hamster vs water)	Dwarf hamster	Phodopus campbelli	Both	S	Captive	Stimulus presentation	Exploration	Maze	N	Y	O	NA	Predator urine	S	Organic	Terrestrial	Historic	1	0	0	NA	N	Stimulus	N	1.604	0.176	NA	NA	2.7	0.293	NA	NA	Y	33	33	NA	NA	NA	NA	NA	NA	NA
	2373	1	Arnould, C.; Signoret, J. P.	1993	Sheep food repellents: Efficacy of various products, habituation, and social facilitation	Table 1	Sheep respond to dog faeces (amount maize eaten, control vs experimental trough)	Sheep	Ovis aries	F	L	Captive	Feeding station	Foraging	N	N	Y	O	NA	Faeces	L	Organic	Terrestrial	Native	1	NA	0	NA	N	Stimulus	N	0	0	NA	NA	22	14	NA	NA	Y	11	11	NA	NA	NA	NA	NA	NA	NA
	2376	1	Asok, A.; Ayers, L. W.; Awoyemi, B.; Schulkin, J.; Rosen, J. B.	2013	Immediate early gene and neuropeptide expression following exposure to the predator odor 2,5-dihydro-2,4,5-trimethylthiazoline (TMT)	Fig 1, 30 min	Rats respond to artificial predator odour (TMT) (% freezing, TMT vs H20)	Sprague–Dawley rats	Rattus norvegicus	M	S	Captive	Stimulus presentation	Vigilance	N	N	Y	O	NA	Predator odour	M	Synthetic	Terrestrial	Native	1	0	0	NA	N	Stimulus	N	44.948	NA	5.854	NA	7.735	NA	1.045	NA	Y	6	6	NA	NA	NA	NA	NA	NA	NA
	2397	1	Banks, P. B.	1998	Responses of Australian bush rats, Rattus fuscipes, to the odor of introduced Vulpes vulpes	Table 1, single trap June	Bush rats respond to fox odour (capture success, clean vs scented traps)	Bush rats	Rattus fuscipes	Both	S	Wild	Capture probability	Exploration	N	N	Y	VO	N	Faeces	M	Organic	Terrestrial	Introduced	1	NA	0	NA	N	Blank	N	1.25	NA	0.22	NA	1.5	NA	0.19	NA	Y	144	144	NA	NA	NA	NA	NA	NA	NA
	2424	1	Bengsen, A. J.; Leung, L. K. P.; Lapidge, S. J.; Gordon, I. J.	2010	Artificial illumination reduces bait-take by small rainforest mammals	Fig 1	Rodents respond to dingo odour (proportion seeds, dingos before vs after)	Rodents	Melmomys cervinipes	Both	S	Wild	Giving up density	Foraging	N	N	Y	A	NA	Predator call	L	Organic	Terrestrial	Native	1	NA	0	NA	N	Blank	N	2.229	NA	0.79	NA	3.019	NA	0.611	NA	Y	113	116	NA	NA	NA	NA	NA	NA	NA
	2439	1	Best, I. N.; Shaner, P. J. L.; Lo, H. Y.; Pei, K. J. C.; Kuo, C. C.	2020	Bigger doesn't mean bolder: Behavioral variation of four wild rodent species to novelty and predation risk following a fast-slow continuum	Fig 3a	M. caroli responds to leopard cat (defensive, control (2nd trial C) vs 2nd trial LC)	Ryukyu mouse	Mus caroli	Both	S	Wild	Stimulus presentation	Activity	Maze	N	Y	O	NA	Predator odour	S	Organic	Terrestrial	Historic	1	NA	0	NA	N	Blank	N	168.269	NA	132.212	NA	192.308	NA	48.077	NA	Y	6	7	NA	NA	NA	NA	NA	NA	NA
	2439	2	Best, I. N.; Shaner, P. J. L.; Lo, H. Y.; Pei, K. J. C.; Kuo, C. C.	2020	Bigger doesn't mean bolder: Behavioral variation of four wild rodent species to novelty and predation risk following a fast-slow continuum	Fig 3b	M. caroli responds to leopard cat (non-defensive, control (2nd trial C) vs 2nd trial LC)	Ryukyu mouse	Mus caroli	Both	S	Wild	Stimulus presentation	Exploration	Maze	N	Y	O	NA	Predator odour	S	Organic	Terrestrial	Historic	1	NA	0	NA	N	Blank	N	1917.48	NA	121.359	NA	1868.93	NA	72.816	NA	Y	6	7	NA	NA	NA	NA	NA	NA	NA
	2439	3	Best, I. N.; Shaner, P. J. L.; Lo, H. Y.; Pei, K. J. C.; Kuo, C. C.	2020	Bigger doesn't mean bolder: Behavioral variation of four wild rodent species to novelty and predation risk following a fast-slow continuum	Fig 3c	M. caroli responds to leopard cat (motionless, control (2nd trial C) vs 2nd trial LC)	Ryukyu mouse	Mus caroli	Both	S	Wild	Stimulus presentation	Activity	Maze	N	Y	O	NA	Predator odour	S	Organic	Terrestrial	Historic	1	NA	0	NA	N	Blank	N	0	NA	5.772	NA	0	NA	8.163	NA	Y	6	7	NA	NA	NA	NA	NA	NA	NA
	2439	4	Best, I. N.; Shaner, P. J. L.; Lo, H. Y.; Pei, K. J. C.; Kuo, C. C.	2020	Bigger doesn't mean bolder: Behavioral variation of four wild rodent species to novelty and predation risk following a fast-slow continuum	Fig 3d	M. caroli responds to leopard cat (concelaing, control (2nd trial C) vs 2nd trial LC)	Ryukyu mouse	Mus caroli	Both	S	Wild	Stimulus presentation	Activity	Maze	N	Y	O	NA	Predator odour	S	Organic	Terrestrial	Historic	1	NA	0	NA	N	Blank	N	151.018	NA	118.366	NA	199.997	NA	73.468	NA	Y	6	7	NA	NA	NA	NA	NA	NA	NA
	2439	5	Best, I. N.; Shaner, P. J. L.; Lo, H. Y.; Pei, K. J. C.; Kuo, C. C.	2020	Bigger doesn't mean bolder: Behavioral variation of four wild rodent species to novelty and predation risk following a fast-slow continuum	Fig 3a	A.agarius responds to leopard cat (defensive, control (2nd trial C) vs 2nd trial LC)	Striped field mouse	Apodemus agrarius	Both	S	Wild	Stimulus presentation	Activity	Maze	N	Y	O	NA	Predator odour	S	Organic	Terrestrial	Historic	1	NA	0	NA	N	Blank	N	420.673	NA	144.231	NA	48.077	NA	24.038	NA	Y	8	8	NA	NA	NA	NA	NA	NA	NA
	2439	6	Best, I. N.; Shaner, P. J. L.; Lo, H. Y.; Pei, K. J. C.; Kuo, C. C.	2020	Bigger doesn't mean bolder: Behavioral variation of four wild rodent species to novelty and predation risk following a fast-slow continuum	Fig 3b	A.agarius responds to leopard cat (non-defensive, control (2nd trial C) vs 2nd trial LC)	Striped field mouse	Apodemus agrarius	Both	S	Wild	Stimulus presentation	Exploration	Maze	N	Y	O	NA	Predator odour	S	Organic	Terrestrial	Historic	1	NA	0	NA	N	Blank	N	1626.21	NA	182.039	NA	2002.43	NA	48.544	NA	Y	8	8	NA	NA	NA	NA	NA	NA	NA
	2439	7	Best, I. N.; Shaner, P. J. L.; Lo, H. Y.; Pei, K. J. C.; Kuo, C. C.	2020	Bigger doesn't mean bolder: Behavioral variation of four wild rodent species to novelty and predation risk following a fast-slow continuum	Fig 3c	A.agarius responds to leopard cat (motinless, control (2nd trial C) vs 2nd trial LC)	Striped field mouse	Apodemus agrarius	Both	S	Wild	Stimulus presentation	Activity	Maze	N	Y	O	NA	Predator odour	S	Organic	Terrestrial	Historic	1	NA	0	NA	N	Blank	N	65.305	NA	44.897	NA	24.489	NA	8.163	NA	Y	8	8	NA	NA	NA	NA	NA	NA	NA
	2439	8	Best, I. N.; Shaner, P. J. L.; Lo, H. Y.; Pei, K. J. C.; Kuo, C. C.	2020	Bigger doesn't mean bolder: Behavioral variation of four wild rodent species to novelty and predation risk following a fast-slow continuum	Fig 3d	A.agarius responds to leopard cat (concealing, control (2nd trial C) vs 2nd trial LC)	Striped field mouse	Apodemus agrarius	Both	S	Wild	Stimulus presentation	Activity	Maze	N	Y	O	NA	Predator odour	S	Organic	Terrestrial	Historic	1	NA	0	NA	N	Blank	N	367.342	NA	175.508	NA	28.571	NA	16.326	NA	Y	8	8	NA	NA	NA	NA	NA	NA	NA
	2439	9	Best, I. N.; Shaner, P. J. L.; Lo, H. Y.; Pei, K. J. C.; Kuo, C. C.	2020	Bigger doesn't mean bolder: Behavioral variation of four wild rodent species to novelty and predation risk following a fast-slow continuum	Fig 3a	R. exulans responds to leopard cat (defensive, control (2nd trial C) vs 2nd trial LC)	Pacific rat	Rattus exulans	Both	S	Wild	Stimulus presentation	Activity	Maze	N	Y	O	NA	Predator odour	S	Organic	Terrestrial	Novel	1	NA	0	NA	N	Blank	N	372.596	NA	144.231	NA	432.692	NA	168.269	NA	Y	11	11	NA	NA	NA	NA	NA	NA	NA
	2439	10	Best, I. N.; Shaner, P. J. L.; Lo, H. Y.; Pei, K. J. C.; Kuo, C. C.	2020	Bigger doesn't mean bolder: Behavioral variation of four wild rodent species to novelty and predation risk following a fast-slow continuum	Fig 3b	R. exulans responds to leopard cat (non-defensive, control (2nd trial C) vs 2nd trial LC)	Pacific rat	Rattus exulans	Both	S	Wild	Stimulus presentation	Exploration	Maze	N	Y	O	NA	Predator odour	S	Organic	Terrestrial	Novel	1	NA	0	NA	N	Blank	N	1711.16	NA	145.631	NA	1638.35	NA	157.767	NA	Y	11	11	NA	NA	NA	NA	NA	NA	NA
	2439	11	Best, I. N.; Shaner, P. J. L.; Lo, H. Y.; Pei, K. J. C.; Kuo, C. C.	2020	Bigger doesn't mean bolder: Behavioral variation of four wild rodent species to novelty and predation risk following a fast-slow continuum	Fig 3c	R. exulans responds to leopard cat (motionless, control (2nd trial C) vs 2nd trial LC)	Pacific rat	Rattus exulans	Both	S	Wild	Stimulus presentation	Activity	Maze	N	Y	O	NA	Predator odour	S	Organic	Terrestrial	Novel	1	NA	0	NA	N	Blank	N	0	NA	8.163	NA	48.979	NA	28.571	NA	Y	11	11	NA	NA	NA	NA	NA	NA	NA
	2439	12	Best, I. N.; Shaner, P. J. L.; Lo, H. Y.; Pei, K. J. C.; Kuo, C. C.	2020	Bigger doesn't mean bolder: Behavioral variation of four wild rodent species to novelty and predation risk following a fast-slow continuum	Fig 3d	R. exulans responds to leopard cat (concealment, control (2nd trial C) vs 2nd trial LC)	Pacific rat	Rattus exulans	Both	S	Wild	Stimulus presentation	Activity	Maze	N	Y	O	NA	Predator odour	S	Organic	Terrestrial	Novel	1	NA	0	NA	N	Blank	N	375.505	NA	155.1	NA	387.75	NA	146.937	NA	Y	11	11	NA	NA	NA	NA	NA	NA	NA
	2439	13	Best, I. N.; Shaner, P. J. L.; Lo, H. Y.; Pei, K. J. C.; Kuo, C. C.	2020	Bigger doesn't mean bolder: Behavioral variation of four wild rodent species to novelty and predation risk following a fast-slow continuum	Fig 3a	R. losea responds to leopard cat (defensive, control (2nd trial C) vs 2nd trial LC)	Lesser ricefield rat	Rattus losea	Both	S	Wild	Stimulus presentation	Activity	Maze	N	Y	O	NA	Predator odour	S	Organic	Terrestrial	Historic	1	NA	0	NA	N	Blank	N	733.173	NA	264.423	NA	697.115	NA	240.385	NA	Y	9	8	NA	NA	NA	NA	NA	NA	NA
	2439	14	Best, I. N.; Shaner, P. J. L.; Lo, H. Y.; Pei, K. J. C.; Kuo, C. C.	2020	Bigger doesn't mean bolder: Behavioral variation of four wild rodent species to novelty and predation risk following a fast-slow continuum	Fig 3b	R. losea responds to leopard cat (non-defensive, control (2nd trial C) vs 2nd trial LC)	Lesser ricefield rat	Rattus losea	Both	S	Wild	Stimulus presentation	Exploration	Maze	N	Y	O	NA	Predator odour	S	Organic	Terrestrial	Historic	1	NA	0	NA	N	Blank	N	1310.68	NA	242.718	NA	1286.41	NA	242.718	NA	Y	9	8	NA	NA	NA	NA	NA	NA	NA
	2439	15	Best, I. N.; Shaner, P. J. L.; Lo, H. Y.; Pei, K. J. C.; Kuo, C. C.	2020	Bigger doesn't mean bolder: Behavioral variation of four wild rodent species to novelty and predation risk following a fast-slow continuum	Fig 3c	R. losea responds to leopard cat (motionless, control (2nd trial C) vs 2nd trial LC)	Lesser ricefield rat	Rattus losea	Both	S	Wild	Stimulus presentation	Activity	Maze	N	Y	O	NA	Predator odour	S	Organic	Terrestrial	Historic	1	NA	0	NA	N	Blank	N	281.629	NA	118.366	NA	448.974	NA	228.568	NA	Y	9	8	NA	NA	NA	NA	NA	NA	NA
	2439	16	Best, I. N.; Shaner, P. J. L.; Lo, H. Y.; Pei, K. J. C.; Kuo, C. C.	2020	Bigger doesn't mean bolder: Behavioral variation of four wild rodent species to novelty and predation risk following a fast-slow continuum	Fig 3d	R. losea responds to leopard cat (concealment, control (2nd trial C) vs 2nd trial LC)	Lesser ricefield rat	Rattus losea	Both	S	Wild	Stimulus presentation	Activity	Maze	N	Y	O	NA	Predator odour	S	Organic	Terrestrial	Historic	1	NA	0	NA	N	Blank	N	453.221	NA	306.118	NA	261.221	NA	204.079	NA	Y	9	8	NA	NA	NA	NA	NA	NA	NA
	2440	1	Bian, J.; Wu, Y.; Liu, J.	2005	Breeding behavior under temporal risk of predation in male root voles (Microtus oeconomus)	Fig 1a	Root voles respond to predator odour (general activity (GA), A-control vs A-risk)	Root vole	Microtus oeconomus	M	S	Wild	Stimulus presentation	Activity	N	N	Y	O	NA	Faeces	S	Organic	Terrestrial	Native	1	0	0	NA	N	Stimulus	N	32.65	NA	4.642	NA	49.671	NA	4.023	NA	Y	22	19	NA	NA	NA	NA	NA	NA	NA
	2452	14	Blanchard, D. C.; Markham, C.; Yang, M.; Hubbard, D.; Madarang, E.; Blanchard, R. J.	2003	Failure to produce conditioning with low-dose trimethylthiazoline or cat feces as unconditioned stimuli	Fig 2 exposure	Rats respond to cat feces (Contact, no odour vs fecal)	Long–Evans hooded rats	Rattus norvegicus	M	S	Captive	Stimulus presentation	Activity	Chamber	N	Y	O	NA	Faeces	S	Organic	Terrestrial	Native	1	0	0	NA	N	Stimulus	N	14.229	NA	5.534	NA	79.842	NA	18.972	NA	Y	24	24	NA	NA	NA	NA	NA	NA	NA
	2452	15	Blanchard, D. C.; Markham, C.; Yang, M.; Hubbard, D.; Madarang, E.; Blanchard, R. J.	2003	Failure to produce conditioning with low-dose trimethylthiazoline or cat feces as unconditioned stimuli	Fig 2	Rats respond to cat feces (Curve, no odour vs fecal)	Long–Evans hooded rats	Rattus norvegicus	M	S	Captive	Stimulus presentation	Activity	Chamber	N	Y	O	NA	Faeces	S	Organic	Terrestrial	Native	1	0	0	NA	N	Stimulus	N	7.303	NA	3.583	NA	28.661	NA	6.339	NA	Y	24	24	NA	NA	NA	NA	NA	NA	NA
	2452	16	Blanchard, D. C.; Markham, C.; Yang, M.; Hubbard, D.; Madarang, E.; Blanchard, R. J.	2003	Failure to produce conditioning with low-dose trimethylthiazoline or cat feces as unconditioned stimuli	Fig 2	Rats respond to cat feces (Freeze, no odour vs fecal)	Long–Evans hooded rats	Rattus norvegicus	M	S	Captive	Stimulus presentation	Activity	Chamber	N	Y	O	NA	Faeces	S	Organic	Terrestrial	Native	1	0	0	NA	N	Stimulus	N	65.296	NA	31.542	NA	8.854	NA	3.874	NA	Y	24	24	NA	NA	NA	NA	NA	NA	NA
	2452	1	Blanchard, D. C.; Markham, C.; Yang, M.; Hubbard, D.; Madarang, E.; Blanchard, R. J.	2003	Failure to produce conditioning with low-dose trimethylthiazoline or cat feces as unconditioned stimuli	Figure 1 Exposure	Rats respond to artificial predator scent (TMT) (Far duration, control vs 0.1)	Long–Evans hooded rats	Rattus norvegicus	M	S	Captive	Stimulus presentation	Activity	Chamber	N	Y	O	NA	Predator odour	S	Synthetic	Terrestrial	Native	1	0	0	NA	N	Stimulus	N	495.167	NA	22.305	NA	419.331	NA	26.766	NA	Y	24	24	NA	NA	NA	NA	NA	NA	NA
	2452	2	Blanchard, D. C.; Markham, C.; Yang, M.; Hubbard, D.; Madarang, E.; Blanchard, R. J.	2003	Failure to produce conditioning with low-dose trimethylthiazoline or cat feces as unconditioned stimuli	Fig 1 Exposure	Rats respond to artificial predator scent (TMT) (contact duration, control vs 0.1)	Long–Evans hooded rats	Rattus norvegicus	M	S	Captive	Stimulus presentation	Activity	Chamber	N	Y	O	NA	Predator odour	S	Synthetic	Terrestrial	Native	1	0	0	NA	N	Stimulus	N	23.42	NA	6.32	NA	66.914	NA	15.613	NA	Y	24	24	NA	NA	NA	NA	NA	NA	NA
	2452	3	Blanchard, D. C.; Markham, C.; Yang, M.; Hubbard, D.; Madarang, E.; Blanchard, R. J.	2003	Failure to produce conditioning with low-dose trimethylthiazoline or cat feces as unconditioned stimuli	Fig 1 Exposure	Rats respond to artificial predator scent (TMT) (Curve approach duration, control vs 0.1)	Long–Evans hooded rats	Rattus norvegicus	M	S	Captive	Stimulus presentation	Activity	Chamber	N	Y	O	NA	Predator odour	S	Synthetic	Terrestrial	Native	1	0	0	NA	N	Stimulus	N	12.185	NA	2.463	NA	9.852	NA	2.074	NA	Y	24	24	NA	NA	NA	NA	NA	NA	NA
	2452	4	Blanchard, D. C.; Markham, C.; Yang, M.; Hubbard, D.; Madarang, E.; Blanchard, R. J.	2003	Failure to produce conditioning with low-dose trimethylthiazoline or cat feces as unconditioned stimuli	Fig 1 Exposure	Rats respond to artificial predator scent (TMT) (freeze duration, control vs 0.1)	Long–Evans hooded rats	Rattus norvegicus	M	S	Captive	Stimulus presentation	Vigilance	Chamber	N	Y	O	NA	Predator odour	S	Synthetic	Terrestrial	Native	1	0	0	NA	N	Stimulus	N	3.764	NA	1.328	NA	1.328	NA	1.107	NA	Y	24	24	NA	NA	NA	NA	NA	NA	NA
	2452	5	Blanchard, D. C.; Markham, C.; Yang, M.; Hubbard, D.; Madarang, E.; Blanchard, R. J.	2003	Failure to produce conditioning with low-dose trimethylthiazoline or cat feces as unconditioned stimuli	Fig 2 Exposure	Rats respond to cat urine (Far duration, no odor vs urine)	Long–Evans hooded rats	Rattus norvegicus	M	S	Captive	Stimulus presentation	Activity	Chamber	N	Y	O	NA	Predator urine	S	Organic	Terrestrial	Native	1	0	0	NA	N	Stimulus	N	491.765	NA	28.235	NA	388.235	NA	35.295	NA	Y	24	24	NA	NA	NA	NA	NA	NA	NA
	2452	6	Blanchard, D. C.; Markham, C.; Yang, M.; Hubbard, D.; Madarang, E.; Blanchard, R. J.	2003	Failure to produce conditioning with low-dose trimethylthiazoline or cat feces as unconditioned stimuli	Fig 2 Exposure	Rats respond to cat urine (Contact duration, no odor vs urine)	Long–Evans hooded rats	Rattus norvegicus	M	S	Captive	Stimulus presentation	Activity	Chamber	N	Y	O	NA	Predator urine	S	Organic	Terrestrial	Native	1	0	0	NA	N	Stimulus	N	17.391	NA	7.51	NA	79.842	NA	18.972	NA	Y	24	24	NA	NA	NA	NA	NA	NA	NA
	2452	7	Blanchard, D. C.; Markham, C.; Yang, M.; Hubbard, D.; Madarang, E.; Blanchard, R. J.	2003	Failure to produce conditioning with low-dose trimethylthiazoline or cat feces as unconditioned stimuli	Fig 2 Exposure	Rats respond to cat urine (Curve approach duration, no odor vs urine)	Long–Evans hooded rats	Rattus norvegicus	M	S	Captive	Stimulus presentation	Activity	Chamber	N	Y	O	NA	Predator urine	S	Organic	Terrestrial	Native	1	0	0	NA	N	Stimulus	N	9.508	NA	4.134	NA	28.661	NA	6.339	NA	Y	24	24	NA	NA	NA	NA	NA	NA	NA
	2452	8	Blanchard, D. C.; Markham, C.; Yang, M.; Hubbard, D.; Madarang, E.; Blanchard, R. J.	2003	Failure to produce conditioning with low-dose trimethylthiazoline or cat feces as unconditioned stimuli	Fig 2 Exposure	Rats respond to cat urine (Freeze duration, no odor vs urine)	Long–Evans hooded rats	Rattus norvegicus	M	S	Captive	Stimulus presentation	Vigilance	Chamber	N	Y	O	NA	Predator urine	S	Organic	Terrestrial	Native	1	0	0	NA	N	Stimulus	N	92.411	NA	38.735	NA	8.854	NA	3.874	NA	Y	24	24	NA	NA	NA	NA	NA	NA	NA
	2452	9	Blanchard, D. C.; Markham, C.; Yang, M.; Hubbard, D.; Madarang, E.; Blanchard, R. J.	2003	Failure to produce conditioning with low-dose trimethylthiazoline or cat feces as unconditioned stimuli	Fig 2 Exposure	Rats respond to cat odour (Far duration, no odour vs cat odour)	Long–Evans hooded rats	Rattus norvegicus	M	S	Captive	Stimulus presentation	Activity	Chamber	N	Y	O	NA	Predator odour	S	Organic	Terrestrial	Native	1	0	0	NA	N	Stimulus	N	456.471	NA	35.294	NA	388.235	NA	35.295	NA	Y	24	24	NA	NA	NA	NA	NA	NA	NA
	2452	10	Blanchard, D. C.; Markham, C.; Yang, M.; Hubbard, D.; Madarang, E.; Blanchard, R. J.	2003	Failure to produce conditioning with low-dose trimethylthiazoline or cat feces as unconditioned stimuli	Fig 2 Exposure	Rats respond to cat odour (Contact duration, no odour vs cat odour)	Long–Evans hooded rats	Rattus norvegicus	M	S	Captive	Stimulus presentation	Activity	Chamber	N	Y	O	NA	Predator odour	S	Organic	Terrestrial	Native	1	0	0	NA	N	Stimulus	N	43.874	NA	17.391	NA	79.842	NA	18.972	NA	Y	24	24	NA	NA	NA	NA	NA	NA	NA
	2452	11	Blanchard, D. C.; Markham, C.; Yang, M.; Hubbard, D.; Madarang, E.; Blanchard, R. J.	2003	Failure to produce conditioning with low-dose trimethylthiazoline or cat feces as unconditioned stimuli	Fig 2 Exposure	Rats respond to cat odour (Curve approach duration, no odour vs cat odour)	Long–Evans hooded rats	Rattus norvegicus	M	S	Captive	Stimulus presentation	Activity	Chamber	N	Y	O	NA	Predator odour	S	Organic	Terrestrial	Native	1	0	0	NA	N	Stimulus	N	16.811	NA	6.752	NA	28.661	NA	6.339	NA	Y	24	24	NA	NA	NA	NA	NA	NA	NA
	2452	12	Blanchard, D. C.; Markham, C.; Yang, M.; Hubbard, D.; Madarang, E.; Blanchard, R. J.	2003	Failure to produce conditioning with low-dose trimethylthiazoline or cat feces as unconditioned stimuli	Fig 2 Exposure	Rats respond to cat odour (Freeze duration, no odour vs cat odour)	Long–Evans hooded rats	Rattus norvegicus	M	S	Captive	Stimulus presentation	Vigilance	Chamber	N	Y	O	NA	Predator odour	S	Organic	Terrestrial	Native	1	0	0	NA	N	Stimulus	N	19.368	NA	13.834	NA	8.854	NA	3.874	NA	Y	24	24	NA	NA	NA	NA	NA	NA	NA
	2452	13	Blanchard, D. C.; Markham, C.; Yang, M.; Hubbard, D.; Madarang, E.; Blanchard, R. J.	2003	Failure to produce conditioning with low-dose trimethylthiazoline or cat feces as unconditioned stimuli	Fig 2 Exposure	Rats respond to cat feces (Far duration, no odour vs fecal)	Long–Evans hooded rats	Rattus norvegicus	M	S	Captive	Stimulus presentation	Activity	Chamber	N	Y	O	NA	Faeces	S	Organic	Terrestrial	Native	1	0	0	NA	N	Stimulus	N	524.706	NA	23.529	NA	388.235	NA	35.295	NA	Y	24	24	NA	NA	NA	NA	NA	NA	NA
	2460	1	Bleicher, S. S.; Kotler, B. P.; Downs, C. J.; Brown, J. S.	2020	Intercontinental test of constraint-breaking adaptations: Testing behavioural plasticity in the face of a predator with novel hunting strategies	Fig 4b	Kangaroo rats & Gerbils respond to owls (GUD, owl vs no owl)	Rodents	Gerbillus pyramidum	Both	S	Wild	Giving up density	Foraging	N	Y	N	NA	NA	NA	NA	NA	Aerial	Native	2	0	0	NA	N	NA	N	1.476	NA	0.264	NA	1.71	NA	0.362	NA	Y	32	32	NA	NA	NA	NA	NA	NA	NA
	2460	2	Bleicher, S. S.; Kotler, B. P.; Downs, C. J.; Brown, J. S.	2020	Intercontinental test of constraint-breaking adaptations: Testing behavioural plasticity in the face of a predator with novel hunting strategies	Fig 5a	Gerbils respond to horned viper (GUD, control (white) vs horned viper (white)	Greater Egyptian gerbil	Gerbillus pyramidum	Both	S	Wild	Giving up density	Foraging	N	Y	N	NA	NA	NA	NA	NA	Terrestrial	Native	2	0	0	NA	N	NA	N	0.959	NA	0.168	NA	2.357	NA	0.184	NA	Y	16	16	NA	NA	NA	NA	NA	NA	NA
	2460	3	Bleicher, S. S.; Kotler, B. P.; Downs, C. J.; Brown, J. S.	2020	Intercontinental test of constraint-breaking adaptations: Testing behavioural plasticity in the face of a predator with novel hunting strategies	Fig 5c	Kangaroo rats respond to horned viper (GUD, control (white) vs horned viper (white)	Merriam's kangaroo rat	Dipodomys merriami	Both	S	Wild	Giving up density	Foraging	N	Y	N	NA	NA	NA	NA	NA	Terrestrial	Native	2	0	0	NA	N	NA	N	1.194	NA	0.138	NA	0.383	NA	0.138	NA	Y	16	16	NA	NA	NA	NA	NA	NA	NA
	2461	1	Bleicher, S. S.; Kotler, B. P.; Downs, C. J.; Brown, J. S.	2020	Playing to their evolutionary strengths; heteromyid rodents provide opposite snake evasion strategies in the face of known and novel snakes	Fig 3a	Pocket mice respond to side winder (GUD, control (dark grey) vs sidewinder (dark grey))	Desert Pocket Mice	Chaetodipus penicillatus	Both	S	Wild	Giving up density	Foraging	N	Y	N	NA	NA	NA	NA	NA	Terrestrial	Native	2	0	0	NA	N	NA	N	2.528	NA	0.089	NA	2.247	NA	0.064	NA	Y	16	16	NA	NA	NA	NA	NA	NA	NA
	2461	2	Bleicher, S. S.; Kotler, B. P.; Downs, C. J.; Brown, J. S.	2020	Playing to their evolutionary strengths; heteromyid rodents provide opposite snake evasion strategies in the face of known and novel snakes	Fig 4a	Kangaroo rats respond to side winder (GUD, control (dark grey) vs sidewinder (dark grey))	Merriam's kangaroo rat	Dipodomys merriami	Both	S	Wild	Giving up density	Foraging	N	Y	N	NA	NA	NA	NA	NA	Terrestrial	Native	2	0	0	NA	N	NA	N	1.833	NA	0.104	NA	0.927	NA	0.083	NA	Y	16	16	NA	NA	NA	NA	NA	NA	NA
	2462	1	Bleicher, S. S.; Kotler, B. P.; Embar, K.	2020	Ninja owl; Gerbils over-anticipate an unexpected flying predator	Fig 4, Full moon	Gerbils respond to owls (GUD, no owls (lightest bar) vs white owl (middle grey bar))	Greater Egyptian gerbil	Gerbillus pyramidum	Both	S	Wild	Giving up density	Foraging	N	Y	N	NA	NA	NA	NA	NA	Aerial	Native	2	0	0	NA	N	NA	N	0.983	NA	0.083	NA	0.442	NA	0.033	NA	Y	24	24	NA	NA	NA	NA	NA	NA	NA
	2464	1	Bleicher, S. S.; Ylönen, H.; Käpylä, T.; Haapakoski, M.	2018	Olfactory cues and the value of information: voles interpret cues based on recent predator encounters	Fig 2b, during	Voles respond to weasel scent (Foraging patches, ctrl vs weasel)	Bank vole	Myodes glareolus	Both	S	Wild	Stimulus presentation	Foraging	Predator	N	Y	O	Y	Predator odour	S	Organic	Terrestrial	Native	1	0	0	NA	N	Blank	N	0.025	NA	0.005	NA	0.033	NA	0.006	NA	Y	39	39	NA	NA	NA	NA	NA	NA	NA
	2464	2	Bleicher, S. S.; Ylönen, H.; Käpylä, T.; Haapakoski, M.	2018	Olfactory cues and the value of information: voles interpret cues based on recent predator encounters	Fig 2b, during	Voles respond to weasel exposure (Foraging patches, ctrl during vs live weasel)	Bank vole	Myodes glareolus	Both	S	Wild	Stimulus presentation	Foraging	Predator	N	Y	AVO	Y	Live_predator	S	Organic	Terrestrial	Native	1	0	0	NA	N	Blank	N	0.004	NA	0.002	NA	0.033	NA	0.006	NA	Y	39	39	NA	NA	NA	NA	NA	NA	NA
	2480	1	Borowski, Z.; Owadowska, E.	2010	Field vole (Microtus agrestis) seasonal spacing behavior: The effect of predation risk by mustelids	Fig 1a	Male Field vole respond to predator odour (Daily range, experiment - vs +)	Field vole	Microtus agrestis	M	S	Wild	Behavioural focal	Activity	Predator	Y	N	NA	NA	NA	NA	NA	Terrestrial	Native	1	0	0	NA	N	Blank	N	537.118	NA	196.507	NA	1146.29	NA	235.808	NA	Y	7	4	NA	NA	NA	NA	NA	NA	NA
	2480	2	Borowski, Z.; Owadowska, E.	2010	Field vole (Microtus agrestis) seasonal spacing behavior: The effect of predation risk by mustelids	Fig 1b	Male Field vole respond to predator odour (Interfix distance, experiment - vs +)	Field vole	Microtus agrestis	M	S	Wild	Behavioural focal	Activity	Predator	Y	N	NA	NA	NA	NA	NA	Terrestrial	Native	1	0	0	NA	N	Blank	N	5.477	NA	1.494	NA	14.274	NA	2.905	NA	Y	7	4	NA	NA	NA	NA	NA	NA	NA
	2480	3	Borowski, Z.; Owadowska, E.	2010	Field vole (Microtus agrestis) seasonal spacing behavior: The effect of predation risk by mustelids	Fig 1a	Female Field vole respond to predator odour (Daily range, experiment - vs +)	Field vole	Microtus agrestis	F	S	Wild	Behavioural focal	Activity	Predator	Y	N	NA	NA	NA	NA	NA	Terrestrial	Native	1	0	0	NA	N	Blank	N	320.961	NA	163.755	NA	491.266	NA	189.956	NA	Y	9	10	NA	NA	NA	NA	NA	NA	NA
	2480	4	Borowski, Z.; Owadowska, E.	2010	Field vole (Microtus agrestis) seasonal spacing behavior: The effect of predation risk by mustelids	Fig 1b	Female Field vole respond to predator odour (Interfix distance, experiment - vs +)	Field vole	Microtus agrestis	F	S	Wild	Behavioural focal	Activity	Predator	Y	N	NA	NA	NA	NA	NA	Terrestrial	Native	1	0	0	NA	N	Blank	N	7.303	NA	1.826	NA	11.535	NA	4.066	NA	Y	9	10	NA	NA	NA	NA	NA	NA	NA
	2488	1	Brachetta, V.; Schleich, C. E.; Zenuto, R. R.	2016	Source Odor, Intensity, and Exposure Pattern Affect Antipredatory Responses in the Subterranean Rodent Ctenomys talarum	Fig 2a	Rodent responds to predator urine (Total distance travelled, control vs G2-3x)	Tuco tuco	Ctenomys talarum	Both	S	Wild	Stimulus presentation	Activity	N	N	Y	O	NA	Predator urine	M	Organic	Terrestrial	Native	1	0	0	NA	N	Stimulus	N	2311.93	1135.32	NA	NA	2931.19	928.899	NA	NA	Y	57	57	NA	NA	NA	NA	NA	NA	NA
	2488	2	Brachetta, V.; Schleich, C. E.; Zenuto, R. R.	2016	Source Odor, Intensity, and Exposure Pattern Affect Antipredatory Responses in the Subterranean Rodent Ctenomys talarum	Fig 2c	Rodent responds to predator urine (Number arm entries, control vs G2-3x)	Tuco tuco	Ctenomys talarum	Both	S	Wild	Stimulus presentation	Activity	N	N	Y	O	NA	Predator urine	M	Organic	Terrestrial	Native	1	0	0	NA	N	Stimulus	N	32.143	14.196	NA	NA	39.643	12.589	NA	NA	Y	57	57	NA	NA	NA	NA	NA	NA	NA
	2488	3	Brachetta, V.; Schleich, C. E.; Zenuto, R. R.	2016	Source Odor, Intensity, and Exposure Pattern Affect Antipredatory Responses in the Subterranean Rodent Ctenomys talarum	Fig 2e	Rodent responds to predator urine (Permanence, control vs G2-3x)	Tuco tuco	Ctenomys talarum	Both	S	Wild	Stimulus presentation	Activity	N	N	Y	O	NA	Predator urine	M	Organic	Terrestrial	Native	1	0	0	NA	N	Stimulus	N	42.545	16.364	NA	NA	56.727	13.818	NA	NA	Y	57	57	NA	NA	NA	NA	NA	NA	NA
	2488	4	Brachetta, V.; Schleich, C. E.; Zenuto, R. R.	2016	Source Odor, Intensity, and Exposure Pattern Affect Antipredatory Responses in the Subterranean Rodent Ctenomys talarum	Fig 2g	Rodent responds to predator urine (Entries, control vs G2-3x)	Tuco tuco	Ctenomys talarum	Both	S	Wild	Stimulus presentation	Exploration	N	N	Y	O	NA	Predator urine	M	Organic	Terrestrial	Native	1	0	0	NA	N	Stimulus	N	34.27	7.08	NA	NA	36.593	5.973	NA	NA	Y	57	57	NA	NA	NA	NA	NA	NA	NA
	2488	5	Brachetta, V.; Schleich, C. E.; Zenuto, R. R.	2016	Source Odor, Intensity, and Exposure Pattern Affect Antipredatory Responses in the Subterranean Rodent Ctenomys talarum	Fig 2i	Rodent responds to predator urine (Scratching walls, control vs G2-3x)	Tuco tuco	Ctenomys talarum	Both	S	Wild	Stimulus presentation	Exploration	N	N	Y	O	NA	Predator urine	M	Organic	Terrestrial	Native	1	0	0	NA	N	Stimulus	N	5.603	6.034	NA	NA	10.56	8.944	NA	NA	Y	57	57	NA	NA	NA	NA	NA	NA	NA
	2488	6	Brachetta, V.; Schleich, C. E.; Zenuto, R. R.	2016	Source Odor, Intensity, and Exposure Pattern Affect Antipredatory Responses in the Subterranean Rodent Ctenomys talarum	Fig 2b	Rodent responds to predator fur(Total distance travelled, control vs G3-3x)	Tuco tuco	Ctenomys talarum	Both	S	Wild	Stimulus presentation	Activity	N	N	Y	O	NA	Predator odour	M	Organic	Terrestrial	Native	1	0	0	NA	N	Stimulus	N	2036.2	692.308	NA	NA	2932.13	855.204	NA	NA	Y	57	57	NA	NA	NA	NA	NA	NA	NA
	2488	7	Brachetta, V.; Schleich, C. E.; Zenuto, R. R.	2016	Source Odor, Intensity, and Exposure Pattern Affect Antipredatory Responses in the Subterranean Rodent Ctenomys talarum	Fig 2d	Rodent responds to predator fur (entries, control vs G3-3x)	Tuco tuco	Ctenomys talarum	Both	S	Wild	Stimulus presentation	Activity	N	N	Y	O	NA	Predator odour	M	Organic	Terrestrial	Native	1	0	0	NA	N	Stimulus	N	27.838	7.297	NA	NA	39.189	12.162	NA	NA	Y	57	57	NA	NA	NA	NA	NA	NA	NA
	2488	8	Brachetta, V.; Schleich, C. E.; Zenuto, R. R.	2016	Source Odor, Intensity, and Exposure Pattern Affect Antipredatory Responses in the Subterranean Rodent Ctenomys talarum	Fig 2f	Rodent responds to predator fur (permanence, control vs G3-3x)	Tuco tuco	Ctenomys talarum	Both	S	Wild	Stimulus presentation	Activity	N	N	Y	O	NA	Predator odour	M	Organic	Terrestrial	Native	1	0	0	NA	N	Stimulus	N	41.101	11.009	NA	NA	56.881	12.477	NA	NA	Y	57	57	NA	NA	NA	NA	NA	NA	NA
	2488	9	Brachetta, V.; Schleich, C. E.; Zenuto, R. R.	2016	Source Odor, Intensity, and Exposure Pattern Affect Antipredatory Responses in the Subterranean Rodent Ctenomys talarum	Fig 2h	Rodent responds to predator fur (entries, control vs G3-3x)	Tuco tuco	Ctenomys talarum	Both	S	Wild	Stimulus presentation	Exploration	N	N	Y	O	NA	Predator odour	M	Organic	Terrestrial	Native	1	0	0	NA	N	Stimulus	N	53.421	6.14	NA	NA	56.491	6.14	NA	NA	Y	57	57	NA	NA	NA	NA	NA	NA	NA
	2488	10	Brachetta, V.; Schleich, C. E.; Zenuto, R. R.	2016	Source Odor, Intensity, and Exposure Pattern Affect Antipredatory Responses in the Subterranean Rodent Ctenomys talarum	Fig 2j	Rodent responds to predator fur (wall scratching, control vs G3-3x)	Tuco tuco	Ctenomys talarum	Both	S	Wild	Stimulus presentation	Exploration	N	N	Y	O	NA	Predator odour	M	Organic	Terrestrial	Native	1	0	0	NA	N	Stimulus	N	4.386	3.07	NA	NA	10.855	8.772	NA	NA	Y	57	57	NA	NA	NA	NA	NA	NA	NA
	2532	1	Burwash, M. D.; Tobin, M. E.; Woolhouse, A. D.; Sullivan, T. P.	1998	Laboratory evaluation of predator odors for eliciting an avoidance response in roof rats (Rattus rattus)	Fig 2	Rats respond to chemical from mustelid anal scent gland (DMDIT) (Initial entry, cont vs DMDIT)	Roof rat	Rattus rattus	Both	S	Wild	Stimulus presentation	Exploration	N	N	Y	O	NA	Predator odour	S	Synthetic	Terrestrial	Native	1	0	0	NA	N	Stimulus	N	97.391	NA	24.348	NA	38.348	NA	14.609	NA	Y	10	10	NA	NA	NA	NA	NA	NA	NA
	2532	2	Burwash, M. D.; Tobin, M. E.; Woolhouse, A. D.; Sullivan, T. P.	1998	Laboratory evaluation of predator odors for eliciting an avoidance response in roof rats (Rattus rattus)	Fig 3	Rats respond to chemical from mustelid anal scent gland (DMDIT) (First eating, cont vs DMDIT)	Roof rat	Rattus rattus	Both	S	Wild	Stimulus presentation	Foraging	N	N	Y	O	NA	Predator odour	S	Synthetic	Terrestrial	Native	1	0	0	NA	N	Stimulus	N	20.606	NA	7.212	NA	6.303	NA	2.424	NA	Y	10	10	NA	NA	NA	NA	NA	NA	NA
	2532	3	Burwash, M. D.; Tobin, M. E.; Woolhouse, A. D.; Sullivan, T. P.	1998	Laboratory evaluation of predator odors for eliciting an avoidance response in roof rats (Rattus rattus)	Fig 4	Rats respond to chemical from mustelid anal scent gland (DMDIT) (Time spent, cont vs DMDIT)	Roof rat	Rattus rattus	Both	S	Wild	Stimulus presentation	Activity	N	N	Y	O	NA	Predator odour	S	Synthetic	Terrestrial	Native	1	0	0	NA	N	Stimulus	N	20.033	NA	3.446	NA	36.335	NA	2.954	NA	Y	10	10	NA	NA	NA	NA	NA	NA	NA
	2532	4	Burwash, M. D.; Tobin, M. E.; Woolhouse, A. D.; Sullivan, T. P.	1998	Laboratory evaluation of predator odors for eliciting an avoidance response in roof rats (Rattus rattus)	Fig 5	Rats respond to chemical from mustelid anal scent gland (DMDIT) (Eating bouts, cont vs DMDIT)	Roof rat	Rattus rattus	Both	S	Wild	Stimulus presentation	Foraging	N	N	Y	O	NA	Predator odour	S	Synthetic	Terrestrial	Native	1	0	0	NA	N	Stimulus	N	3.02	NA	0.761	NA	5.839	NA	0.805	NA	Y	10	10	NA	NA	NA	NA	NA	NA	NA
	2536	1	Butler, R. K.; Oliver, E. M.; Sharko, A. C.; Parilla-Carrero, J.; Kaigler, K. F.; Fadel, J. R.; Wilson, M. A.	2016	Activation of corticotropin releasing factor-containing neurons in the rat central amygdala and bed nucleus of the stria terminalis following exposure to two different anxiogenic stressors	Fig 2a	Rats respond to ferret odour (Duration burying, no odour vs ferret odour)	Long-Evans rats	Rattus norvegicus	M	S	Captive	Stimulus presentation	Activity	N	N	Y	O	NA	Predator odour	S	Organic	Terrestrial	Native	1	0	0	NA	N	Blank	N	NA	NA	NA	NA	NA	NA	NA	NA	Y	7	7	135.652	506.087	286.957	234.783	459.13	0	36.522
	2536	2	Butler, R. K.; Oliver, E. M.; Sharko, A. C.; Parilla-Carrero, J.; Kaigler, K. F.; Fadel, J. R.; Wilson, M. A.	2016	Activation of corticotropin releasing factor-containing neurons in the rat central amygdala and bed nucleus of the stria terminalis following exposure to two different anxiogenic stressors	Fig 2b	Rats respond to ferret odour (Latency to burying, no odour vs ferret odour)	Long-Evans rats	Rattus norvegicus	M	S	Captive	Stimulus presentation	Activity	N	N	Y	O	NA	Predator odour	S	Organic	Terrestrial	Native	1	0	0	NA	N	Blank	N	NA	NA	NA	NA	NA	NA	NA	NA	Y	7	7	140.351	263.158	192.982	122.807	263.158	228.07	1807.02
	2536	3	Butler, R. K.; Oliver, E. M.; Sharko, A. C.; Parilla-Carrero, J.; Kaigler, K. F.; Fadel, J. R.; Wilson, M. A.	2016	Activation of corticotropin releasing factor-containing neurons in the rat central amygdala and bed nucleus of the stria terminalis following exposure to two different anxiogenic stressors	Fig 2c	Rats respond to ferret odour (Escape attempts, no odour vs ferret odour)	Long-Evans rats	Rattus norvegicus	M	S	Captive	Stimulus presentation	Escape	N	N	Y	O	NA	Predator odour	S	Organic	Terrestrial	Native	1	0	0	NA	N	Blank	N	NA	NA	NA	NA	NA	NA	NA	NA	Y	7	7	1.053	33.333	8.421	3.509	18.596	0	5.263
	2562	1	Carthey, A. J. R.; Banks, P. B.	2018	Naïve, bold, or just hungry? An invasive exotic prey species recognises but does not respond to its predators	Fig 1	Black rats respond to quoll odour (Mean change sniffing, night 1 control vs night 1 quoll)	Black rat	Rattus rattus	Both	S	Wild	Feeding station	Exploration	N	N	Y	O	NA	Predator odour	S	Organic	Terrestrial	Introduced	1	NA	0	NA	N	Stimulus	N	0.009	NA	0.003	NA	0.005	NA	0.002	NA	Y	6	6	NA	NA	NA	NA	NA	NA	NA
	2562	2	Carthey, A. J. R.; Banks, P. B.	2018	Naïve, bold, or just hungry? An invasive exotic prey species recognises but does not respond to its predators	Fig 1	Black rats respond to dog odour (Mean change sniffing, night 1 control vs night 1 dog)	Black rat	Rattus rattus	Both	S	Wild	Feeding station	Exploration	N	N	Y	O	NA	Predator odour	L	Organic	Terrestrial	Native	1	NA	0	NA	N	Stimulus	N	0.022	NA	0.01	NA	0.005	NA	0.002	NA	Y	9	6	NA	NA	NA	NA	NA	NA	NA
	2562	3	Carthey, A. J. R.; Banks, P. B.	2018	Naïve, bold, or just hungry? An invasive exotic prey species recognises but does not respond to its predators	Fig 1	Black rats respond to fox odour (Mean change sniffing, night 1 control vs night 1 fox)	Black rat	Rattus rattus	Both	S	Wild	Feeding station	Exploration	N	N	Y	O	NA	Predator odour	M	Organic	Terrestrial	Native	1	NA	0	NA	N	Stimulus	N	0.022	NA	0.007	NA	0.005	NA	0.002	NA	Y	6	6	NA	NA	NA	NA	NA	NA	NA
	2562	4	Carthey, A. J. R.; Banks, P. B.	2018	Naïve, bold, or just hungry? An invasive exotic prey species recognises but does not respond to its predators	Fig 1	Black rats respond to cat odour (Mean change sniffing, night 1 control vs night 1 cat)	Black rat	Rattus rattus	Both	S	Wild	Feeding station	Exploration	N	N	Y	O	NA	Predator odour	M	Organic	Terrestrial	Native	1	NA	0	NA	N	Stimulus	N	0.012	NA	0.004	NA	0.005	NA	0.002	NA	Y	9	6	NA	NA	NA	NA	NA	NA	NA
	2676	1	Cox, T. E.; Murray, P. J.; Hall, G. P.; Li, X.	2012	Manipulating resource use by goats with predator fecal odors	Table 2	Goats respond to dingo odour (Mean resting distance, day 1 baseline vs dingo)	Goat	Capra hircus	Both	L	Captive	Stimulus presentation	Activity	N	N	Y	O	NA	Faeces	L	Organic	Terrestrial	Historic	1	5	0	NA	N	Blank	N	0.75	NA	1.84	NA	0.75	NA	1.84	NA	Y	6	6	NA	NA	NA	NA	NA	NA	NA
	2676	2	Cox, T. E.; Murray, P. J.; Hall, G. P.; Li, X.	2012	Manipulating resource use by goats with predator fecal odors	Table 2	Goats respond to tiger odour (Mean resting distance, day 1 baseline vs tiger)	Goat	Capra hircus	Both	L	Captive	Stimulus presentation	Activity	N	N	Y	O	NA	Faeces	L	Organic	Terrestrial	Historic	1	5	0	NA	N	Blank	N	47.7	NA	25.83	NA	15	NA	10.52	NA	Y	5	6	NA	NA	NA	NA	NA	NA	NA
	2676	3	Cox, T. E.; Murray, P. J.; Hall, G. P.; Li, X.	2012	Manipulating resource use by goats with predator fecal odors	Table 2	Goats respond to lion odour (Mean resting distance, day 1 baseline vs lion)	Goat	Capra hircus	Both	L	Captive	Stimulus presentation	Activity	N	N	Y	O	NA	Faeces	L	Organic	Terrestrial	Historic	1	5	0	NA	N	Blank	N	60	NA	25.08	NA	8.25	NA	11.53	NA	Y	6	6	NA	NA	NA	NA	NA	NA	NA
	2702	9	de Oliveira Crisanto, K.; de Andrade, W. M. G.; de Azevedo Silva, K. D.; Lima, R. H.; de Oliveira Costa, M. S. M.; de Souza Cavalcante, J.; de Lima, R. R. M.; do Nascimento, E. S.; Cavalcante, J. C.	2015	The differential mice response to cat and snake odor	Fig 3	Mice respond to snake odour (time spent in aversive zone)	Swiss mice	Mus musculus	M	S	Captive	Stimulus presentation	Exploration	Maze	N	Y	O	NA	Predator odour	S	Organic	Terrestrial	Historic	1	0	0	NA	N	Blank	N	315	NA	11.25	NA	243.75	NA	26.25	NA	Y	16	8	NA	NA	NA	NA	NA	NA	NA
	2702	10	de Oliveira Crisanto, K.; de Andrade, W. M. G.; de Azevedo Silva, K. D.; Lima, R. H.; de Oliveira Costa, M. S. M.; de Souza Cavalcante, J.; de Lima, R. R. M.; do Nascimento, E. S.; Cavalcante, J. C.	2015	The differential mice response to cat and snake odor	Fig 3	Mice respond to snake odour (entrances to aversive zone)	Swiss mice	Mus musculus	M	S	Captive	Stimulus presentation	Exploration	Maze	N	Y	O	NA	Predator odour	S	Organic	Terrestrial	Historic	1	0	0	NA	N	Blank	N	26.392	NA	2.848	NA	25.823	NA	3.418	NA	Y	16	8	NA	NA	NA	NA	NA	NA	NA
	2702	1	de Oliveira Crisanto, K.; de Andrade, W. M. G.; de Azevedo Silva, K. D.; Lima, R. H.; de Oliveira Costa, M. S. M.; de Souza Cavalcante, J.; de Lima, R. R. M.; do Nascimento, E. S.; Cavalcante, J. C.	2015	The differential mice response to cat and snake odor	Fig 3	Mice respond to cat odour (time spent in safe zone)	Swiss mice	Mus musculus	M	S	Captive	Stimulus presentation	Activity	Maze	N	Y	O	NA	Predator odour	M	Organic	Terrestrial	Native	1	0	0	NA	N	Blank	N	531.646	NA	22.785	NA	220.253	NA	41.772	NA	Y	16	8	NA	NA	NA	NA	NA	NA	NA
	2702	2	de Oliveira Crisanto, K.; de Andrade, W. M. G.; de Azevedo Silva, K. D.; Lima, R. H.; de Oliveira Costa, M. S. M.; de Souza Cavalcante, J.; de Lima, R. R. M.; do Nascimento, E. S.; Cavalcante, J. C.	2015	The differential mice response to cat and snake odor	Fig 3	Mice respond to cat odour (latency leaving safe zone)	Swiss mice	Mus musculus	M	S	Captive	Stimulus presentation	Activity	Maze	N	Y	O	NA	Predator odour	M	Organic	Terrestrial	Native	1	0	0	NA	N	Blank	N	128.302	NA	45.283	NA	154.717	NA	33.962	NA	Y	16	8	NA	NA	NA	NA	NA	NA	NA
	2702	3	de Oliveira Crisanto, K.; de Andrade, W. M. G.; de Azevedo Silva, K. D.; Lima, R. H.; de Oliveira Costa, M. S. M.; de Souza Cavalcante, J.; de Lima, R. R. M.; do Nascimento, E. S.; Cavalcante, J. C.	2015	The differential mice response to cat and snake odor	Fig 3	Mice respond to cat odour (time spent in neutral zone)	Swiss mice	Mus musculus	M	S	Captive	Stimulus presentation	Activity	Maze	N	Y	O	NA	Predator odour	M	Organic	Terrestrial	Native	1	0	0	NA	N	Blank	N	33.962	NA	8.438	NA	139.623	NA	22.642	NA	Y	16	8	NA	NA	NA	NA	NA	NA	NA
	2702	4	de Oliveira Crisanto, K.; de Andrade, W. M. G.; de Azevedo Silva, K. D.; Lima, R. H.; de Oliveira Costa, M. S. M.; de Souza Cavalcante, J.; de Lima, R. R. M.; do Nascimento, E. S.; Cavalcante, J. C.	2015	The differential mice response to cat and snake odor	Fig 3	Mice respond to cat odour (time spent in aversive zone)	Swiss mice	Mus musculus	M	S	Captive	Stimulus presentation	Exploration	Maze	N	Y	O	NA	Predator odour	M	Organic	Terrestrial	Native	1	0	0	NA	N	Blank	N	26.25	NA	11.25	NA	243.75	NA	26.25	NA	Y	16	8	NA	NA	NA	NA	NA	NA	NA
	2702	5	de Oliveira Crisanto, K.; de Andrade, W. M. G.; de Azevedo Silva, K. D.; Lima, R. H.; de Oliveira Costa, M. S. M.; de Souza Cavalcante, J.; de Lima, R. R. M.; do Nascimento, E. S.; Cavalcante, J. C.	2015	The differential mice response to cat and snake odor	Fig 3	Mice respond to cat odour (number of entrances to aversive zone)	Swiss mice	Mus musculus	M	S	Captive	Stimulus presentation	Exploration	Maze	N	Y	O	NA	Predator odour	M	Organic	Terrestrial	Native	1	0	0	NA	N	Blank	N	3.038	NA	1.139	NA	25.823	NA	3.418	NA	Y	16	8	NA	NA	NA	NA	NA	NA	NA
	2702	6	de Oliveira Crisanto, K.; de Andrade, W. M. G.; de Azevedo Silva, K. D.; Lima, R. H.; de Oliveira Costa, M. S. M.; de Souza Cavalcante, J.; de Lima, R. R. M.; do Nascimento, E. S.; Cavalcante, J. C.	2015	The differential mice response to cat and snake odor	Fig 3	Mice respond to snake odour (time spent in safe zone)	Swiss mice	Mus musculus	M	S	Captive	Stimulus presentation	Activity	Maze	N	Y	O	NA	Predator odour	S	Organic	Terrestrial	Historic	1	0	0	NA	N	Blank	N	79.747	NA	5.37	NA	220.253	NA	41.772	NA	Y	16	8	NA	NA	NA	NA	NA	NA	NA
	2702	7	de Oliveira Crisanto, K.; de Andrade, W. M. G.; de Azevedo Silva, K. D.; Lima, R. H.; de Oliveira Costa, M. S. M.; de Souza Cavalcante, J.; de Lima, R. R. M.; do Nascimento, E. S.; Cavalcante, J. C.	2015	The differential mice response to cat and snake odor	Fig 3	Mice respond to snake odour (latency to leave safe zone)	Swiss mice	Mus musculus	M	S	Captive	Stimulus presentation	Activity	Maze	N	Y	O	NA	Predator odour	S	Organic	Terrestrial	Historic	1	0	0	NA	N	Blank	N	22.642	NA	5.337	NA	154.717	NA	33.962	NA	Y	16	8	NA	NA	NA	NA	NA	NA	NA
	2702	8	de Oliveira Crisanto, K.; de Andrade, W. M. G.; de Azevedo Silva, K. D.; Lima, R. H.; de Oliveira Costa, M. S. M.; de Souza Cavalcante, J.; de Lima, R. R. M.; do Nascimento, E. S.; Cavalcante, J. C.	2015	The differential mice response to cat and snake odor	Fig 3	Mice respond to snake odour (time spent in neutral zone)	Swiss mice	Mus musculus	M	S	Captive	Stimulus presentation	Activity	Maze	N	Y	O	NA	Predator odour	S	Organic	Terrestrial	Historic	1	0	0	NA	N	Blank	N	196.226	NA	22.642	NA	139.623	NA	22.642	NA	Y	16	8	NA	NA	NA	NA	NA	NA	NA
	2710	1	Dell'Omo, G.; Fiore, M.; Alleva, E.	1994	Strain differences in mouse response to odours of predators	Fig 2	Mice CD1 respond to fox faeces (defensive burying)	Mouse (CD1)	Mus musculus	M	S	Captive	Stimulus presentation	Activity	N	N	Y	O	NA	Faeces	M	Organic	Terrestrial	Historic	1	0	0	NA	N	Blank	N	0	NA	0.141	NA	0	NA	0	NA	Y	6	6	NA	NA	NA	NA	NA	NA	NA
	2710	2	Dell'Omo, G.; Fiore, M.; Alleva, E.	1994	Strain differences in mouse response to odours of predators	Fig 2	Mice CD1 respond to fox faeces (sniffing)	Mouse (CD1)	Mus musculus	M	S	Captive	Stimulus presentation	Exploration	N	N	Y	O	NA	Faeces	M	Organic	Terrestrial	Historic	1	0	0	NA	N	Blank	N	41.44	NA	3.92	NA	34.72	NA	3.36	NA	Y	6	6	NA	NA	NA	NA	NA	NA	NA
	2710	3	Dell'Omo, G.; Fiore, M.; Alleva, E.	1994	Strain differences in mouse response to odours of predators	Fig 2	Mice CD1 respond to fox faeces (rearing)	Mouse (CD1)	Mus musculus	M	S	Captive	Stimulus presentation	Exploration	N	N	Y	O	NA	Faeces	M	Organic	Terrestrial	Historic	1	0	0	NA	N	Blank	N	9.071	NA	1.638	NA	5.669	NA	2.415	NA	Y	6	6	NA	NA	NA	NA	NA	NA	NA
	2710	4	Dell'Omo, G.; Fiore, M.; Alleva, E.	1994	Strain differences in mouse response to odours of predators	Fig 2	Mice CBA respond to fox faeces (defensive burying)	Mouse (CBA)	Mus musculus	M	S	Captive	Stimulus presentation	Activity	N	N	Y	O	NA	Faeces	M	Organic	Terrestrial	Historic	1	0	0	NA	N	Blank	N	13.5	NA	3.094	NA	1.969	NA	0.844	NA	Y	6	6	NA	NA	NA	NA	NA	NA	NA
	2710	5	Dell'Omo, G.; Fiore, M.; Alleva, E.	1994	Strain differences in mouse response to odours of predators	Fig 2	Mice CBA respond to fox faeces (sniffing)	Mouse (CBA)	Mus musculus	M	S	Captive	Stimulus presentation	Exploration	N	N	Y	O	NA	Faeces	M	Organic	Terrestrial	Historic	1	0	0	NA	N	Blank	N	58.8	NA	6.16	NA	37.52	NA	6.16	NA	Y	6	6	NA	NA	NA	NA	NA	NA	NA
	2710	6	Dell'Omo, G.; Fiore, M.; Alleva, E.	1994	Strain differences in mouse response to odours of predators	Fig 2	Mice CBA respond to fox faeces (rearing)	Mouse (CBA)	Mus musculus	M	S	Captive	Stimulus presentation	Exploration	N	N	Y	O	NA	Faeces	M	Organic	Terrestrial	Historic	1	0	0	NA	N	Blank	N	5.291	NA	2.394	NA	12.724	NA	2.52	NA	Y	6	6	NA	NA	NA	NA	NA	NA	NA
	2710	7	Dell'Omo, G.; Fiore, M.; Alleva, E.	1994	Strain differences in mouse response to odours of predators	Fig 2	Mice C57 respond to fox faeces (defensive burying)	Mouse (C57)	Mus musculus	M	S	Captive	Stimulus presentation	Activity	N	N	Y	O	NA	Faeces	M	Organic	Terrestrial	Historic	1	0	0	NA	N	Blank	N	3.656	NA	1.688	NA	8.719	NA	3.234	NA	Y	6	6	NA	NA	NA	NA	NA	NA	NA
	2710	8	Dell'Omo, G.; Fiore, M.; Alleva, E.	1994	Strain differences in mouse response to odours of predators	Fig 2	Mice C57 respond to fox faeces (sniffing)	Mouse (C57)	Mus musculus	M	S	Captive	Stimulus presentation	Exploration	N	N	Y	O	NA	Faeces	M	Organic	Terrestrial	Historic	1	0	0	NA	N	Blank	N	33.04	NA	5.04	NA	30.8	NA	6.16	NA	Y	6	6	NA	NA	NA	NA	NA	NA	NA
	2710	9	Dell'Omo, G.; Fiore, M.; Alleva, E.	1994	Strain differences in mouse response to odours of predators	Fig 2	Mice C57 respond to fox faeces (rearing)	Mouse (C57)	Mus musculus	M	S	Captive	Stimulus presentation	Exploration	N	N	Y	O	NA	Faeces	M	Organic	Terrestrial	Historic	1	0	0	NA	N	Blank	N	4.661	NA	1.008	NA	6.929	NA	2.394	NA	Y	6	6	NA	NA	NA	NA	NA	NA	NA
	2710	10	Dell'Omo, G.; Fiore, M.; Alleva, E.	1994	Strain differences in mouse response to odours of predators	Fig 1	Mice C57 respond to fox faeces (time in arena, control vs fox black)	Mouse (C57)	Mus musculus	M	S	Captive	Stimulus presentation	Activity	N	N	Y	O	NA	Faeces	M	Organic	Terrestrial	Historic	1	0	0	NA	N	Blank	N	36.031	NA	7.328	NA	59.237	NA	5.496	NA	Y	6	6	NA	NA	NA	NA	NA	NA	NA
	2710	11	Dell'Omo, G.; Fiore, M.; Alleva, E.	1994	Strain differences in mouse response to odours of predators	Fig 1	Mice C57 respond to fox faeces (contact, control vs fox black)	Mouse (C57)	Mus musculus	M	S	Captive	Stimulus presentation	Activity	N	N	Y	O	NA	Faeces	M	Organic	Terrestrial	Historic	1	0	0	NA	N	Blank	N	9.692	NA	1.154	NA	15.462	NA	0.923	NA	Y	6	6	NA	NA	NA	NA	NA	NA	NA
	2710	12	Dell'Omo, G.; Fiore, M.; Alleva, E.	1994	Strain differences in mouse response to odours of predators	Fig 1	Mice CBA respond to fox faeces (time in arena, control vs fox striped)	Mouse (CBA)	Mus musculus	M	S	Captive	Stimulus presentation	Activity	N	N	Y	O	NA	Faeces	M	Organic	Terrestrial	Historic	1	0	0	NA	N	Blank	N	30.534	NA	1.221	NA	34.809	NA	3.664	NA	Y	6	6	NA	NA	NA	NA	NA	NA	NA
	2710	13	Dell'Omo, G.; Fiore, M.; Alleva, E.	1994	Strain differences in mouse response to odours of predators	Fig 1	Mice CBA respond to fox faeces (contact, control vs fox striped)	Mouse (CBA)	Mus musculus	M	S	Captive	Stimulus presentation	Activity	N	N	Y	O	NA	Faeces	M	Organic	Terrestrial	Historic	1	0	0	NA	N	Blank	N	62.29	NA	6.718	NA	17.077	NA	1.385	NA	Y	6	6	NA	NA	NA	NA	NA	NA	NA
	2710	14	Dell'Omo, G.; Fiore, M.; Alleva, E.	1994	Strain differences in mouse response to odours of predators	Fig 1	Mice CD1 respond to fox faeces (time in arena, control vs fox white)	Mouse (CD1)	Mus musculus	M	S	Captive	Stimulus presentation	Activity	N	N	Y	O	NA	Faeces	M	Organic	Terrestrial	Historic	1	0	0	NA	N	Blank	N	63.511	NA	7.328	NA	48.855	NA	3.455	NA	Y	6	6	NA	NA	NA	NA	NA	NA	NA
	2710	15	Dell'Omo, G.; Fiore, M.; Alleva, E.	1994	Strain differences in mouse response to odours of predators	Fig 1	Mice CD1 respond to fox faeces (contact, control vs fox white)	Mouse (CD1)	Mus musculus	M	S	Captive	Stimulus presentation	Activity	N	N	Y	O	NA	Faeces	M	Organic	Terrestrial	Historic	1	0	0	NA	N	Blank	N	13.615	NA	3.692	NA	25.154	NA	3.692	NA	Y	6	6	NA	NA	NA	NA	NA	NA	NA
	2715	1	Dent, C. L.; Isles, A. R.; Humby, T.	2014	Measuring risk-taking in mice: Balancing the risk between seeking reward and danger	Fig 3b	Mice respond to fox odour (latency to reward, own vs fox)	Mouse (C57BL/6J)	Mus musculus	M	S	Captive	Stimulus presentation	Activity	N	N	Y	O	NA	Predator odour	M	Synthetic	Terrestrial	Historic	1	0	0	NA	N	Stimulus	N	66.207	NA	16.552	NA	28.966	NA	4.138	NA	Y	27	27	NA	NA	NA	NA	NA	NA	NA
	2715	2	Dent, C. L.; Isles, A. R.; Humby, T.	2014	Measuring risk-taking in mice: Balancing the risk between seeking reward and danger	Fig 3b	Mice respond to cat odour (latency to reward, own vs cat)	Mouse (C57BL/6J)	Mus musculus	M	S	Captive	Stimulus presentation	Activity	N	N	Y	O	NA	Predator odour	M	Synthetic	Terrestrial	Historic	1	0	0	NA	N	Stimulus	N	30.345	NA	8.276	NA	11.034	NA	1.379	NA	Y	27	27	NA	NA	NA	NA	NA	NA	NA
	2715	3	Dent, C. L.; Isles, A. R.; Humby, T.	2014	Measuring risk-taking in mice: Balancing the risk between seeking reward and danger	Fig 3d	Mice respond to fox odour (middle chamber, own vs fox)	Mouse (C57BL/6J)	Mus musculus	M	S	Captive	Stimulus presentation	Activity	N	N	Y	O	NA	Predator odour	M	Organic	Terrestrial	Historic	1	0	0	NA	N	Stimulus	N	70.345	NA	10.345	NA	28.966	NA	4.138	NA	Y	27	27	NA	NA	NA	NA	NA	NA	NA
	2715	4	Dent, C. L.; Isles, A. R.; Humby, T.	2014	Measuring risk-taking in mice: Balancing the risk between seeking reward and danger	Fig 3d	Mice respond to cat odour (middle chamber, own vs cat)	Mouse (C57BL/6J)	Mus musculus	M	S	Captive	Stimulus presentation	Activity	N	N	Y	O	NA	Predator odour	M	Organic	Terrestrial	Historic	1	0	0	NA	N	Stimulus	N	35.862	NA	8.276	NA	11.034	NA	1.379	NA	Y	27	27	NA	NA	NA	NA	NA	NA	NA
	2748	1	Du, Y.; Huang, Y.; Zhang, H.; Li, D.; Yang, B.; Wei, M.; Zhou, Y.; Liu, Y.	2012	Innate predator recognition in giant pandas	Fig 1	Panda respond to leopard scent (time engaging, leopard vs water)	Giant panda	Ailuropoda melanoleuca	Both	L	Captive	Stimulus presentation	Exploration	N	N	Y	O	NA	Predator urine	L	Organic	Terrestrial	Historic	1	0	0	NA	N	Stimulus	N	139.13	NA	48.696	NA	1.739	NA	2.754	NA	Y	8	8	NA	NA	NA	NA	NA	NA	NA
	2770	1	Endres, T.; Apfelbach, R.; Fendt, M.	2005	Behavioral changes induced in rats by exposure to trimethylthiazoline, a component of fox odor	Fig 1a	Rats respond to artificial predator odour TMT (ASR startle respond, air vs TMT)	Sprague–Dawley rats	Rattus norvegicus	M	S	Captive	Stimulus presentation	Vigilance	N	N	Y	O	NA	Predator odour	M	Synthetic	Terrestrial	Historic	1	0	0	NA	N	Blank	N	88.941	NA	13.412	NA	60.706	NA	9.882	NA	Y	8	8	NA	NA	NA	NA	NA	NA	NA
	2770	2	Endres, T.; Apfelbach, R.; Fendt, M.	2005	Behavioral changes induced in rats by exposure to trimethylthiazoline, a component of fox odor	Fig 1b	Rats respond to artificial predator odour TMT (spontaneous motor activity, air vs TMT)	Sprague–Dawley rats	Rattus norvegicus	M	S	Captive	Stimulus presentation	Activity	N	N	Y	O	NA	Predator odour	M	Synthetic	Terrestrial	Historic	1	0	0	NA	N	Blank	N	858.757	NA	56.497	NA	1435.03	NA	90.395	NA	Y	8	8	NA	NA	NA	NA	NA	NA	NA
	2773	1	Endres, T.; Fendt, M.	2009	Aversion- Vs fear-inducing properties of 2,4,5-trimethyl-3-thiazoline, a component of fox odor, in comparison with those of butyric acid	Fig 1a	Rats respond to artificial dour TMT (Aversive behaviour, odour corners TMT vs DEP)	Sprague–Dawley rats	Rattus norvegicus	M	S	Captive	Stimulus presentation	Activity	N	N	Y	O	NA	Predator odour	M	Synthetic	Terrestrial	Historic	1	0	0	NA	N	Stimulus	N	7.682	NA	0.651	NA	16.016	NA	3.385	NA	Y	10	10	NA	NA	NA	NA	NA	NA	NA
	2773	2	Endres, T.; Fendt, M.	2009	Aversion- Vs fear-inducing properties of 2,4,5-trimethyl-3-thiazoline, a component of fox odor, in comparison with those of butyric acid	Fig 1b	Rats respond to artificial dour TMT (Fear behaviour, TMT vs DEP)	Sprague–Dawley rats	Rattus norvegicus	M	S	Captive	Stimulus presentation	Activity	N	N	Y	O	NA	Predator odour	M	Synthetic	Terrestrial	Historic	1	0	0	NA	N	Stimulus	N	21.615	NA	2.604	NA	3.125	NA	1.562	NA	Y	10	10	NA	NA	NA	NA	NA	NA	NA
	2777	1	Epple, G.; Mason, J. R.; Nolte, D. L.; Campbell, D. L.	1993	Effects of predator odors on feeding in the mountain beaver (Aplodontia rufa)	Fig 3	Mountain beavers respond to dog odour (Avg consumption, A vs GPU)	Mountain beaver	Aplodontia rufa	Both	M	Wild	Feeding station	Foraging	N	N	Y	O	NA	Predator urine	L	Organic	Terrestrial	Native	1	0	0	NA	N	Stimulus	N	19.077	NA	1.143	NA	34.198	NA	2.989	NA	Y	13	13	NA	NA	NA	NA	NA	NA	NA
	2777	2	Epple, G.; Mason, J. R.; Nolte, D. L.; Campbell, D. L.	1993	Effects of predator odors on feeding in the mountain beaver (Aplodontia rufa)	Fig 3	Mountain beavers respond to mink odour (Avg consumption, B vs GPU)	Mountain beaver	Aplodontia rufa	Both	M	Wild	Feeding station	Foraging	N	N	Y	O	NA	Predator urine	L	Organic	Terrestrial	Native	1	0	0	NA	N	Stimulus	N	21.275	NA	0.967	NA	34.198	NA	2.989	NA	Y	13	13	NA	NA	NA	NA	NA	NA	NA
	2777	3	Epple, G.; Mason, J. R.; Nolte, D. L.; Campbell, D. L.	1993	Effects of predator odors on feeding in the mountain beaver (Aplodontia rufa)	Fig 3	Mountain beavers respond to bobcat odour (Avg consumption, C vs GPU)	Mountain beaver	Aplodontia rufa	Both	M	Wild	Feeding station	Foraging	N	N	Y	O	NA	Predator urine	L	Organic	Terrestrial	Native	1	0	0	NA	N	Stimulus	N	15.648	NA	0.967	NA	34.198	NA	2.989	NA	Y	13	13	NA	NA	NA	NA	NA	NA	NA
	2777	4	Epple, G.; Mason, J. R.; Nolte, D. L.; Campbell, D. L.	1993	Effects of predator odors on feeding in the mountain beaver (Aplodontia rufa)	Fig 3	Mountain beavers respond to coyote odour (Avg consumption, D vs GPU)	Mountain beaver	Aplodontia rufa	Both	M	Wild	Feeding station	Foraging	N	N	Y	O	NA	Predator urine	L	Organic	Terrestrial	Native	1	0	0	NA	N	Stimulus	N	16.615	NA	1.055	NA	34.198	NA	2.989	NA	Y	13	13	NA	NA	NA	NA	NA	NA	NA
	2777	5	Epple, G.; Mason, J. R.; Nolte, D. L.; Campbell, D. L.	1993	Effects of predator odors on feeding in the mountain beaver (Aplodontia rufa)	Fig 3	Mountain beavers respond to mink anal secretion (Avg consumption, B anal secretion vs GPU)	Mountain beaver	Aplodontia rufa	Both	M	Wild	Feeding station	Foraging	N	N	Y	O	NA	Predator odour	L	Organic	Terrestrial	Native	1	0	0	NA	N	Stimulus	N	19.253	NA	0.879	NA	34.198	NA	2.989	NA	Y	13	13	NA	NA	NA	NA	NA	NA	NA
	2778	1	Esparza-Carlos, J. P.; Íñiguez-Dávalos, L. I.; Laundré, J.	2018	Microhabitat and presence of top predators affect prey apprehension in a subtropical mountain forest	Fig 6a	Collared peccaries respond to predator puma jaguar presence (GUD)	Collared peccary	Dicotyles angulatus	Both	L	Wild	Giving up density	Foraging	N	Y	N	NA	NA	NA	NA	NA	Terrestrial	Native	2	NA	0	NA	N	Blank	N	68.421	NA	5.263	NA	61.943	NA	2.024	NA	Y	48	48	NA	NA	NA	NA	NA	NA	NA
	2792	1	Felts, J.; Schmidt, K. A.	2010	Multitasking and eavesdropping in cotton rats foraging under predation risk	Fig 4	Cotton tail rats respond to blue jay alarm calls (GUD, risky alarm vs risky control)	Cotton rat	Sigmodon hispidus	Both	S	Wild	Giving up density	Foraging	N	N	Y	A	NA	Heterospecific alarm	M	Organic	Terrestrial	Native	1	NA	0	NA	N	Blank	N	7.838	NA	0.328	NA	6.884	NA	0.268	NA	Y	20	20	NA	NA	NA	NA	NA	NA	NA
	2792	2	Felts, J.; Schmidt, K. A.	2010	Multitasking and eavesdropping in cotton rats foraging under predation risk	Fig 4	Cotton tail rats respond to red hawk calls (GUD, risky hawk vs risky control)	Cotton rat	Sigmodon hispidus	Both	S	Wild	Giving up density	Foraging	N	N	Y	A	NA	Heterospecific alarm	M	Organic	Terrestrial	Native	1	NA	0	NA	N	Blank	N	6.646	NA	0.298	NA	6.884	NA	0.268	NA	Y	20	20	NA	NA	NA	NA	NA	NA	NA
	2793	1	Fendt, M.	2006	Exposure to urine of canids and felids, but not of herbivores, induces defensive behavior in laboratory rats	Fig 1a	Rats respond to urine of cat (time spent, cat vs control)	Sprague–Dawley rats	Rattus norvegicus	M	S	Captive	Stimulus presentation	Exploration	N	N	Y	O	NA	Predator urine	L	Organic	Terrestrial	Historic	1	0	0	NA	N	Stimulus	N	72.369	NA	18.215	NA	61.046	NA	9.846	NA	Y	14	14	NA	NA	NA	NA	NA	NA	NA
	2793	2	Fendt, M.	2006	Exposure to urine of canids and felids, but not of herbivores, induces defensive behavior in laboratory rats	Fig 1a	Rats respond to urine of bob-cat (time spent, bob-cat vs control)	Sprague–Dawley rats	Rattus norvegicus	M	S	Captive	Stimulus presentation	Exploration	N	N	Y	O	NA	Predator urine	L	Organic	Terrestrial	Historic	1	0	0	NA	N	Stimulus	N	20.677	NA	3.938	NA	61.046	NA	9.846	NA	Y	14	14	NA	NA	NA	NA	NA	NA	NA
	2793	3	Fendt, M.	2006	Exposure to urine of canids and felids, but not of herbivores, induces defensive behavior in laboratory rats	Fig 1a	Rats respond to urine of cougar (time spent, cougar vs control)	Sprague–Dawley rats	Rattus norvegicus	M	S	Captive	Stimulus presentation	Exploration	N	N	Y	O	NA	Predator urine	L	Organic	Terrestrial	Historic	1	0	0	NA	N	Stimulus	N	15.754	NA	3.938	NA	61.046	NA	9.846	NA	Y	14	14	NA	NA	NA	NA	NA	NA	NA
	2793	4	Fendt, M.	2006	Exposure to urine of canids and felids, but not of herbivores, induces defensive behavior in laboratory rats	Fig 1a	Rats respond to urine of fox (time spent, fox vs control)	Sprague–Dawley rats	Rattus norvegicus	M	S	Captive	Stimulus presentation	Exploration	N	N	Y	O	NA	Predator urine	L	Organic	Terrestrial	Historic	1	0	0	NA	N	Stimulus	N	37.908	NA	6.892	NA	61.046	NA	9.846	NA	Y	14	14	NA	NA	NA	NA	NA	NA	NA
	2793	5	Fendt, M.	2006	Exposure to urine of canids and felids, but not of herbivores, induces defensive behavior in laboratory rats	Fig 1a	Rats respond to urine of coyote (time spent, coyote vs control)	Sprague–Dawley rats	Rattus norvegicus	M	S	Captive	Stimulus presentation	Exploration	N	N	Y	O	NA	Predator urine	L	Organic	Terrestrial	Historic	1	0	0	NA	N	Stimulus	N	13.785	NA	3.938	NA	61.046	NA	9.846	NA	Y	14	14	NA	NA	NA	NA	NA	NA	NA
	2793	6	Fendt, M.	2006	Exposure to urine of canids and felids, but not of herbivores, induces defensive behavior in laboratory rats	Fig 1a	Rats respond to urine of wolf (time spent, wolf vs control)	Sprague–Dawley rats	Rattus norvegicus	M	S	Captive	Stimulus presentation	Exploration	N	N	Y	O	NA	Predator urine	L	Organic	Terrestrial	Historic	1	0	0	NA	N	Stimulus	N	20.185	NA	5.908	NA	61.046	NA	9.846	NA	Y	14	14	NA	NA	NA	NA	NA	NA	NA
	2793	7	Fendt, M.	2006	Exposure to urine of canids and felids, but not of herbivores, induces defensive behavior in laboratory rats	Fig 1b	Rats respond to urine of cat (flat back approaches, cat vs control)	Sprague–Dawley rats	Rattus norvegicus	M	S	Captive	Stimulus presentation	Exploration	N	N	Y	O	NA	Predator urine	L	Organic	Terrestrial	Historic	1	0	0	NA	N	Stimulus	N	0	NA	0	NA	0	NA	0	NA	Y	14	14	NA	NA	NA	NA	NA	NA	NA
	2793	8	Fendt, M.	2006	Exposure to urine of canids and felids, but not of herbivores, induces defensive behavior in laboratory rats	Fig 1b	Rats respond to urine of bob cat (flat back approaches, bob cat vs control)	Sprague–Dawley rats	Rattus norvegicus	M	S	Captive	Stimulus presentation	Exploration	N	N	Y	O	NA	Predator urine	L	Organic	Terrestrial	Historic	1	0	0	NA	N	Stimulus	N	0.638	NA	0.31	NA	0	NA	0	NA	Y	14	14	NA	NA	NA	NA	NA	NA	NA
	2793	9	Fendt, M.	2006	Exposure to urine of canids and felids, but not of herbivores, induces defensive behavior in laboratory rats	Fig 1b	Rats respond to urine of cougar (flat back approaches, cougar vs control)	Sprague–Dawley rats	Rattus norvegicus	M	S	Captive	Stimulus presentation	Exploration	N	N	Y	O	NA	Predator urine	L	Organic	Terrestrial	Historic	1	0	0	NA	N	Stimulus	N	0.5	NA	0.224	NA	0	NA	0	NA	Y	14	14	NA	NA	NA	NA	NA	NA	NA
	2793	10	Fendt, M.	2006	Exposure to urine of canids and felids, but not of herbivores, induces defensive behavior in laboratory rats	Fig 1b	Rats respond to urine of fox (flat back approaches, fox vs control)	Sprague–Dawley rats	Rattus norvegicus	M	S	Captive	Stimulus presentation	Exploration	N	N	Y	O	NA	Predator urine	L	Organic	Terrestrial	Historic	1	0	0	NA	N	Stimulus	N	0.642	NA	0.375	NA	0	NA	0	NA	Y	14	14	NA	NA	NA	NA	NA	NA	NA
	2793	11	Fendt, M.	2006	Exposure to urine of canids and felids, but not of herbivores, induces defensive behavior in laboratory rats	Fig 1b	Rats respond to urine of coyote (flat back approaches, coyote vs control)	Sprague–Dawley rats	Rattus norvegicus	M	S	Captive	Stimulus presentation	Exploration	N	N	Y	O	NA	Predator urine	L	Organic	Terrestrial	Historic	1	0	0	NA	N	Stimulus	N	0.78	NA	0.336	NA	0	NA	0	NA	Y	14	14	NA	NA	NA	NA	NA	NA	NA
	2793	12	Fendt, M.	2006	Exposure to urine of canids and felids, but not of herbivores, induces defensive behavior in laboratory rats	Fig 1b	Rats respond to urine of wolf (flat back approaches, wolf vs control)	Sprague–Dawley rats	Rattus norvegicus	M	S	Captive	Stimulus presentation	Exploration	N	N	Y	O	NA	Predator urine	L	Organic	Terrestrial	Historic	1	0	0	NA	N	Stimulus	N	0.935	NA	0.401	NA	0	NA	0	NA	Y	14	14	NA	NA	NA	NA	NA	NA	NA
	2793	13	Fendt, M.	2006	Exposure to urine of canids and felids, but not of herbivores, induces defensive behavior in laboratory rats	Fig 1c	Rats respond to urine of cat (latency, cat vs control)	Sprague–Dawley rats	Rattus norvegicus	M	S	Captive	Stimulus presentation	Activity	N	N	Y	O	NA	Predator urine	L	Organic	Terrestrial	Historic	1	0	0	NA	N	Stimulus	N	17.737	NA	6.116	NA	14.067	NA	5.505	NA	Y	14	14	NA	NA	NA	NA	NA	NA	NA
	2793	14	Fendt, M.	2006	Exposure to urine of canids and felids, but not of herbivores, induces defensive behavior in laboratory rats	Fig 1c	Rats respond to urine of bob-cat (latency, bob-cat vs control)	Sprague–Dawley rats	Rattus norvegicus	M	S	Captive	Stimulus presentation	Activity	N	N	Y	O	NA	Predator urine	L	Organic	Terrestrial	Historic	1	0	0	NA	N	Stimulus	N	26.911	NA	13.456	NA	14.067	NA	5.505	NA	Y	14	14	NA	NA	NA	NA	NA	NA	NA
	2793	15	Fendt, M.	2006	Exposure to urine of canids and felids, but not of herbivores, induces defensive behavior in laboratory rats	Fig 1c	Rats respond to urine of cougar (latency, cougar vs control)	Sprague–Dawley rats	Rattus norvegicus	M	S	Captive	Stimulus presentation	Activity	N	N	Y	O	NA	Predator urine	L	Organic	Terrestrial	Historic	1	0	0	NA	N	Stimulus	N	57.492	NA	42.202	NA	14.067	NA	5.505	NA	Y	14	14	NA	NA	NA	NA	NA	NA	NA
	2793	16	Fendt, M.	2006	Exposure to urine of canids and felids, but not of herbivores, induces defensive behavior in laboratory rats	Fig 1c	Rats respond to urine of fox (latency, fox vs control)	Sprague–Dawley rats	Rattus norvegicus	M	S	Captive	Stimulus presentation	Activity	N	N	Y	O	NA	Predator urine	L	Organic	Terrestrial	Historic	1	0	0	NA	N	Stimulus	N	21.407	NA	6.728	NA	14.067	NA	5.505	NA	Y	14	14	NA	NA	NA	NA	NA	NA	NA
	2793	18	Fendt, M.	2006	Exposure to urine of canids and felids, but not of herbivores, induces defensive behavior in laboratory rats	Fig 1c	Rats respond to urine of coyote (latency, coyote vs control)	Sprague–Dawley rats	Rattus norvegicus	M	S	Captive	Stimulus presentation	Activity	N	N	Y	O	NA	Predator urine	L	Organic	Terrestrial	Historic	1	0	0	NA	N	Stimulus	N	23.242	NA	9.174	NA	14.067	NA	5.505	NA	Y	14	14	NA	NA	NA	NA	NA	NA	NA
	2793	19	Fendt, M.	2006	Exposure to urine of canids and felids, but not of herbivores, induces defensive behavior in laboratory rats	Fig 1c	Rats respond to urine of wolf (latency, wolf vs control)	Sprague–Dawley rats	Rattus norvegicus	M	S	Captive	Stimulus presentation	Activity	N	N	Y	O	NA	Predator urine	L	Organic	Terrestrial	Historic	1	0	0	NA	N	Stimulus	N	125.382	NA	57.492	NA	14.067	NA	5.505	NA	Y	14	14	NA	NA	NA	NA	NA	NA	NA
	2793	20	Fendt, M.	2006	Exposure to urine of canids and felids, but not of herbivores, induces defensive behavior in laboratory rats	Fig 1d	Rats respond to urine of cat (duration of contact, cat vs control)	Sprague–Dawley rats	Rattus norvegicus	M	S	Captive	Stimulus presentation	Exploration	N	N	Y	O	NA	Predator urine	L	Organic	Terrestrial	Historic	1	0	0	NA	N	Stimulus	N	34.568	NA	4.938	NA	29.321	NA	4.321	NA	Y	14	14	NA	NA	NA	NA	NA	NA	NA
	2793	21	Fendt, M.	2006	Exposure to urine of canids and felids, but not of herbivores, induces defensive behavior in laboratory rats	Fig 1d	Rats respond to urine of bobcat (duration of contact, bobcat vs control)	Sprague–Dawley rats	Rattus norvegicus	M	S	Captive	Stimulus presentation	Exploration	N	N	Y	O	NA	Predator urine	L	Organic	Terrestrial	Historic	1	0	0	NA	N	Stimulus	N	26.543	NA	3.704	NA	29.321	NA	4.321	NA	Y	14	14	NA	NA	NA	NA	NA	NA	NA
	2793	22	Fendt, M.	2006	Exposure to urine of canids and felids, but not of herbivores, induces defensive behavior in laboratory rats	Fig 1d	Rats respond to urine of cougar (duration of contact, cougar vs control)	Sprague–Dawley rats	Rattus norvegicus	M	S	Captive	Stimulus presentation	Exploration	N	N	Y	O	NA	Predator urine	L	Organic	Terrestrial	Historic	1	0	0	NA	N	Stimulus	N	13.272	NA	3.395	NA	29.321	NA	4.321	NA	Y	14	14	NA	NA	NA	NA	NA	NA	NA
	2793	23	Fendt, M.	2006	Exposure to urine of canids and felids, but not of herbivores, induces defensive behavior in laboratory rats	Fig 1d	Rats respond to urine of fox (duration of contact, fox vs control)	Sprague–Dawley rats	Rattus norvegicus	M	S	Captive	Stimulus presentation	Exploration	N	N	Y	O	NA	Predator urine	L	Organic	Terrestrial	Historic	1	0	0	NA	N	Stimulus	N	23.765	NA	4.321	NA	29.321	NA	4.321	NA	Y	14	14	NA	NA	NA	NA	NA	NA	NA
	2793	24	Fendt, M.	2006	Exposure to urine of canids and felids, but not of herbivores, induces defensive behavior in laboratory rats	Fig 1d	Rats respond to urine of coyote (duration of contact, coyote vs control)	Sprague–Dawley rats	Rattus norvegicus	M	S	Captive	Stimulus presentation	Exploration	N	N	Y	O	NA	Predator urine	L	Organic	Terrestrial	Historic	1	0	0	NA	N	Stimulus	N	14.198	NA	3.086	NA	29.321	NA	4.321	NA	Y	14	14	NA	NA	NA	NA	NA	NA	NA
	2793	25	Fendt, M.	2006	Exposure to urine of canids and felids, but not of herbivores, induces defensive behavior in laboratory rats	Fi 1d	Rats respond to urine of wolf (duration of contact, wolf vs control)	Sprague–Dawley rats	Rattus norvegicus	M	S	Captive	Stimulus presentation	Exploration	N	N	Y	O	NA	Predator urine	L	Organic	Terrestrial	Historic	1	0	0	NA	N	Stimulus	N	13.272	NA	2.469	NA	29.321	NA	4.321	NA	Y	14	14	NA	NA	NA	NA	NA	NA	NA
	2794	1	Fendt, M.; Brosch, M.; Wernecke, K. E. A.; Willadsen, M.; Wöhr, M.	2018	Predator odour but not TMT induces 22-kHz ultrasonic vocalizations in rats that lead to defensive behaviours in conspecifics upon replay	Fig 2a	Rats respond to fox odour (Immobility, water vs fox)	Sprague–Dawley rats	Rattus norvegicus	M	S	Captive	Stimulus presentation	Activity	N	N	Y	O	NA	Predator urine	M	Organic	Terrestrial	Historic	1	0	0	NA	N	Stimulus	N	117.209	NA	14.884	NA	119.07	NA	18.605	NA	Y	19	19	NA	NA	NA	NA	NA	NA	NA
	2794	2	Fendt, M.; Brosch, M.; Wernecke, K. E. A.; Willadsen, M.; Wöhr, M.	2018	Predator odour but not TMT induces 22-kHz ultrasonic vocalizations in rats that lead to defensive behaviours in conspecifics upon replay	Fig 2a	Rats respond to lion odour (Immobility, water vs lion)	Sprague–Dawley rats	Rattus norvegicus	M	S	Captive	Stimulus presentation	Activity	N	N	Y	O	NA	Predator urine	L	Organic	Terrestrial	Historic	1	0	0	NA	N	Stimulus	N	146.977	NA	13.023	NA	119.07	NA	18.605	NA	Y	19	19	NA	NA	NA	NA	NA	NA	NA
	2794	3	Fendt, M.; Brosch, M.; Wernecke, K. E. A.; Willadsen, M.; Wöhr, M.	2018	Predator odour but not TMT induces 22-kHz ultrasonic vocalizations in rats that lead to defensive behaviours in conspecifics upon replay	Fig 2a	Rats respond to artificial odour (Immobility, water vs TMT)	Sprague–Dawley rats	Rattus norvegicus	M	S	Captive	Stimulus presentation	Activity	N	N	Y	O	NA	Predator odour	M	Synthetic	Terrestrial	Historic	1	0	0	NA	N	Stimulus	N	193.488	NA	18.605	NA	119.07	NA	18.605	NA	Y	19	19	NA	NA	NA	NA	NA	NA	NA
	2794	4	Fendt, M.; Brosch, M.; Wernecke, K. E. A.; Willadsen, M.; Wöhr, M.	2018	Predator odour but not TMT induces 22-kHz ultrasonic vocalizations in rats that lead to defensive behaviours in conspecifics upon replay	Fig 2b	Rats respond to fox odour (contact time, water vs fox)	Sprague–Dawley rats	Rattus norvegicus	M	S	Captive	Stimulus presentation	Exploration	N	N	Y	O	NA	Predator urine	M	Organic	Terrestrial	Historic	1	0	0	NA	N	Stimulus	N	45	NA	5.556	NA	51.667	NA	5	NA	Y	19	19	NA	NA	NA	NA	NA	NA	NA
	2794	5	Fendt, M.; Brosch, M.; Wernecke, K. E. A.; Willadsen, M.; Wöhr, M.	2018	Predator odour but not TMT induces 22-kHz ultrasonic vocalizations in rats that lead to defensive behaviours in conspecifics upon replay	Fig 2b	Rats respond to lion odour (contact time, water vs lion)	Sprague–Dawley rats	Rattus norvegicus	M	S	Captive	Stimulus presentation	Exploration	N	N	Y	O	NA	Predator urine	L	Organic	Terrestrial	Historic	1	0	0	NA	N	Stimulus	N	22.778	NA	5	NA	51.667	NA	5	NA	Y	19	19	NA	NA	NA	NA	NA	NA	NA
	2794	6	Fendt, M.; Brosch, M.; Wernecke, K. E. A.; Willadsen, M.; Wöhr, M.	2018	Predator odour but not TMT induces 22-kHz ultrasonic vocalizations in rats that lead to defensive behaviours in conspecifics upon replay	Fig 2b	Rats respond to artificial odour (contact time, water vs TMT)	Sprague–Dawley rats	Rattus norvegicus	M	S	Captive	Stimulus presentation	Exploration	N	N	Y	O	NA	Predator odour	M	Synthetic	Terrestrial	Historic	1	0	0	NA	N	Stimulus	N	21.111	NA	5	NA	51.667	NA	5	NA	Y	19	19	NA	NA	NA	NA	NA	NA	NA
	2799	1	Ferland, C. L.; Reichel, C. M.; McGinty, J. F.	2016	Effects of oxytocin on methamphetamine-seeking exacerbated by predator odor pre-exposure in rats	Fig 2a	Rats respond to artificial odour TMT (Time in centre, Day 1 TMT vs Saline)	Sprague–Dawley rats	Rattus norvegicus	M	S	Captive	Stimulus presentation	Activity	Chamber	N	Y	O	NA	Predator odour	M	Synthetic	Terrestrial	Historic	1	0	0	NA	N	Stimulus	N	6.19	NA	0.476	NA	22.024	NA	2.024	NA	Y	16	16	NA	NA	NA	NA	NA	NA	NA
	2799	2	Ferland, C. L.; Reichel, C. M.; McGinty, J. F.	2016	Effects of oxytocin on methamphetamine-seeking exacerbated by predator odor pre-exposure in rats	Fig 2b	Rats respond to artificial odour TMT (Distance moved, Day 1 TMT vs Saline)	Sprague–Dawley rats	Rattus norvegicus	M	S	Captive	Stimulus presentation	Activity	Chamber	N	Y	O	NA	Predator odour	M	Synthetic	Terrestrial	Historic	1	0	0	NA	N	Stimulus	N	3155.38	NA	159.363	NA	2996.02	NA	143.426	NA	Y	16	16	NA	NA	NA	NA	NA	NA	NA
	2897	1	Gomes, M. G. S.; Tractenberg, S. G.; Orso, R.; Viola, T. W.; Grassi-Oliveira, R.	2022	Sex differences in risk behavior parameters in adolescent mice: Relationship with brain-derived neurotrophic factor in the medial prefrontal cortex	Fig 2c	Male rats respond to coyote urine (start chamber, white no odour vs white coyote)	Mice (C57BL/6J)	Mus musculus	M	S	Captive	Stimulus presentation	Activity	Chamber	N	Y	O	NA	Predator odour	M	Organic	Terrestrial	Historic	1	0	0	NA	N	Stimulus	N	9.153	NA	7.119	NA	6.61	NA	5.593	NA	Y	24	24	NA	NA	NA	NA	NA	NA	NA
	2897	2	Gomes, M. G. S.; Tractenberg, S. G.; Orso, R.; Viola, T. W.; Grassi-Oliveira, R.	2022	Sex differences in risk behavior parameters in adolescent mice: Relationship with brain-derived neurotrophic factor in the medial prefrontal cortex	Fig 2c	Female rats respond to coyote urine (start chamber, dark no odour vs dark coyote)	Mice (C57BL/6J)	Mus musculus	F	S	Captive	Stimulus presentation	Activity	Chamber	N	Y	O	NA	Predator odour	M	Organic	Terrestrial	Historic	1	0	0	NA	N	Stimulus	N	7.119	NA	2.542	NA	5.53	NA	2.542	NA	Y	28	28	NA	NA	NA	NA	NA	NA	NA
	2897	3	Gomes, M. G. S.; Tractenberg, S. G.; Orso, R.; Viola, T. W.; Grassi-Oliveira, R.	2022	Sex differences in risk behavior parameters in adolescent mice: Relationship with brain-derived neurotrophic factor in the medial prefrontal cortex	Fig 2d	Male rats respond to coyote urine (middle chamber, white no odour vs white coyote)	Mice (C57BL/6J)	Mus musculus	M	S	Captive	Stimulus presentation	Activity	Chamber	N	Y	O	NA	Predator odour	M	Organic	Terrestrial	Historic	1	0	0	NA	N	Stimulus	N	15.593	NA	4.746	NA	13.898	NA	2.712	NA	Y	17	17	NA	NA	NA	NA	NA	NA	NA
	2897	4	Gomes, M. G. S.; Tractenberg, S. G.; Orso, R.; Viola, T. W.; Grassi-Oliveira, R.	2022	Sex differences in risk behavior parameters in adolescent mice: Relationship with brain-derived neurotrophic factor in the medial prefrontal cortex	Fig 2d	Female rats respond to coyote urine (middle chamber, dark no odour vs dark coyote)	Mice (C57BL/6J)	Mus musculus	F	S	Captive	Stimulus presentation	Activity	Chamber	N	Y	O	NA	Predator odour	M	Organic	Terrestrial	Historic	1	0	0	NA	N	Stimulus	N	21.356	NA	7.797	NA	13.898	NA	4.746	NA	Y	20	20	NA	NA	NA	NA	NA	NA	NA
	2897	5	Gomes, M. G. S.; Tractenberg, S. G.; Orso, R.; Viola, T. W.; Grassi-Oliveira, R.	2022	Sex differences in risk behavior parameters in adolescent mice: Relationship with brain-derived neurotrophic factor in the medial prefrontal cortex	Fig 2e	Male rats respond to coyote urine (final chamber, white no odour vs white coyote)	Mice (C57BL/6J)	Mus musculus	M	S	Captive	Stimulus presentation	Activity	Chamber	N	Y	O	NA	Predator odour	M	Organic	Terrestrial	Historic	1	0	0	NA	N	Stimulus	N	25.424	NA	32.542	NA	18.305	NA	25.424	NA	Y	17	17	NA	NA	NA	NA	NA	NA	NA
	2897	6	Gomes, M. G. S.; Tractenberg, S. G.; Orso, R.; Viola, T. W.; Grassi-Oliveira, R.	2022	Sex differences in risk behavior parameters in adolescent mice: Relationship with brain-derived neurotrophic factor in the medial prefrontal cortex	Fig 2e	Female rats respond to coyote urine (final chamber, dark no odour vs dark coyote)	Mice (C57BL/6J)	Mus musculus	F	S	Captive	Stimulus presentation	Activity	Chamber	N	Y	O	NA	Predator odour	M	Organic	Terrestrial	Historic	1	0	0	NA	N	Stimulus	N	34.576	NA	30.508	NA	22.373	NA	16.271	NA	Y	20	20	NA	NA	NA	NA	NA	NA	NA
	2897	7	Gomes, M. G. S.; Tractenberg, S. G.; Orso, R.; Viola, T. W.; Grassi-Oliveira, R.	2022	Sex differences in risk behavior parameters in adolescent mice: Relationship with brain-derived neurotrophic factor in the medial prefrontal cortex	Fig 2f	Male rats respond to coyote urine (latency reward, white no odour vs white coyote)	Mice (C57BL/6J)	Mus musculus	M	S	Captive	Stimulus presentation	Activity	Chamber	N	Y	O	NA	Predator odour	M	Organic	Terrestrial	Historic	1	0	0	NA	N	Stimulus	N	32.542	NA	22.373	NA	35.593	NA	30.508	NA	Y	17	17	NA	NA	NA	NA	NA	NA	NA
	2897	8	Gomes, M. G. S.; Tractenberg, S. G.; Orso, R.; Viola, T. W.; Grassi-Oliveira, R.	2022	Sex differences in risk behavior parameters in adolescent mice: Relationship with brain-derived neurotrophic factor in the medial prefrontal cortex	Fig 2f	Female rats respond to coyote urine (latency reward, dark no odour vs dark coyote)	Mice (C57BL/6J)	Mus musculus	F	S	Captive	Stimulus presentation	Activity	Chamber	N	Y	O	NA	Predator odour	M	Organic	Terrestrial	Historic	1	0	0	NA	N	Stimulus	N	53.898	NA	28.475	NA	33.559	NA	15.254	NA	Y	20	20	NA	NA	NA	NA	NA	NA	NA
	2924	1	Guo, H.; Hegab, I. M.; Tan, Y.; Yao, B.; Wang, C.; Cai, Z.; Ji, W.; Su, J.	2020	Exposure to eagle owl feces induces anti-predator behavior, physiology, and hypothalamic gene responses in a subterranean rodent, the plateau zokor (Eospalax baileyi)	Fig 2a	Zokor respond to eagle owl (food contacting, 0 vs 1)	Zokor	Eospalax baileyi	Both	S	Wild	Stimulus presentation	Exploration	N	Y	Y	O	NA	Faeces	M	Organic	Aerial	Native	1	0	0	NA	N	Stimulus	N	384.314	NA	54.902	NA	627.451	NA	86.275	NA	Y	20	20	NA	NA	NA	NA	NA	NA	NA
	2924	2	Guo, H.; Hegab, I. M.; Tan, Y.; Yao, B.; Wang, C.; Cai, Z.; Ji, W.; Su, J.	2020	Exposure to eagle owl feces induces anti-predator behavior, physiology, and hypothalamic gene responses in a subterranean rodent, the plateau zokor (Eospalax baileyi)	Fig 2b	Zokor respond to eagle owl (food amount, 0 vs 1)	Zokor	Eospalax baileyi	Both	S	Wild	Stimulus presentation	Foraging	N	Y	Y	O	NA	Faeces	M	Organic	Aerial	Native	1	0	0	NA	N	Stimulus	N	6.769	NA	1.077	NA	12.923	NA	1.846	NA	Y	20	20	NA	NA	NA	NA	NA	NA	NA
	2924	3	Guo, H.; Hegab, I. M.; Tan, Y.; Yao, B.; Wang, C.; Cai, Z.; Ji, W.; Su, J.	2020	Exposure to eagle owl feces induces anti-predator behavior, physiology, and hypothalamic gene responses in a subterranean rodent, the plateau zokor (Eospalax baileyi)	Fig 3c	Zokor respond to eagle owl (feeding rate, 0 vs 1)	Zokor	Eospalax baileyi	Both	S	Wild	Stimulus presentation	Foraging	N	Y	Y	O	NA	Faeces	M	Organic	Aerial	Native	1	0	0	NA	N	Stimulus	N	1.485	NA	0.214	NA	0.447	NA	0.087	NA	Y	20	20	NA	NA	NA	NA	NA	NA	NA
	2924	4	Guo, H.; Hegab, I. M.; Tan, Y.; Yao, B.; Wang, C.; Cai, Z.; Ji, W.; Su, J.	2020	Exposure to eagle owl feces induces anti-predator behavior, physiology, and hypothalamic gene responses in a subterranean rodent, the plateau zokor (Eospalax baileyi)	Fig 3a	Zokor respond to eagle owl (freezing, 0 vs 1)	Zokor	Eospalax baileyi	Both	S	Wild	Stimulus presentation	Escape	N	Y	Y	O	NA	Faeces	M	Organic	Aerial	Native	1	0	0	NA	N	Stimulus	N	0.495	NA	0.184	NA	0.447	NA	0.165	NA	Y	20	20	NA	NA	NA	NA	NA	NA	NA
	2924	5	Guo, H.; Hegab, I. M.; Tan, Y.; Yao, B.; Wang, C.; Cai, Z.; Ji, W.; Su, J.	2020	Exposure to eagle owl feces induces anti-predator behavior, physiology, and hypothalamic gene responses in a subterranean rodent, the plateau zokor (Eospalax baileyi)	Fig 3a	Zokor respond to eagle owl (rearing, 0 vs 1)	Zokor	Eospalax baileyi	Both	S	Wild	Stimulus presentation	Activity	N	Y	Y	O	NA	Faeces	M	Organic	Aerial	Native	1	0	0	NA	N	Stimulus	N	1.563	NA	0.291	NA	0.272	NA	0.068	NA	Y	20	20	NA	NA	NA	NA	NA	NA	NA
	2924	6	Guo, H.; Hegab, I. M.; Tan, Y.; Yao, B.; Wang, C.; Cai, Z.; Ji, W.; Su, J.	2020	Exposure to eagle owl feces induces anti-predator behavior, physiology, and hypothalamic gene responses in a subterranean rodent, the plateau zokor (Eospalax baileyi)	Fig 3d	Zokor respond to eagle owl (hiding, 0 vs 1)	Zokor	Eospalax baileyi	Both	S	Wild	Stimulus presentation	Activity	N	Y	Y	O	NA	Faeces	M	Organic	Aerial	Native	1	0	0	NA	N	Stimulus	N	1.35	NA	0.262	NA	1.029	NA	0.175	NA	Y	20	20	NA	NA	NA	NA	NA	NA	NA
	2924	7	Guo, H.; Hegab, I. M.; Tan, Y.; Yao, B.; Wang, C.; Cai, Z.; Ji, W.; Su, J.	2020	Exposure to eagle owl feces induces anti-predator behavior, physiology, and hypothalamic gene responses in a subterranean rodent, the plateau zokor (Eospalax baileyi)	Fig 3e	Zokor respond to eagle owl (head out, 0 vs 1)	Zokor	Eospalax baileyi	Both	S	Wild	Stimulus presentation	Vigilance	N	Y	Y	O	NA	Faeces	M	Organic	Aerial	Native	1	0	0	NA	N	Stimulus	N	0.922	NA	0.32	NA	0.709	NA	0.524	NA	Y	20	20	NA	NA	NA	NA	NA	NA	NA
	2928	1	Hacquemand, R.; Choffat, N.; Jacquot, L.; Brand, G.	2013	Comparison between low doses of TMT and cat odor exposure in anxiety- and fear-related behaviors in mice	Fig 1a	Mice respond to artificial odour TMT (number of entries, water vs 1%)	Mice (OF 1)	Mus musculus	F	S	Captive	Stimulus presentation	Activity	N	N	Y	O	NA	Predator odour	M	Synthetic	Terrestrial	Historic	1	0	0	NA	N	Stimulus	N	1.618	NA	0.607	NA	4.18	NA	1.449	NA	Y	20	20	NA	NA	NA	NA	NA	NA	NA
	2928	2	Hacquemand, R.; Choffat, N.; Jacquot, L.; Brand, G.	2013	Comparison between low doses of TMT and cat odor exposure in anxiety- and fear-related behaviors in mice	Fig 1a	Mice respond to cat odour (number of entries, water vs cat odour)	Mice (OF 1)	Mus musculus	F	S	Captive	Stimulus presentation	Activity	N	N	Y	O	NA	Predator odour	M	Organic	Terrestrial	Historic	1	0	0	NA	N	Stimulus	N	1.618	NA	0.607	NA	4.18	NA	1.449	NA	Y	20	20	NA	NA	NA	NA	NA	NA	NA
	2928	3	Hacquemand, R.; Choffat, N.; Jacquot, L.; Brand, G.	2013	Comparison between low doses of TMT and cat odor exposure in anxiety- and fear-related behaviors in mice	Fig 1b	Mice respond to artificial odour TMT (time spent, water vs 1%)	Mice (OF 1)	Mus musculus	F	S	Captive	Stimulus presentation	Exploration	N	N	Y	O	NA	Predator odour	M	Synthetic	Terrestrial	Historic	1	0	0	NA	N	Stimulus	N	15.73	NA	7.64	NA	38.854	NA	7.191	NA	Y	20	20	NA	NA	NA	NA	NA	NA	NA
	2928	4	Hacquemand, R.; Choffat, N.; Jacquot, L.; Brand, G.	2013	Comparison between low doses of TMT and cat odor exposure in anxiety- and fear-related behaviors in mice	Fig 1b	Mice respond to cat odour (time spent, water vs cat)	Mice (OF 1)	Mus musculus	F	S	Captive	Stimulus presentation	Exploration	N	N	Y	O	NA	Predator odour	M	Organic	Terrestrial	Historic	1	0	0	NA	N	Stimulus	N	9.438	NA	2.697	NA	38.854	NA	7.191	NA	Y	20	20	NA	NA	NA	NA	NA	NA	NA
	2928	5	Hacquemand, R.; Choffat, N.; Jacquot, L.; Brand, G.	2013	Comparison between low doses of TMT and cat odor exposure in anxiety- and fear-related behaviors in mice	Fig 2a	Mice respond to artificial odour TMT (velocity, water vs 1%)	Mice (OF 1)	Mus musculus	F	S	Captive	Stimulus presentation	Escape	N	N	Y	O	NA	Predator odour	M	Synthetic	Terrestrial	Historic	1	0	0	NA	N	Stimulus	N	4.033	NA	0.933	NA	5.267	NA	0.7	NA	Y	20	20	NA	NA	NA	NA	NA	NA	NA
	2928	6	Hacquemand, R.; Choffat, N.; Jacquot, L.; Brand, G.	2013	Comparison between low doses of TMT and cat odor exposure in anxiety- and fear-related behaviors in mice	Fig 2a	Mice respond to cat odour (velocity, water vs cat)	Mice (OF 1)	Mus musculus	F	S	Captive	Stimulus presentation	Escape	N	N	Y	O	NA	Predator odour	M	Organic	Terrestrial	Historic	1	0	0	NA	N	Stimulus	N	4.433	NA	0.633	NA	5.267	NA	0.7	NA	Y	20	20	NA	NA	NA	NA	NA	NA	NA
	2928	7	Hacquemand, R.; Choffat, N.; Jacquot, L.; Brand, G.	2013	Comparison between low doses of TMT and cat odor exposure in anxiety- and fear-related behaviors in mice	Fig 2b	Mice respond to artificial odour TMT (immobility, water vs 1%)	Mice (OF 1)	Mus musculus	F	S	Captive	Stimulus presentation	Escape	N	N	Y	O	NA	Predator odour	M	Synthetic	Terrestrial	Historic	1	0	0	NA	N	Stimulus	N	43.069	NA	11.287	NA	24.356	NA	4.455	NA	Y	20	20	NA	NA	NA	NA	NA	NA	NA
	2928	8	Hacquemand, R.; Choffat, N.; Jacquot, L.; Brand, G.	2013	Comparison between low doses of TMT and cat odor exposure in anxiety- and fear-related behaviors in mice	Fig 2b	Mice respond to cat odour (immobility, water vs cat)	Mice (OF 1)	Mus musculus	F	S	Captive	Stimulus presentation	Escape	N	N	Y	O	NA	Predator odour	M	Organic	Terrestrial	Historic	1	0	0	NA	N	Stimulus	N	34.158	NA	9.208	NA	24.356	NA	4.455	NA	Y	20	20	NA	NA	NA	NA	NA	NA	NA
	2928	9	Hacquemand, R.; Choffat, N.; Jacquot, L.; Brand, G.	2013	Comparison between low doses of TMT and cat odor exposure in anxiety- and fear-related behaviors in mice	Fig 2c	Mice respond to artificial odour TMT (freezing, water vs 1%)	Mice (OF 1)	Mus musculus	F	S	Captive	Stimulus presentation	Escape	N	N	Y	O	NA	Predator odour	M	Synthetic	Terrestrial	Historic	1	0	0	NA	N	Stimulus	N	1.434	NA	0.62	NA	0	NA	0	NA	Y	20	20	NA	NA	NA	NA	NA	NA	NA
	2928	10	Hacquemand, R.; Choffat, N.; Jacquot, L.; Brand, G.	2013	Comparison between low doses of TMT and cat odor exposure in anxiety- and fear-related behaviors in mice	Fig 2c	Mice respond to cat odour (freezing, water vs cat)	Mice (OF 1)	Mus musculus	F	S	Captive	Stimulus presentation	Escape	N	N	Y	O	NA	Predator odour	M	Organic	Terrestrial	Historic	1	0	0	NA	N	Stimulus	N	0	NA	0	NA	0	NA	0	NA	Y	20	20	NA	NA	NA	NA	NA	NA	NA
	2928	11	Hacquemand, R.; Choffat, N.; Jacquot, L.; Brand, G.	2013	Comparison between low doses of TMT and cat odor exposure in anxiety- and fear-related behaviors in mice	Fig 2d	Mice respond to artificial odour TMT (distance, water vs 1%)	Mice (OF 1)	Mus musculus	F	S	Captive	Stimulus presentation	Activity	N	N	Y	O	NA	Predator odour	M	Synthetic	Terrestrial	Historic	1	0	0	NA	N	Stimulus	N	549.231	NA	110.769	NA	80.692	NA	129.231	NA	Y	20	20	NA	NA	NA	NA	NA	NA	NA
	2928	12	Hacquemand, R.; Choffat, N.; Jacquot, L.; Brand, G.	2013	Comparison between low doses of TMT and cat odor exposure in anxiety- and fear-related behaviors in mice	Fig 2d	Mice respond to cat odour (distance, water vs cat)	Mice (OF 1)	Mus musculus	F	S	Captive	Stimulus presentation	Activity	N	N	Y	O	NA	Predator odour	M	Organic	Terrestrial	Historic	1	0	0	NA	N	Stimulus	N	636.923	NA	106.154	NA	80.692	NA	129.231	NA	Y	20	20	NA	NA	NA	NA	NA	NA	NA
	2928	13	Hacquemand, R.; Choffat, N.; Jacquot, L.; Brand, G.	2013	Comparison between low doses of TMT and cat odor exposure in anxiety- and fear-related behaviors in mice	Fig 2e	Mice respond to artificial odour TMT (distance to centre, water vs 1%)	Mice (OF 1)	Mus musculus	F	S	Captive	Stimulus presentation	Exploration	N	N	Y	O	NA	Predator odour	M	Synthetic	Terrestrial	Historic	1	0	0	NA	N	Stimulus	N	10.102	NA	0.878	NA	11.42	NA	0.878	NA	Y	20	20	NA	NA	NA	NA	NA	NA	NA
	2928	14	Hacquemand, R.; Choffat, N.; Jacquot, L.; Brand, G.	2013	Comparison between low doses of TMT and cat odor exposure in anxiety- and fear-related behaviors in mice	Fig 2e	Mice respond to cat odour (distance to centre, water vs cat)	Mice (OF 1)	Mus musculus	F	S	Captive	Stimulus presentation	Exploration	N	N	Y	O	NA	Predator odour	M	Organic	Terrestrial	Historic	1	0	0	NA	N	Stimulus	N	8.839	NA	1.318	NA	11.42	NA	0.878	NA	Y	20	20	NA	NA	NA	NA	NA	NA	NA
	2929	1	Hacquemand, R.; Jacquot, L.; Brand, G.	2010	Comparative fear-related behaviors to predator odors (TMT and natural fox feces) before and after intranasal ZnSO4 treatment in mice	Fig 2	Mice respond to artificial odour TMT (time in zone, session1 treatment vs control)	Mice (OF 1)	Mus musculus	F	S	Captive	Stimulus presentation	Exploration	N	N	Y	O	NA	Predator odour	M	Synthetic	Terrestrial	Historic	1	0	0	NA	N	Stimulus	N	46.893	NA	7.91	NA	15.819	NA	10.734	NA	Y	10	10	NA	NA	NA	NA	NA	NA	NA
	2929	2	Hacquemand, R.; Jacquot, L.; Brand, G.	2010	Comparative fear-related behaviors to predator odors (TMT and natural fox feces) before and after intranasal ZnSO4 treatment in mice	Fig 2	Mice respond to feces (time in zone, session1 treatment vs control)	Mice (OF 1)	Mus musculus	F	S	Captive	Stimulus presentation	Exploration	N	N	Y	O	NA	Predator odour	M	Organic	Terrestrial	Historic	1	0	0	NA	N	Stimulus	N	70.896	NA	14.925	NA	46.269	NA	11.194	NA	Y	10	10	NA	NA	NA	NA	NA	NA	NA
	2929	3	Hacquemand, R.; Jacquot, L.; Brand, G.	2010	Comparative fear-related behaviors to predator odors (TMT and natural fox feces) before and after intranasal ZnSO4 treatment in mice	Fig 3	Mice respond to artificial odour TMT (freezing duration, session1 treatment vs control)	Mice (OF 1)	Mus musculus	F	S	Captive	Stimulus presentation	Escape	N	N	Y	O	NA	Predator odour	M	Synthetic	Terrestrial	Historic	1	0	0	NA	N	Stimulus	N	0.766	NA	0.511	NA	8.277	NA	1.788	NA	Y	10	10	NA	NA	NA	NA	NA	NA	NA
	2929	4	Hacquemand, R.; Jacquot, L.; Brand, G.	2010	Comparative fear-related behaviors to predator odors (TMT and natural fox feces) before and after intranasal ZnSO4 treatment in mice	Fig 3	Mice respond to feces (freezing duration, session1 treatment vs control)	Mice (OF 1)	Mus musculus	F	S	Captive	Stimulus presentation	Escape	N	N	Y	O	NA	Predator odour	M	Organic	Terrestrial	Historic	1	0	0	NA	N	Stimulus	N	0	NA	0	NA	5.365	NA	1.022	NA	Y	10	10	NA	NA	NA	NA	NA	NA	NA
	2929	5	Hacquemand, R.; Jacquot, L.; Brand, G.	2010	Comparative fear-related behaviors to predator odors (TMT and natural fox feces) before and after intranasal ZnSO4 treatment in mice	Fig 4	Mice respond to artificial odour TMT (velocity, session1 treatment vs control)	Mice (OF 1)	Mus musculus	F	S	Captive	Stimulus presentation	Escape	N	N	Y	O	NA	Predator odour	M	Synthetic	Terrestrial	Historic	1	0	0	NA	N	Stimulus	N	6.698	NA	1.889	NA	3.057	NA	1.34	NA	Y	10	10	NA	NA	NA	NA	NA	NA	NA
	2929	6	Hacquemand, R.; Jacquot, L.; Brand, G.	2010	Comparative fear-related behaviors to predator odors (TMT and natural fox feces) before and after intranasal ZnSO4 treatment in mice	Fig 4	Mice respond to feces (velocity, session1 treatment vs control)	Mice (OF 1)	Mus musculus	F	S	Captive	Stimulus presentation	Escape	N	N	Y	O	NA	Predator odour	M	Organic	Terrestrial	Historic	1	0	0	NA	N	Stimulus	N	4.161	NA	1.062	NA	3.57	NA	0.856	NA	Y	10	10	NA	NA	NA	NA	NA	NA	NA
	2931	1	Hacquemand, R.; Pourie, G.; Jacquot, L.; Brand, G.	2010	Postnatal exposure to synthetic predator odor (TMT) induces quantitative modification in fear-related behaviors during adulthood without change in corticosterone levels	Fig 2a	Mice respond to artificial odour TMT (distance to odour, TMT vs control)	Mice(Crl:OF1)	Mus musculus	Both	S	Captive	Stimulus presentation	Exploration	N	N	Y	O	NA	Predator odour	M	Synthetic	Terrestrial	Historic	1	0	0	NA	N	Stimulus	N	8.721	NA	0.707	NA	10.135	NA	0.896	NA	Y	10	10	NA	NA	NA	NA	NA	NA	NA
	2931	2	Hacquemand, R.; Pourie, G.; Jacquot, L.; Brand, G.	2010	Postnatal exposure to synthetic predator odor (TMT) induces quantitative modification in fear-related behaviors during adulthood without change in corticosterone levels	Fig 2b	Mice respond to artificial odour TMT (velocity of movement, TMT vs control)	Mice(Crl:OF1)	Mus musculus	Both	S	Captive	Stimulus presentation	Activity	N	N	Y	O	NA	Predator odour	M	Synthetic	Terrestrial	Historic	1	0	0	NA	N	Stimulus	N	6.445	NA	1.528	NA	4.086	NA	1.329	NA	Y	10	10	NA	NA	NA	NA	NA	NA	NA
	2931	3	Hacquemand, R.; Pourie, G.; Jacquot, L.; Brand, G.	2010	Postnatal exposure to synthetic predator odor (TMT) induces quantitative modification in fear-related behaviors during adulthood without change in corticosterone levels	Fig 2c	Mice respond to artificial odour TMT (duration of immobility, TMT vs control)	Mice(Crl:OF1)	Mus musculus	Both	S	Captive	Stimulus presentation	Activity	N	N	Y	O	NA	Predator odour	M	Synthetic	Terrestrial	Historic	1	0	0	NA	N	Stimulus	N	21.837	NA	3.265	NA	34.286	NA	17.148	NA	Y	10	10	NA	NA	NA	NA	NA	NA	NA
	2931	4	Hacquemand, R.; Pourie, G.; Jacquot, L.; Brand, G.	2010	Postnatal exposure to synthetic predator odor (TMT) induces quantitative modification in fear-related behaviors during adulthood without change in corticosterone levels	Fig 2d	Mice respond to artificial odour TMT (duration of freezing, TMT vs control)	Mice(Crl:OF1)	Mus musculus	Both	S	Captive	Stimulus presentation	Escape	N	N	Y	O	NA	Predator odour	M	Synthetic	Terrestrial	Historic	1	0	0	NA	N	Stimulus	N	0	NA	0	NA	1.411	NA	1.337	NA	Y	10	10	NA	NA	NA	NA	NA	NA	NA
	2959	1	Hayes, R. A.; Nahrung, H. F.; Wilson, J. C.	2006	The response of native Australian rodents to predator odours varies seasonally: a by-product of life history variation?	Fig 2a Oct 2003	Melomys cervinipes respond to carpet python odour (visit rate, wallaby black vs python left right stripe)	Fawn-footed melomys	Melomys cervinipes	Both	S	Wild	Feeding station	Foraging	N	N	Y	O	NA	Faeces	M	Organic	Terrestrial	Native	1	NA	0	NA	N	Stimulus	N	1.274	NA	0.212	NA	0.961	NA	0.142	NA	Y	15	15	NA	NA	NA	NA	NA	NA	NA
	2959	2	Hayes, R. A.; Nahrung, H. F.; Wilson, J. C.	2006	The response of native Australian rodents to predator odours varies seasonally: a by-product of life history variation?	Fig 2a Oct 2003	Melomys cervinipes respond to quoll odour (visit rate, wallaby black vs quolll spots)	Fawn-footed melomys	Melomys cervinipes	Both	S	Wild	Feeding station	Foraging	N	N	Y	O	NA	Faeces	M	Organic	Terrestrial	Native	1	NA	0	NA	N	Stimulus	N	0.839	NA	0.081	NA	0.961	NA	0.142	NA	Y	15	15	NA	NA	NA	NA	NA	NA	NA
	2959	3	Hayes, R. A.; Nahrung, H. F.; Wilson, J. C.	2006	The response of native Australian rodents to predator odours varies seasonally: a by-product of life history variation?	Fig 2a Oct 2003	Melomys cervinipes respond to dingo odour (visit rate, wallaby black vs dingo vertical stripe)	Fawn-footed melomys	Melomys cervinipes	Both	S	Wild	Feeding station	Foraging	N	N	Y	O	NA	Faeces	L	Organic	Terrestrial	Native	1	NA	0	NA	N	Stimulus	N	1.082	NA	0.243	NA	0.961	NA	0.142	NA	Y	15	15	NA	NA	NA	NA	NA	NA	NA
	2959	4	Hayes, R. A.; Nahrung, H. F.; Wilson, J. C.	2006	The response of native Australian rodents to predator odours varies seasonally: a by-product of life history variation?	Fig 2a Oct 2003	Melomys cervinipes respond to tasmanian devil odour (visit rate, wallaby black vs devil white)	Fawn-footed melomys	Melomys cervinipes	Both	S	Wild	Feeding station	Foraging	N	N	Y	O	NA	Faeces	M	Organic	Terrestrial	Historic	1	NA	0	NA	N	Stimulus	N	1.254	NA	0.212	NA	0.961	NA	0.142	NA	Y	15	15	NA	NA	NA	NA	NA	NA	NA
	2959	5	Hayes, R. A.; Nahrung, H. F.; Wilson, J. C.	2006	The response of native Australian rodents to predator odours varies seasonally: a by-product of life history variation?	Figure 2a Oct 2003	Melomys cervinipes respond to fox odour (visit rate, wallaby black vs fox right left stripe)	Fawn-footed melomys	Melomys cervinipes	Both	S	Wild	Feeding station	Foraging	N	N	Y	O	NA	Faeces	M	Organic	Terrestrial	Novel	1	NA	0	NA	N	Stimulus	N	1.355	NA	0.192	NA	0.961	NA	0.142	NA	Y	15	15	NA	NA	NA	NA	NA	NA	NA
	2959	6	Hayes, R. A.; Nahrung, H. F.; Wilson, J. C.	2006	The response of native Australian rodents to predator odours varies seasonally: a by-product of life history variation?	Fig 2b Oct 2003	R. fuscipes respond to carpet python odour (visit rate, wallaby black vs python left right stripe)	Bush rats	Rattus fuscipes	Both	S	Wild	Feeding station	Foraging	N	N	Y	O	NA	Faeces	M	Organic	Terrestrial	Native	1	NA	0	NA	N	Stimulus	N	1.115	NA	0.266	NA	0.88	NA	0.143	NA	Y	15	15	NA	NA	NA	NA	NA	NA	NA
	2959	7	Hayes, R. A.; Nahrung, H. F.; Wilson, J. C.	2006	The response of native Australian rodents to predator odours varies seasonally: a by-product of life history variation?	Fig 2b Oct 2003	R. fuscipes respond to quoll odour (visit rate, wallaby black vs quoll spots)	Bush rats	Rattus fuscipes	Both	S	Wild	Feeding station	Foraging	N	N	Y	O	NA	Faeces	M	Organic	Terrestrial	Native	1	NA	0	NA	N	Stimulus	N	1.094	NA	0.205	NA	0.88	NA	0.143	NA	Y	15	15	NA	NA	NA	NA	NA	NA	NA
	2959	8	Hayes, R. A.; Nahrung, H. F.; Wilson, J. C.	2006	The response of native Australian rodents to predator odours varies seasonally: a by-product of life history variation?	Fig 2b October 2003	R. fuscipes respond to dingo odour (visit rate, wallaby black vs dingo vertical stripe)	Bush rats	Rattus fuscipes	Both	S	Wild	Feeding station	Foraging	N	N	Y	O	NA	Faeces	L	Organic	Terrestrial	Native	1	NA	0	NA	N	Stimulus	N	0.88	NA	0.317	NA	0.88	NA	0.143	NA	Y	15	15	NA	NA	NA	NA	NA	NA	NA
	2959	9	Hayes, R. A.; Nahrung, H. F.; Wilson, J. C.	2006	The response of native Australian rodents to predator odours varies seasonally: a by-product of life history variation?	Fig 2b Oct 2003	R. fuscipes respond to devil odour (visit rate, wallaby black vs devil white)	Bush rats	Rattus fuscipes	Both	S	Wild	Feeding station	Foraging	N	N	Y	O	NA	Faeces	M	Organic	Terrestrial	Historic	1	NA	0	NA	N	Stimulus	N	0.951	NA	0.092	NA	0.88	NA	0.143	NA	Y	15	15	NA	NA	NA	NA	NA	NA	NA
	2959	10	Hayes, R. A.; Nahrung, H. F.; Wilson, J. C.	2006	The response of native Australian rodents to predator odours varies seasonally: a by-product of life history variation?	Fig 2b Oct 2003	R. fuscipes respond to fox odour (visit rate, wallaby black vs fox right left stripe)	Bush rats	Rattus fuscipes	Both	S	Wild	Feeding station	Foraging	N	N	Y	O	NA	Faeces	M	Organic	Terrestrial	Novel	1	NA	0	NA	N	Stimulus	N	1.053	NA	0.225	NA	0.88	NA	0.143	NA	Y	15	15	NA	NA	NA	NA	NA	NA	NA
	2959	11	Hayes, R. A.; Nahrung, H. F.; Wilson, J. C.	2006	The response of native Australian rodents to predator odours varies seasonally: a by-product of life history variation?	Fig 2c Oct 2003	U. caudimaculatus respond to carpet python odour (visit rate, wallaby black vs python left right stripe)	Giant whitetailed rat	Uromys caudimaculatus	Both	S	Wild	Feeding station	Foraging	N	N	Y	O	NA	Faeces	M	Organic	Terrestrial	Native	1	NA	0	NA	N	Stimulus	N	0.778	NA	0.088	NA	1.07	NA	0.141	NA	Y	15	15	NA	NA	NA	NA	NA	NA	NA
	2959	12	Hayes, R. A.; Nahrung, H. F.; Wilson, J. C.	2006	The response of native Australian rodents to predator odours varies seasonally: a by-product of life history variation?	Fig 2c Oct 2003	U. caudimaculatus respond to quoll odour (visit rate, wallaby black vs quoll spot)	Giant whitetailed rat	Uromys caudimaculatus	Both	S	Wild	Feeding station	Foraging	N	N	Y	O	NA	Faeces	M	Organic	Terrestrial	Native	1	NA	0	NA	N	Stimulus	N	0.769	NA	0.088	NA	1.07	NA	0.141	NA	Y	15	15	NA	NA	NA	NA	NA	NA	NA
	2959	13	Hayes, R. A.; Nahrung, H. F.; Wilson, J. C.	2006	The response of native Australian rodents to predator odours varies seasonally: a by-product of life history variation?	Fig 2c Oct 2003	U. caudimaculatus respond to dingo odour (visit rate, wallaby black vs dingo vertical stripe)	Giant whitetailed rat	Uromys caudimaculatus	Both	S	Wild	Feeding station	Foraging	N	N	Y	O	NA	Faeces	L	Organic	Terrestrial	Native	1	NA	0	NA	N	Stimulus	N	0.619	NA	0.071	NA	1.07	NA	0.141	NA	Y	15	15	NA	NA	NA	NA	NA	NA	NA
	2959	14	Hayes, R. A.; Nahrung, H. F.; Wilson, J. C.	2006	The response of native Australian rodents to predator odours varies seasonally: a by-product of life history variation?	Fig 2c Oct 2003	U. caudimaculatus respond to devil odour (visit rate, wallaby black vs devil white)	Giant whitetailed rat	Uromys caudimaculatus	Both	S	Wild	Feeding station	Foraging	N	N	Y	O	NA	Faeces	M	Organic	Terrestrial	Historic	1	NA	0	NA	N	Stimulus	N	0.893	NA	0.124	NA	1.07	NA	0.141	NA	Y	15	15	NA	NA	NA	NA	NA	NA	NA
	2959	15	Hayes, R. A.; Nahrung, H. F.; Wilson, J. C.	2006	The response of native Australian rodents to predator odours varies seasonally: a by-product of life history variation?	Fig 2c Oct 2003	U. caudimaculatus respond to fox odour (visit rate, wallaby black vs fox right left stripe)	Giant whitetailed rat	Uromys caudimaculatus	Both	S	Wild	Feeding station	Foraging	N	N	Y	O	NA	Faeces	M	Organic	Terrestrial	Novel	1	NA	0	NA	N	Stimulus	N	0.769	NA	0.071	NA	1.07	NA	0.141	NA	Y	15	15	NA	NA	NA	NA	NA	NA	NA
	2969	1	Heale, V. R.; Vanderwolf, C. H.	1994	Toluene and weasel (2-propylthietane) odors suppress feeding in the rat	Table 1	Rats respond to weasel odour (pellets eaten, treated vs untreated)	Long Evans rats	Rattus norvegicus	M	S	Captive	Giving up density	Foraging	N	N	Y	O	NA	Predator odour	S	Organic	Terrestrial	Historic	1	0	0	N	N	Stimulus	N	16.6	NA	4.9	NA	35.6	NA	4.1	NA	Y	18	18	NA	NA	NA	NA	NA	NA	NA
	2974	1	Hebb, A. L. O.; Zacharko, R. M.; Gauthier, M.; Trudel, F.; Laforest, S.; Drolet, G.	2004	Brief exposure to predator odor and resultant anxiety enhances mesocorticolimbic activity and enkephalin expression in CD-1 mice	Fig 3a	Mice respond to artificial odour TMT (cloth contacts, TMT white vs saline black)	Mice (CD-1)	Mus musculus	M	S	Captive	Stimulus presentation	Exploration	N	N	Y	O	NA	Predator odour	M	Synthetic	Terrestrial	Historic	1	0	0	N	N	Stimulus	N	3.843	NA	0.496	NA	25.901	NA	0.992	NA	Y	57	54	NA	NA	NA	NA	NA	NA	NA
	2974	2	Hebb, A. L. O.; Zacharko, R. M.; Gauthier, M.; Trudel, F.; Laforest, S.; Drolet, G.	2004	Brief exposure to predator odor and resultant anxiety enhances mesocorticolimbic activity and enkephalin expression in CD-1 mice	Fig 3a	Mice respond to artificial odour TMT (freezing, TMT white vs saline black)	Mice (CD-1)	Mus musculus	M	S	Captive	Stimulus presentation	Escape	N	N	Y	O	NA	Predator odour	M	Synthetic	Terrestrial	Historic	1	0	0	N	N	Stimulus	N	6.446	NA	0.248	NA	0	NA	0	NA	Y	57	54	NA	NA	NA	NA	NA	NA	NA
	2974	3	Hebb, A. L. O.; Zacharko, R. M.; Gauthier, M.; Trudel, F.; Laforest, S.; Drolet, G.	2004	Brief exposure to predator odor and resultant anxiety enhances mesocorticolimbic activity and enkephalin expression in CD-1 mice	Fig 3a	Mice respond to artificial odour TMT (defensive burying, TMT white vs saline black)	Mice (CD-1)	Mus musculus	M	S	Captive	Stimulus presentation	Activity	N	N	Y	O	NA	Predator odour	M	Synthetic	Terrestrial	Historic	1	0	0	N	N	Stimulus	N	18.595	NA	1.736	NA	1.488	NA	0	NA	Y	57	54	NA	NA	NA	NA	NA	NA	NA
	2974	4	Hebb, A. L. O.; Zacharko, R. M.; Gauthier, M.; Trudel, F.; Laforest, S.; Drolet, G.	2004	Brief exposure to predator odor and resultant anxiety enhances mesocorticolimbic activity and enkephalin expression in CD-1 mice	Fig 3a	Mice respond to artificial odour TMT (grooming, TMT white vs saline black)	Mice (CD-1)	Mus musculus	M	S	Captive	Stimulus presentation	Other	N	N	Y	O	NA	Predator odour	M	Synthetic	Terrestrial	Historic	1	0	0	N	N	Stimulus	N	1.736	NA	0	NA	2.975	NA	0	NA	Y	57	54	NA	NA	NA	NA	NA	NA	NA
	2974	5	Hebb, A. L. O.; Zacharko, R. M.; Gauthier, M.; Trudel, F.; Laforest, S.; Drolet, G.	2004	Brief exposure to predator odor and resultant anxiety enhances mesocorticolimbic activity and enkephalin expression in CD-1 mice	Fig 3a	Mice respond to artificial odour TMT (digging, TMT white vs saline black)	Mice (CD-1)	Mus musculus	M	S	Captive	Stimulus presentation	Activity	N	N	Y	O	NA	Predator odour	M	Synthetic	Terrestrial	Historic	1	0	0	N	N	Stimulus	N	17.107	NA	0.372	NA	20.083	NA	0.372	NA	Y	57	54	NA	NA	NA	NA	NA	NA	NA
	2974	6	Hebb, A. L. O.; Zacharko, R. M.; Gauthier, M.; Trudel, F.; Laforest, S.; Drolet, G.	2004	Brief exposure to predator odor and resultant anxiety enhances mesocorticolimbic activity and enkephalin expression in CD-1 mice	Fig 3b	Mice respond to artificial odour TMT (rearing, TMT vs saline)	Mice (CD-1)	Mus musculus	M	S	Captive	Stimulus presentation	Vigilance	N	N	Y	O	NA	Predator odour	M	Synthetic	Terrestrial	Historic	1	0	0	N	N	Stimulus	N	46.528	NA	1.736	NA	83.681	NA	2.431	NA	Y	57	54	NA	NA	NA	NA	NA	NA	NA
	2976	1	Hegab, I. M.; Jin, Y.; Ye, M.; Wang, A.; Yin, B.; Yang, S.; Wei, W.	2014	Defensive responses of Brandt's voles (Lasiopodomys brandtii) to stored cat feces	Fig 2	Brandts voles respond to cat feces (avoidance behaviour, control vs first day)	Brandt's voles	Lasiopodomys brandtii	Both	S	Wild	Stimulus presentation	Activity	N	N	Y	O	NA	Faeces	M	Organic	Terrestrial	Native	1	0	0	N	N	Stimulus	N	22.892	NA	2.822	NA	8.571	NA	1.882	NA	Y	20	20	NA	NA	NA	NA	NA	NA	NA
	2976	2	Hegab, I. M.; Jin, Y.; Ye, M.; Wang, A.; Yin, B.; Yang, S.; Wei, W.	2014	Defensive responses of Brandt's voles (Lasiopodomys brandtii) to stored cat feces	Fig 2	Brandts voles respond to cat feces (jumping behaviour, control vs first day)	Brandt's voles	Lasiopodomys brandtii	Both	S	Wild	Stimulus presentation	Activity	N	N	Y	O	NA	Faeces	M	Organic	Terrestrial	Native	1	0	0	N	N	Stimulus	N	55.338	NA	23.716	NA	12.77	NA	2.432	NA	Y	20	20	NA	NA	NA	NA	NA	NA	NA
	2976	3	Hegab, I. M.; Jin, Y.; Ye, M.; Wang, A.; Yin, B.; Yang, S.; Wei, W.	2014	Defensive responses of Brandt's voles (Lasiopodomys brandtii) to stored cat feces	Fig 2	Brandts voles respond to cat feces (contact behaviour, control vs first day)	Brandt's voles	Lasiopodomys brandtii	Both	S	Wild	Stimulus presentation	Exploration	N	N	Y	O	NA	Faeces	M	Organic	Terrestrial	Native	1	0	0	N	N	Stimulus	N	5.851	NA	0.532	NA	21.809	NA	5.532	NA	Y	20	20	NA	NA	NA	NA	NA	NA	NA
	2976	4	Hegab, I. M.; Jin, Y.; Ye, M.; Wang, A.; Yin, B.; Yang, S.; Wei, W.	2014	Defensive responses of Brandt's voles (Lasiopodomys brandtii) to stored cat feces	Fig 2	Brandts voles respond to cat feces (concealing behaviour, control vs first day)	Brandt's voles	Lasiopodomys brandtii	Both	S	Wild	Stimulus presentation	Vigilance	N	N	Y	O	NA	Faeces	M	Organic	Terrestrial	Native	1	0	0	N	N	Stimulus	N	234.409	NA	26.882	NA	158.065	NA	13.978	NA	Y	20	20	NA	NA	NA	NA	NA	NA	NA
	2976	5	Hegab, I. M.; Jin, Y.; Ye, M.; Wang, A.; Yin, B.; Yang, S.; Wei, W.	2014	Defensive responses of Brandt's voles (Lasiopodomys brandtii) to stored cat feces	Fig 2	Brandts voles respond to cat feces (freezing behaviour, control vs first day)	Brandt's voles	Lasiopodomys brandtii	Both	S	Wild	Stimulus presentation	Escape	N	N	Y	O	NA	Faeces	M	Organic	Terrestrial	Native	1	0	0	N	N	Stimulus	N	13.724	NA	4	NA	2	NA	0.897	NA	Y	20	20	NA	NA	NA	NA	NA	NA	NA
	2976	6	Hegab, I. M.; Jin, Y.; Ye, M.; Wang, A.; Yin, B.; Yang, S.; Wei, W.	2014	Defensive responses of Brandt's voles (Lasiopodomys brandtii) to stored cat feces	Fig 2	Brandts voles respond to cat feces (locomotion behaviour, control vs first day)	Brandt's voles	Lasiopodomys brandtii	Both	S	Wild	Stimulus presentation	Activity	N	N	Y	O	NA	Faeces	M	Organic	Terrestrial	Native	1	0	0	N	N	Stimulus	N	100	NA	9.032	NA	100.645	NA	10.968	NA	Y	20	20	NA	NA	NA	NA	NA	NA	NA
	2976	7	Hegab, I. M.; Jin, Y.; Ye, M.; Wang, A.; Yin, B.; Yang, S.; Wei, W.	2014	Defensive responses of Brandt's voles (Lasiopodomys brandtii) to stored cat feces	Fig 2	Brandts voles respond to cat feces (head out behaviour, control vs first day)	Brandt's voles	Lasiopodomys brandtii	Both	S	Wild	Stimulus presentation	Vigilance	N	N	Y	O	NA	Faeces	M	Organic	Terrestrial	Native	1	0	0	N	N	Stimulus	N	6.306	NA	1.653	NA	5.694	NA	2.388	NA	Y	20	20	NA	NA	NA	NA	NA	NA	NA
	2976	8	Hegab, I. M.; Jin, Y.; Ye, M.; Wang, A.; Yin, B.; Yang, S.; Wei, W.	2014	Defensive responses of Brandt's voles (Lasiopodomys brandtii) to stored cat feces	Fig 2	Brandts voles respond to cat feces (vigilant rearing behaviour, control vs first day)	Brandt's voles	Lasiopodomys brandtii	Both	S	Wild	Stimulus presentation	Vigilance	N	N	Y	O	NA	Faeces	M	Organic	Terrestrial	Native	1	0	0	N	N	Stimulus	N	38.265	NA	7.313	NA	18.878	NA	6.122	NA	Y	20	20	NA	NA	NA	NA	NA	NA	NA
	2979	1	Hegab, I. M.; Wang, A.; Yin, B.; Yang, S.; Wanhong, W.	2014	Behavioral and neuroendocrine response of Brandt's voles, Lasiopodomys brandtii, to odors of different species	Fig 2	Brandts voles respond to weasel odour (avoidance, weasel vs distilled water)	Brandt's voles	Lasiopodomys brandtii	Both	S	Wild	Stimulus presentation	Exploration	N	N	Y	O	NA	Faeces	M	Organic	Terrestrial	Native	1	0	0	N	N	Stimulus	N	16.892	NA	3.378	NA	8.378	NA	1.892	NA	Y	20	20	NA	NA	NA	NA	NA	NA	NA
	2979	2	Hegab, I. M.; Wang, A.; Yin, B.; Yang, S.; Wanhong, W.	2014	Behavioral and neuroendocrine response of Brandt's voles, Lasiopodomys brandtii, to odors of different species	Fig 2	Brandts voles respond to cat odour (avoidance, cat vs distilled water)	Brandt's voles	Lasiopodomys brandtii	Both	S	Wild	Stimulus presentation	Exploration	N	N	Y	O	NA	Faeces	M	Organic	Terrestrial	Native	1	0	0	N	N	Stimulus	N	22.703	NA	2.568	NA	8.378	NA	1.892	NA	Y	20	20	NA	NA	NA	NA	NA	NA	NA
	2979	3	Hegab, I. M.; Wang, A.; Yin, B.; Yang, S.; Wanhong, W.	2014	Behavioral and neuroendocrine response of Brandt's voles, Lasiopodomys brandtii, to odors of different species	Fug 2	Brandts voles respond to snake odour (avoidance, snake vs distilled water)	Brandt's voles	Lasiopodomys brandtii	Both	S	Wild	Stimulus presentation	Exploration	N	N	Y	O	NA	Faeces	M	Organic	Terrestrial	Native	1	0	0	N	N	Stimulus	N	14.595	NA	2.838	NA	8.378	NA	1.892	NA	Y	20	20	NA	NA	NA	NA	NA	NA	NA
	2979	4	Hegab, I. M.; Wang, A.; Yin, B.; Yang, S.; Wanhong, W.	2014	Behavioral and neuroendocrine response of Brandt's voles, Lasiopodomys brandtii, to odors of different species	Fig 2	Brandts voles respond to weasel odour (jumping, weasel vs distilled water)	Brandt's voles	Lasiopodomys brandtii	Both	S	Wild	Stimulus presentation	Activity	N	N	Y	O	NA	Faeces	M	Organic	Terrestrial	Native	1	0	0	N	N	Stimulus	N	42.377	NA	12.511	NA	13.722	NA	3.632	NA	Y	20	20	NA	NA	NA	NA	NA	NA	NA
	2979	5	Hegab, I. M.; Wang, A.; Yin, B.; Yang, S.; Wanhong, W.	2014	Behavioral and neuroendocrine response of Brandt's voles, Lasiopodomys brandtii, to odors of different species	Fig 2	Brandts voles respond to cat odour (jumping, cat vs distilled water)	Brandt's voles	Lasiopodomys brandtii	Both	S	Wild	Stimulus presentation	Activity	N	N	Y	O	NA	Faeces	M	Organic	Terrestrial	Native	1	0	0	N	N	Stimulus	N	54.081	NA	24.619	NA	13.722	NA	3.632	NA	Y	20	20	NA	NA	NA	NA	NA	NA	NA
	2979	6	Hegab, I. M.; Wang, A.; Yin, B.; Yang, S.; Wanhong, W.	2014	Behavioral and neuroendocrine response of Brandt's voles, Lasiopodomys brandtii, to odors of different species	Fig 2	Brandts voles respond to snake odour (jumping, snake vs distilled water)	Brandt's voles	Lasiopodomys brandtii	Both	S	Wild	Stimulus presentation	Activity	N	N	Y	O	NA	Faeces	M	Organic	Terrestrial	Native	1	0	0	N	N	Stimulus	N	52.466	NA	18.565	NA	13.722	NA	3.632	NA	Y	20	20	NA	NA	NA	NA	NA	NA	NA
	2979	7	Hegab, I. M.; Wang, A.; Yin, B.; Yang, S.; Wanhong, W.	2014	Behavioral and neuroendocrine response of Brandt's voles, Lasiopodomys brandtii, to odors of different species	Fig 2	Brandts voles respond to weasel odour (contact, weasel vs distilled water)	Brandt's voles	Lasiopodomys brandtii	Both	S	Wild	Stimulus presentation	Exploration	N	N	Y	O	NA	Faeces	M	Organic	Terrestrial	Native	1	0	0	N	N	Stimulus	N	7.156	NA	1.468	NA	21.468	NA	5.505	NA	Y	20	20	NA	NA	NA	NA	NA	NA	NA
	2979	8	Hegab, I. M.; Wang, A.; Yin, B.; Yang, S.; Wanhong, W.	2014	Behavioral and neuroendocrine response of Brandt's voles, Lasiopodomys brandtii, to odors of different species	Fig 2	Brandts voles respond to cat odour (contact, cat vs distilled water)	Brandt's voles	Lasiopodomys brandtii	Both	S	Wild	Stimulus presentation	Exploration	N	N	Y	O	NA	Faeces	M	Organic	Terrestrial	Native	1	0	0	N	N	Stimulus	N	11.193	NA	2.202	NA	21.468	NA	5.505	NA	Y	20	20	NA	NA	NA	NA	NA	NA	NA
	2979	9	Hegab, I. M.; Wang, A.; Yin, B.; Yang, S.; Wanhong, W.	2014	Behavioral and neuroendocrine response of Brandt's voles, Lasiopodomys brandtii, to odors of different species	Fig 2	Brandts voles respond to snake odour (contact, snake vs distilled water)	Brandt's voles	Lasiopodomys brandtii	Both	S	Wild	Stimulus presentation	Exploration	N	N	Y	O	NA	Faeces	M	Organic	Terrestrial	Native	1	0	0	N	N	Stimulus	N	12.294	NA	2.202	NA	21.468	NA	5.505	NA	Y	20	20	NA	NA	NA	NA	NA	NA	NA
	2979	10	Hegab, I. M.; Wang, A.; Yin, B.; Yang, S.; Wanhong, W.	2014	Behavioral and neuroendocrine response of Brandt's voles, Lasiopodomys brandtii, to odors of different species	Fig 2	Brandts voles respond to weasel odour (concealing, weasel vs distilled water)	Brandt's voles	Lasiopodomys brandtii	Both	S	Wild	Stimulus presentation	Vigilance	N	N	Y	O	NA	Faeces	M	Organic	Terrestrial	Native	1	0	0	N	N	Stimulus	N	322.936	NA	31.193	NA	163.303	NA	31.193	NA	Y	20	20	NA	NA	NA	NA	NA	NA	NA
	2979	11	Hegab, I. M.; Wang, A.; Yin, B.; Yang, S.; Wanhong, W.	2014	Behavioral and neuroendocrine response of Brandt's voles, Lasiopodomys brandtii, to odors of different species	Fig 2	Brandts voles respond to cat odour (concealing, cat vs distilled water)	Brandt's voles	Lasiopodomys brandtii	Both	S	Wild	Stimulus presentation	Vigilance	N	N	Y	O	NA	Faeces	M	Organic	Terrestrial	Native	1	0	0	N	N	Stimulus	N	185.321	NA	29.358	NA	163.303	NA	31.193	NA	Y	20	20	NA	NA	NA	NA	NA	NA	NA
	2979	12	Hegab, I. M.; Wang, A.; Yin, B.; Yang, S.; Wanhong, W.	2014	Behavioral and neuroendocrine response of Brandt's voles, Lasiopodomys brandtii, to odors of different species	Fig 2	Brandts voles respond to snake odour (concealing, snake vs distilled water)	Brandt's voles	Lasiopodomys brandtii	Both	S	Wild	Stimulus presentation	Vigilance	N	N	Y	O	NA	Faeces	M	Organic	Terrestrial	Native	1	0	0	N	N	Stimulus	N	240.367	NA	31.193	NA	163.303	NA	31.193	NA	Y	20	20	NA	NA	NA	NA	NA	NA	NA
	2979	13	Hegab, I. M.; Wang, A.; Yin, B.; Yang, S.; Wanhong, W.	2014	Behavioral and neuroendocrine response of Brandt's voles, Lasiopodomys brandtii, to odors of different species	Fig 2	Brandts voles respond to weasel odour (freezing, weasel vs distilled water)	Brandt's voles	Lasiopodomys brandtii	Both	S	Wild	Stimulus presentation	Escape	N	N	Y	O	NA	Faeces	M	Organic	Terrestrial	Native	1	0	0	N	N	Stimulus	N	7.589	NA	2.857	NA	2.054	NA	1.071	NA	Y	20	20	NA	NA	NA	NA	NA	NA	NA
	2979	14	Hegab, I. M.; Wang, A.; Yin, B.; Yang, S.; Wanhong, W.	2014	Behavioral and neuroendocrine response of Brandt's voles, Lasiopodomys brandtii, to odors of different species	Fig 2	Brandts voles respond to cat odour (freezing, cat vs distilled water)	Brandt's voles	Lasiopodomys brandtii	Both	S	Wild	Stimulus presentation	Escape	N	N	Y	O	NA	Faeces	M	Organic	Terrestrial	Native	1	0	0	N	N	Stimulus	N	13.571	NA	3.929	NA	2.054	NA	1.071	NA	Y	20	20	NA	NA	NA	NA	NA	NA	NA
	2979	15	Hegab, I. M.; Wang, A.; Yin, B.; Yang, S.; Wanhong, W.	2014	Behavioral and neuroendocrine response of Brandt's voles, Lasiopodomys brandtii, to odors of different species	Fig 2	Brandts voles respond to snake odour (freezing, snake vs distilled water)	Brandt's voles	Lasiopodomys brandtii	Both	S	Wild	Stimulus presentation	Escape	N	N	Y	O	NA	Faeces	M	Organic	Terrestrial	Native	1	0	0	N	N	Stimulus	N	0.982	NA	0.268	NA	2.054	NA	1.071	NA	Y	20	20	NA	NA	NA	NA	NA	NA	NA
	2979	16	Hegab, I. M.; Wang, A.; Yin, B.; Yang, S.; Wanhong, W.	2014	Behavioral and neuroendocrine response of Brandt's voles, Lasiopodomys brandtii, to odors of different species	Fig 2b	Brandts voles respond to weasel odour (grooming, weasel vs distilled water)	Brandt's voles	Lasiopodomys brandtii	Both	S	Wild	Stimulus presentation	Other	N	N	Y	O	NA	Faeces	M	Organic	Terrestrial	Native	1	0	0	N	N	Stimulus	N	10.096	NA	3.125	NA	18.269	NA	2.163	NA	Y	20	20	NA	NA	NA	NA	NA	NA	NA
	2979	17	Hegab, I. M.; Wang, A.; Yin, B.; Yang, S.; Wanhong, W.	2014	Behavioral and neuroendocrine response of Brandt's voles, Lasiopodomys brandtii, to odors of different species	Fig 2b	Brandts voles respond to cat odour (grooming, cat vs distilled water)	Brandt's voles	Lasiopodomys brandtii	Both	S	Wild	Stimulus presentation	Other	N	N	Y	O	NA	Faeces	M	Organic	Terrestrial	Native	1	0	0	N	N	Stimulus	N	41.857	NA	2.885	NA	18.269	NA	2.163	NA	Y	20	20	NA	NA	NA	NA	NA	NA	NA
	2979	18	Hegab, I. M.; Wang, A.; Yin, B.; Yang, S.; Wanhong, W.	2014	Behavioral and neuroendocrine response of Brandt's voles, Lasiopodomys brandtii, to odors of different species	Fig 2b	Brandts voles respond to snake odour (grooming, snake vs distilled water)	Brandt's voles	Lasiopodomys brandtii	Both	S	Wild	Stimulus presentation	Other	N	N	Y	O	NA	Faeces	M	Organic	Terrestrial	Native	1	0	0	N	N	Stimulus	N	25	NA	3.365	NA	18.269	NA	2.163	NA	Y	20	20	NA	NA	NA	NA	NA	NA	NA
	2979	19	Hegab, I. M.; Wang, A.; Yin, B.; Yang, S.; Wanhong, W.	2014	Behavioral and neuroendocrine response of Brandt's voles, Lasiopodomys brandtii, to odors of different species	Fig 2	Brandts voles respond to weasel odour (locomotion, weasel vs distilled water)	Brandt's voles	Lasiopodomys brandtii	Both	S	Wild	Stimulus presentation	Activity	N	N	Y	O	NA	Faeces	M	Organic	Terrestrial	Native	1	0	0	N	N	Stimulus	N	80.182	NA	11.455	NA	101.818	NA	10.182	NA	Y	20	20	NA	NA	NA	NA	NA	NA	NA
	2979	20	Hegab, I. M.; Wang, A.; Yin, B.; Yang, S.; Wanhong, W.	2014	Behavioral and neuroendocrine response of Brandt's voles, Lasiopodomys brandtii, to odors of different species	Fig 2	Brandts voles respond to cat odour (locomotion, cat vs distilled water)	Brandt's voles	Lasiopodomys brandtii	Both	S	Wild	Stimulus presentation	Activity	N	N	Y	O	NA	Faeces	M	Organic	Terrestrial	Native	1	0	0	N	N	Stimulus	N	99.273	NA	10.818	NA	101.818	NA	10.182	NA	Y	20	20	NA	NA	NA	NA	NA	NA	NA
	2979	21	Hegab, I. M.; Wang, A.; Yin, B.; Yang, S.; Wanhong, W.	2014	Behavioral and neuroendocrine response of Brandt's voles, Lasiopodomys brandtii, to odors of different species	Fig 2	Brandts voles respond to snake odour (locomotion, snake vs distilled water)	Brandt's voles	Lasiopodomys brandtii	Both	S	Wild	Stimulus presentation	Activity	N	N	Y	O	NA	Faeces	M	Organic	Terrestrial	Native	1	0	0	N	N	Stimulus	N	103.091	NA	12.091	NA	101.818	NA	10.182	NA	Y	20	20	NA	NA	NA	NA	NA	NA	NA
	2979	22	Hegab, I. M.; Wang, A.; Yin, B.; Yang, S.; Wanhong, W.	2014	Behavioral and neuroendocrine response of Brandt's voles, Lasiopodomys brandtii, to odors of different species	Fig 2	Brandts voles respond to weasel odour (head out, weasel vs distilled water)	Brandt's voles	Lasiopodomys brandtii	Both	S	Wild	Stimulus presentation	Vigilance	N	N	Y	O	NA	Faeces	M	Organic	Terrestrial	Native	1	0	0	N	N	Stimulus	N	3.634	NA	1.099	NA	5.831	NA	1.014	NA	Y	20	20	NA	NA	NA	NA	NA	NA	NA
	2979	23	Hegab, I. M.; Wang, A.; Yin, B.; Yang, S.; Wanhong, W.	2014	Behavioral and neuroendocrine response of Brandt's voles, Lasiopodomys brandtii, to odors of different species	Fig 2	Brandts voles respond to cat odour (head out, cat vs distilled water)	Brandt's voles	Lasiopodomys brandtii	Both	S	Wild	Stimulus presentation	Vigilance	N	N	Y	O	NA	Faeces	M	Organic	Terrestrial	Native	1	0	0	N	N	Stimulus	N	6.211	NA	1.606	NA	5.831	NA	1.014	NA	Y	20	20	NA	NA	NA	NA	NA	NA	NA
	2979	24	Hegab, I. M.; Wang, A.; Yin, B.; Yang, S.; Wanhong, W.	2014	Behavioral and neuroendocrine response of Brandt's voles, Lasiopodomys brandtii, to odors of different species	Fig 2	Brandts voles respond to snake odour (head out, snake vs distilled water)	Brandt's voles	Lasiopodomys brandtii	Both	S	Wild	Stimulus presentation	Vigilance	N	N	Y	O	NA	Faeces	M	Organic	Terrestrial	Native	1	0	0	N	N	Stimulus	N	4.141	NA	1.183	NA	5.831	NA	1.014	NA	Y	20	20	NA	NA	NA	NA	NA	NA	NA
	2979	25	Hegab, I. M.; Wang, A.; Yin, B.; Yang, S.; Wanhong, W.	2014	Behavioral and neuroendocrine response of Brandt's voles, Lasiopodomys brandtii, to odors of different species	Fig 2	Brandts voles respond to weasel odour (vigilance rearing, weasel vs distilled water)	Brandt's voles	Lasiopodomys brandtii	Both	S	Wild	Stimulus presentation	Vigilance	N	N	Y	O	NA	Faeces	M	Organic	Terrestrial	Native	1	0	0	N	N	Stimulus	N	24.318	NA	6.591	NA	18.864	NA	6.136	NA	Y	20	20	NA	NA	NA	NA	NA	NA	NA
	2979	26	Hegab, I. M.; Wang, A.; Yin, B.; Yang, S.; Wanhong, W.	2014	Behavioral and neuroendocrine response of Brandt's voles, Lasiopodomys brandtii, to odors of different species	Fig 2	Brandts voles respond to cat odour (vigilance rearing, cat vs distilled water)	Brandt's voles	Lasiopodomys brandtii	Both	S	Wild	Stimulus presentation	Vigilance	N	N	Y	O	NA	Faeces	M	Organic	Terrestrial	Native	1	0	0	N	N	Stimulus	N	38.409	NA	7.5	NA	18.864	NA	6.136	NA	Y	20	20	NA	NA	NA	NA	NA	NA	NA
	2979	27	Hegab, I. M.; Wang, A.; Yin, B.; Yang, S.; Wanhong, W.	2014	Behavioral and neuroendocrine response of Brandt's voles, Lasiopodomys brandtii, to odors of different species	Fig 2	Brandts voles respond to snake odour (vigilance rearing, snake vs distilled water)	Brandt's voles	Lasiopodomys brandtii	Both	S	Wild	Stimulus presentation	Vigilance	N	N	Y	O	NA	Faeces	M	Organic	Terrestrial	Native	1	0	0	N	N	Stimulus	N	29.773	NA	6.136	NA	18.864	NA	6.136	NA	Y	20	20	NA	NA	NA	NA	NA	NA	NA
	2983	1	Heise-Pavlov, S.; Bradley, A.	2021	When ancestry haunts-can evolutionary links to ancestors affect vulnerability of Australian prey to introduced predators? A preliminary study	Table 5	Tree kangaroos respond to dingo facel odour (vigilance, dingo vs lavender)	Lumholtz’ tree-kangaroo	Dendrolagus lumholtzi	Both	M	Captive	Stimulus presentation	Vigilance	N	N	Y	O	NA	Faeces	L	Organic	Terrestrial	Native	1	4	0	N	N	Stimulus	N	0.25	NA	0.045	NA	0.134	NA	0.022	NA	Y	12	17	NA	NA	NA	NA	NA	NA	NA
	2983	2	Heise-Pavlov, S.; Bradley, A.	2021	When ancestry haunts-can evolutionary links to ancestors affect vulnerability of Australian prey to introduced predators? A preliminary study	Table 5	Tree kangaroos respond to dog facel odour (vigilance, dog vs lavender)	Lumholtz’ tree-kangaroo	Dendrolagus lumholtzi	Both	M	Captive	Stimulus presentation	Vigilance	N	N	Y	O	NA	Faeces	L	Organic	Terrestrial	Introduced	1	4	0	N	N	Stimulus	N	0.27	NA	0.03	NA	0.134	NA	0.022	NA	Y	13	17	NA	NA	NA	NA	NA	NA	NA
	2983	3	Heise-Pavlov, S.; Bradley, A.	2021	When ancestry haunts-can evolutionary links to ancestors affect vulnerability of Australian prey to introduced predators? A preliminary study	Table 5	Tree kangaroos respond to python facel odour (vigilance, python vs lavender)	Lumholtz’ tree-kangaroo	Dendrolagus lumholtzi	Both	M	Captive	Stimulus presentation	Vigilance	N	N	Y	O	NA	Faeces	S	Organic	Terrestrial	Native	1	4	0	N	N	Stimulus	N	0.191	NA	0.044	NA	0.134	NA	0.022	NA	Y	14	17	NA	NA	NA	NA	NA	NA	NA
	2983	4	Heise-Pavlov, S.; Bradley, A.	2021	When ancestry haunts-can evolutionary links to ancestors affect vulnerability of Australian prey to introduced predators? A preliminary study	Table 5	Tree kangaroos respond to devil facel odour (vigilance, devil vs lavender)	Lumholtz’ tree-kangaroo	Dendrolagus lumholtzi	Both	M	Captive	Stimulus presentation	Vigilance	N	N	Y	O	NA	Faeces	S	Organic	Terrestrial	Native	1	4	0	N	N	Stimulus	N	0.333	NA	0.04	NA	0.134	NA	0.022	NA	Y	17	17	NA	NA	NA	NA	NA	NA	NA
	2983	5	Heise-Pavlov, S.; Bradley, A.	2021	When ancestry haunts-can evolutionary links to ancestors affect vulnerability of Australian prey to introduced predators? A preliminary study	Table 5	Tree kangaroos respond to dingo facel odour (comfort behaviours, dingo vs lavender)	Lumholtz’ tree-kangaroo	Dendrolagus lumholtzi	Both	M	Captive	Stimulus presentation	Other	N	N	Y	O	NA	Faeces	L	Organic	Terrestrial	Native	1	4	0	N	N	Stimulus	N	0.533	NA	0.06	NA	0.757	NA	0.038	NA	Y	12	17	NA	NA	NA	NA	NA	NA	NA
	2983	6	Heise-Pavlov, S.; Bradley, A.	2021	When ancestry haunts-can evolutionary links to ancestors affect vulnerability of Australian prey to introduced predators? A preliminary study	Table 5	Tree kangaroos respond to dog facel odour (comfort behaviours, dog vs lavender)	Lumholtz’ tree-kangaroo	Dendrolagus lumholtzi	Both	M	Captive	Stimulus presentation	Other	N	N	Y	O	NA	Faeces	L	Organic	Terrestrial	Introduced	1	4	0	N	N	Stimulus	N	0.457	NA	0.055	NA	0.757	NA	0.038	NA	Y	14	17	NA	NA	NA	NA	NA	NA	NA
	2983	7	Heise-Pavlov, S.; Bradley, A.	2021	When ancestry haunts-can evolutionary links to ancestors affect vulnerability of Australian prey to introduced predators? A preliminary study	Table 5	Tree kangaroos respond to python facel odour (comfort behaviours, python vs lavender)	Lumholtz’ tree-kangaroo	Dendrolagus lumholtzi	Both	M	Captive	Stimulus presentation	Other	N	N	Y	O	NA	Faeces	S	Organic	Terrestrial	Native	1	4	0	N	N	Stimulus	N	0.516	NA	0.091	NA	0.757	NA	0.038	NA	Y	14	17	NA	NA	NA	NA	NA	NA	NA
	2983	8	Heise-Pavlov, S.; Bradley, A.	2021	When ancestry haunts-can evolutionary links to ancestors affect vulnerability of Australian prey to introduced predators? A preliminary study	Table 5	Tree kangaroos respond to devil facel odour (comfort behaviours, devil vs lavender)	Lumholtz’ tree-kangaroo	Dendrolagus lumholtzi	Both	M	Captive	Stimulus presentation	Other	N	N	Y	O	NA	Faeces	S	Organic	Terrestrial	Native	1	4	0	N	N	Stimulus	N	0.29	NA	0.049	NA	0.757	NA	0.038	NA	Y	17	17	NA	NA	NA	NA	NA	NA	NA
	2983	9	Heise-Pavlov, S.; Bradley, A.	2021	When ancestry haunts-can evolutionary links to ancestors affect vulnerability of Australian prey to introduced predators? A preliminary study	Table 5	Tree kangaroos respond to dingo facel odour (freezing, dingo vs lavender)	Lumholtz’ tree-kangaroo	Dendrolagus lumholtzi	Both	M	Captive	Stimulus presentation	Escape	N	N	Y	O	NA	Faeces	L	Organic	Terrestrial	Native	1	4	0	N	N	Stimulus	N	0.004	NA	0.002	NA	0	NA	0	NA	Y	13	16	NA	NA	NA	NA	NA	NA	NA
	2983	10	Heise-Pavlov, S.; Bradley, A.	2021	When ancestry haunts-can evolutionary links to ancestors affect vulnerability of Australian prey to introduced predators? A preliminary study	Table 5	Tree kangaroos respond to dog facel odour (freezing, dog vs lavender)	Lumholtz’ tree-kangaroo	Dendrolagus lumholtzi	Both	M	Captive	Stimulus presentation	Escape	N	N	Y	O	NA	Faeces	L	Organic	Terrestrial	Introduced	1	4	0	N	N	Stimulus	N	0.03	NA	0.023	NA	0	NA	0	NA	Y	15	16	NA	NA	NA	NA	NA	NA	NA
	2983	11	Heise-Pavlov, S.; Bradley, A.	2021	When ancestry haunts-can evolutionary links to ancestors affect vulnerability of Australian prey to introduced predators? A preliminary study	Table 5	Tree kangaroos respond to python facel odour (freezing, python vs lavender)	Lumholtz’ tree-kangaroo	Dendrolagus lumholtzi	Both	M	Captive	Stimulus presentation	Escape	N	N	Y	O	NA	Faeces	S	Organic	Terrestrial	Native	1	4	0	N	N	Stimulus	N	0.026	NA	0.019	NA	0	NA	0	NA	Y	13	16	NA	NA	NA	NA	NA	NA	NA
	2983	12	Heise-Pavlov, S.; Bradley, A.	2021	When ancestry haunts-can evolutionary links to ancestors affect vulnerability of Australian prey to introduced predators? A preliminary study	Table 5	Tree kangaroos respond to devil facel odour (freezing, devil vs lavender)	Lumholtz’ tree-kangaroo	Dendrolagus lumholtzi	Both	M	Captive	Stimulus presentation	Escape	N	N	Y	O	NA	Faeces	S	Organic	Terrestrial	Native	1	4	0	N	N	Stimulus	N	0.024	NA	0.01	NA	0	NA	0	NA	Y	17	16	NA	NA	NA	NA	NA	NA	NA
	2983	13	Heise-Pavlov, S.; Bradley, A.	2021	When ancestry haunts-can evolutionary links to ancestors affect vulnerability of Australian prey to introduced predators? A preliminary study	Table 1	Tree kangaroos respond to dingo facel odour (jumping, dingo vs lavender)	Lumholtz’ tree-kangaroo	Dendrolagus lumholtzi	Both	M	Captive	Stimulus presentation	Activity	N	N	Y	O	NA	Faeces	L	Organic	Terrestrial	Native	1	4	0	N	N	Stimulus	N	0.004	NA	0.001	NA	0	NA	0	NA	Y	12	16	NA	NA	NA	NA	NA	NA	NA
	2983	14	Heise-Pavlov, S.; Bradley, A.	2021	When ancestry haunts-can evolutionary links to ancestors affect vulnerability of Australian prey to introduced predators? A preliminary study	Table 5	Tree kangaroos respond to dog facel odour (jumping, dog vs lavender)	Lumholtz’ tree-kangaroo	Dendrolagus lumholtzi	Both	M	Captive	Stimulus presentation	Activity	N	N	Y	O	NA	Faeces	L	Organic	Terrestrial	Introduced	1	4	0	N	N	Stimulus	N	0.001	NA	0	NA	0	NA	0	NA	Y	14	16	NA	NA	NA	NA	NA	NA	NA
	2983	15	Heise-Pavlov, S.; Bradley, A.	2021	When ancestry haunts-can evolutionary links to ancestors affect vulnerability of Australian prey to introduced predators? A preliminary study	Table 5	Tree kangaroos respond to python facel odour (jumping, python vs lavender)	Lumholtz’ tree-kangaroo	Dendrolagus lumholtzi	Both	M	Captive	Stimulus presentation	Activity	N	N	Y	O	NA	Faeces	S	Organic	Terrestrial	Native	1	4	0	N	N	Stimulus	N	0.002	NA	0.001	NA	0	NA	0	NA	Y	13	16	NA	NA	NA	NA	NA	NA	NA
	2983	16	Heise-Pavlov, S.; Bradley, A.	2021	When ancestry haunts-can evolutionary links to ancestors affect vulnerability of Australian prey to introduced predators? A preliminary study	Table 5	Tree kangaroos respond to devil facel odour (jumping, devil vs lavender)	Lumholtz’ tree-kangaroo	Dendrolagus lumholtzi	Both	M	Captive	Stimulus presentation	Activity	N	N	Y	O	NA	Faeces	S	Organic	Terrestrial	Native	1	4	0	N	N	Stimulus	N	0.002	NA	0.001	NA	0	NA	0	NA	Y	17	16	NA	NA	NA	NA	NA	NA	NA
	2983	17	Heise-Pavlov, S.; Bradley, A.	2021	When ancestry haunts-can evolutionary links to ancestors affect vulnerability of Australian prey to introduced predators? A preliminary study	Table 5	Tree kangaroos respond to dingo facel odour (flee, dingo vs lavender)	Lumholtz’ tree-kangaroo	Dendrolagus lumholtzi	Both	M	Captive	Stimulus presentation	Escape	N	N	Y	O	NA	Faeces	L	Organic	Terrestrial	Native	1	4	0	N	N	Stimulus	N	0	NA	0	NA	0	NA	0	NA	Y	12	16	NA	NA	NA	NA	NA	NA	NA
	2983	18	Heise-Pavlov, S.; Bradley, A.	2021	When ancestry haunts-can evolutionary links to ancestors affect vulnerability of Australian prey to introduced predators? A preliminary study	Table 5	Tree kangaroos respond to dog facel odour (flee, dog vs lavender)	Lumholtz’ tree-kangaroo	Dendrolagus lumholtzi	Both	M	Captive	Stimulus presentation	Escape	N	N	Y	O	NA	Faeces	L	Organic	Terrestrial	Introduced	1	4	0	N	N	Stimulus	N	0	NA	0	NA	0	NA	0	NA	Y	16	16	NA	NA	NA	NA	NA	NA	NA
	2983	19	Heise-Pavlov, S.; Bradley, A.	2021	When ancestry haunts-can evolutionary links to ancestors affect vulnerability of Australian prey to introduced predators? A preliminary study	Table 5	Tree kangaroos respond to python facel odour (flee, python vs lavender)	Lumholtz’ tree-kangaroo	Dendrolagus lumholtzi	Both	M	Captive	Stimulus presentation	Escape	N	N	Y	O	NA	Faeces	S	Organic	Terrestrial	Native	1	4	0	N	N	Stimulus	N	0.007	NA	0.003	NA	0	NA	0	NA	Y	13	16	NA	NA	NA	NA	NA	NA	NA
	2983	20	Heise-Pavlov, S.; Bradley, A.	2021	When ancestry haunts-can evolutionary links to ancestors affect vulnerability of Australian prey to introduced predators? A preliminary study	Table 5	Tree kangaroos respond to devil facel odour (flee, devil vs lavender)	Lumholtz’ tree-kangaroo	Dendrolagus lumholtzi	Both	M	Captive	Stimulus presentation	Escape	N	N	Y	O	NA	Faeces	S	Organic	Terrestrial	Native	1	4	0	N	N	Stimulus	N	0.001	NA	0.001	NA	0	NA	0	NA	Y	17	16	NA	NA	NA	NA	NA	NA	NA
	2991	1	Herman, C. S.; Valone, T. J.	2000	The effect of mammalian predator scent on the foraging behavior of Dipodomys merriami	Fig 1a OPEN	Kangaroo rats respond to predator scent (GUD, scent vs no scent)	Kangaroo rat	Dipodomys merriami	Both	S	Wild	Giving up density	Foraging	N	N	Y	O	NA	Predator urine	M	Organic	Terrestrial	Native	1	0	0	N	N	Stimulus	N	1.639	NA	0.051	NA	1.531	NA	0.049	NA	Y	12	12	NA	NA	NA	NA	NA	NA	NA
	3018	1	Homiack, D.; O'Cinneide, E.; Hajmurad, S.; Barrileaux, B.; Stanley, M.; Kreutz, M. R.; Schrader, L. A.	2017	Predator odor evokes sex-independent stress responses in male and female Wistar rats and reduces phosphorylation of cyclic-adenosine monophosphate response element binding protein in the male, but not the female hippocampus	Table 1	Male rats respond to artificial predator odour TMT (% time immobile)	Wistar rats	Rattus norvegicus	M	S	Captive	Stimulus presentation	Activity	N	N	Y	O	NA	Predator odour	M	Synthetic	Terrestrial	Historic	1	0	0	NA	N	Stimulus	N	43.3	NA	3.7	NA	1.18	NA	1.2	NA	Y	8	8	NA	NA	NA	NA	NA	NA	NA
	3018	2	Homiack, D.; O'Cinneide, E.; Hajmurad, S.; Barrileaux, B.; Stanley, M.; Kreutz, M. R.; Schrader, L. A.	2017	Predator odor evokes sex-independent stress responses in male and female Wistar rats and reduces phosphorylation of cyclic-adenosine monophosphate response element binding protein in the male, but not the female hippocampus	Table 1	Male rats respond to artificial predator odour TMT (% time stimulus side)	Wistar rats	Rattus norvegicus	M	S	Captive	Stimulus presentation	Exploration	N	N	Y	O	NA	Predator odour	M	Synthetic	Terrestrial	Historic	1	0	0	NA	N	Stimulus	N	12.6	NA	1.3	NA	54.5	NA	4.9	NA	Y	8	8	NA	NA	NA	NA	NA	NA	NA
	3018	3	Homiack, D.; O'Cinneide, E.; Hajmurad, S.; Barrileaux, B.; Stanley, M.; Kreutz, M. R.; Schrader, L. A.	2017	Predator odor evokes sex-independent stress responses in male and female Wistar rats and reduces phosphorylation of cyclic-adenosine monophosphate response element binding protein in the male, but not the female hippocampus	Table 1	Female rats respond to artificial predator odour TMT (% time immobile)	Wistar rats	Rattus norvegicus	F	S	Captive	Stimulus presentation	Activity	N	N	Y	O	NA	Predator odour	M	Synthetic	Terrestrial	Historic	1	0	0	NA	N	Stimulus	N	36.9	NA	3.5	NA	1.47	NA	0.8	NA	Y	8	8	NA	NA	NA	NA	NA	NA	NA
	3018	4	Homiack, D.; O'Cinneide, E.; Hajmurad, S.; Barrileaux, B.; Stanley, M.; Kreutz, M. R.; Schrader, L. A.	2017	Predator odor evokes sex-independent stress responses in male and female Wistar rats and reduces phosphorylation of cyclic-adenosine monophosphate response element binding protein in the male, but not the female hippocampus	Table 1	Female rats respond to artificial predator odour TMT (% time stimulus side)	Wistar rats	Rattus norvegicus	F	S	Captive	Stimulus presentation	Exploration	N	N	Y	O	NA	Predator odour	M	Synthetic	Terrestrial	Historic	1	0	0	NA	N	Stimulus	N	13.7	NA	2.4	NA	45.8	NA	6.7	NA	Y	8	8	NA	NA	NA	NA	NA	NA	NA
	3037	1	Hwa, L. S.; Neira, S.; Pina, M. M.; Pati, D.; Calloway, R.; Kash, T. L.	2019	Predator odor increases avoidance and glutamatergic synaptic transmission in the prelimbic cortex via corticotropin-releasing factor receptor 1 signaling	Fig 1a	Mice respond to artificial predator scent TMT (contact with object, TMT vs H20)	Mice (C57BL/6J)	Mus musculus	M	S	Captive	Stimulus presentation	Exploration	N	N	Y	O	NA	Predator odour	M	Synthetic	Terrestrial	Historic	1	0	0	NA	N	Stimulus	N	22.326	NA	8.372	NA	100.465	NA	26.512	NA	Y	13	12	NA	NA	NA	NA	NA	NA	NA
	3037	2	Hwa, L. S.; Neira, S.; Pina, M. M.; Pati, D.; Calloway, R.; Kash, T. L.	2019	Predator odor increases avoidance and glutamatergic synaptic transmission in the prelimbic cortex via corticotropin-releasing factor receptor 1 signaling	Fig1b	Mice respond to artificial predator scent TMT (far corners, TMT vs H20)	Mice (C57BL/6J)	Mus musculus	M	S	Captive	Stimulus presentation	Activity	N	N	Y	O	NA	Predator odour	M	Synthetic	Terrestrial	Historic	1	0	0	NA	N	Stimulus	N	256.132	NA	38.208	NA	164.151	NA	38.208	NA	Y	13	12	NA	NA	NA	NA	NA	NA	NA
	3037	3	Hwa, L. S.; Neira, S.; Pina, M. M.; Pati, D.; Calloway, R.; Kash, T. L.	2019	Predator odor increases avoidance and glutamatergic synaptic transmission in the prelimbic cortex via corticotropin-releasing factor receptor 1 signaling	Fig 1c	Mice respond to artificial predator scent TMT (defensive burying, TMT vs H20)	Mice (C57BL/6J)	Mus musculus	M	S	Captive	Stimulus presentation	Activity	N	N	Y	O	NA	Predator odour	M	Synthetic	Terrestrial	Historic	1	0	0	NA	N	Stimulus	N	64.977	NA	12.442	NA	28.341	NA	12.442	NA	Y	13	12	NA	NA	NA	NA	NA	NA	NA
	3037	4	Hwa, L. S.; Neira, S.; Pina, M. M.; Pati, D.; Calloway, R.; Kash, T. L.	2019	Predator odor increases avoidance and glutamatergic synaptic transmission in the prelimbic cortex via corticotropin-releasing factor receptor 1 signaling	Fig 1d	Mice respond to artificial predator scent TMT (distance travelled, TMT vs H20)	Mice (C57BL/6J)	Mus musculus	M	S	Captive	Stimulus presentation	Activity	N	N	Y	O	NA	Predator odour	M	Synthetic	Terrestrial	Historic	1	0	0	NA	N	Stimulus	N	2126.17	NA	186.916	NA	2196.26	NA	186.916	NA	Y	13	12	NA	NA	NA	NA	NA	NA	NA
	3067	1	Jessop, T. S.; Ariefiandy, A.; Purwandana, D.; Benu, Y. J.; Hyatt, M.; Letnic, M.	2019	Little to fear: Largest lizard predator induces weak defense responses in ungulate prey	Fig 4	Deer respond to komodo dragon odour (head up, day dragon vs day goat)	Rusa deer	Cervus timorensis	Both	L	Wild	Feeding station	Foraging	N	N	Y	O	NA	Predator odour	L	Organic	Terrestrial	Native	1	NA	0	NA	N	Stimulus	N	0.15	NA	NA	0.053	0.249	NA	NA	0.089	Y	16	16	NA	NA	NA	NA	NA	NA	NA
	3080	1	Jolly, C. J.; Webb, J. K.; Gillespie, G. R.; Phillips, B. L.	2020	Training fails to elicit behavioral change in a marsupial suffering evolutionary loss of antipredator behaviors	Fig 4	Quolls respond to dingo scent (Proportion eaten, wild caught control vs wild caught dingo)	Northern quoll	Dasyurus hallucatus	Both	S	Wild	Giving up density	Foraging	N	N	Y	O	NA	Predator odour	M	Organic	Terrestrial	Native	1	0	0	NA	N	Stimulus	N	0.156	NA	0.03	NA	0.724	NA	0.063	NA	Y	8	8	NA	NA	NA	NA	NA	NA	NA
	3080	2	Jolly, C. J.; Webb, J. K.; Gillespie, G. R.; Phillips, B. L.	2020	Training fails to elicit behavioral change in a marsupial suffering evolutionary loss of antipredator behaviors	Fig 4	Quolls respond to cat scent (Proportion eaten, wild caught control vs wild caught cat)	Northern quoll	Dasyurus hallucatus	Both	S	Wild	Giving up density	Foraging	N	N	Y	O	NA	Predator odour	M	Organic	Terrestrial	Introduced	1	0	0	NA	N	Stimulus	N	0.359	NA	0.103	NA	0.724	NA	0.063	NA	Y	8	8	NA	NA	NA	NA	NA	NA	NA
	3096	1	Juliana, J. R. St; Kotler, B. P.; Wielebnowski, N.; Cox, J. G.	2017	Stress as an adaptation I: Stress hormones are correlated with optimal foraging behaviour of gerbils under the risk of predation	Fig 1a	Gerbils respond to owls (GUD, full moon no owl vs owl)	Gerbil	Gerbillus andersoni allenbyi and Gerbillus nanus	Both	S	Wild	Giving up density	Foraging	Predator	Y	Y	AVO	Y	Live_predator	M	Organic	Aerial	Native	1	0	0	N	N	Blank	N	1.099	NA	0.083	NA	1.131	NA	0.078	NA	Y	16	16	NA	NA	NA	NA	NA	NA	NA
	3096	2	Juliana, J. R. St; Kotler, B. P.; Wielebnowski, N.; Cox, J. G.	2017	Stress as an adaptation I: Stress hormones are correlated with optimal foraging behaviour of gerbils under the risk of predation	Fig 1b	Gerbils respond to owls (apprehension, full moon no owl vs owl)	Gerbil	Gerbillus andersoni allenbyi and Gerbillus nanus	Both	S	Wild	Feeding station	Activity	Predator	Y	Y	AVO	Y	Live_predator	M	Organic	Aerial	Native	1	0	0	N	N	Blank	N	0.166	NA	0.035	NA	0.028	NA	0.054	NA	Y	16	16	NA	NA	NA	NA	NA	NA	NA
	3096	3	Juliana, J. R. St; Kotler, B. P.; Wielebnowski, N.; Cox, J. G.	2017	Stress as an adaptation I: Stress hormones are correlated with optimal foraging behaviour of gerbils under the risk of predation	Fig 1c	Gerbils respond to owls (proportion EAT, full moon no owl vs owl)	Gerbil	Gerbillus andersoni allenbyi and Gerbillus nanus	Both	S	Wild	Feeding station	Foraging	Predator	Y	Y	AVO	Y	Live_predator	M	Organic	Aerial	Native	1	0	0	N	N	Blank	N	0.429	NA	0.037	NA	0.522	NA	0.04	NA	Y	16	16	NA	NA	NA	NA	NA	NA	NA
	3096	4	Juliana, J. R. St; Kotler, B. P.; Wielebnowski, N.; Cox, J. G.	2017	Stress as an adaptation I: Stress hormones are correlated with optimal foraging behaviour of gerbils under the risk of predation	Fig 1d	Gerbils respond to owls (time allocated to foraging, full moon no owl vs owl)	Gerbil	Gerbillus andersoni allenbyi and Gerbillus nanus	Both	S	Wild	Feeding station	Foraging	Predator	Y	Y	AVO	Y	Live_predator	M	Organic	Aerial	Native	1	0	0	N	N	Blank	N	5141.55	NA	570.776	NA	4616.44	NA	468.03	NA	Y	16	16	NA	NA	NA	NA	NA	NA	NA
	3100	1	Kabitzke, P. A.; Wiedenmayer, C. P.	2011	Effects of the stimulus and chamber size on unlearned fear across development	Fig 4	Rats respond to cat urine (% time freezing, adult urine vs adult control)	Long-Evans hooded rats	Rattus norvegicus	Both	S	Captive	Stimulus presentation	Escape	N	N	Y	O	NA	Predator urine	M	Organic	Terrestrial	Historic	1	0	0	N	N	Stimulus	N	19.062	NA	6.158	NA	6.745	NA	2.639	NA	Y	12	12	NA	NA	NA	NA	NA	NA	NA
	3100	2	Kabitzke, P. A.; Wiedenmayer, C. P.	2011	Effects of the stimulus and chamber size on unlearned fear across development	Fig 4	Rats respond to cat fur (% time freezing, adult fur vs adult control)	Long-Evans hooded rats	Rattus norvegicus	Both	S	Captive	Stimulus presentation	Escape	N	N	Y	O	NA	Predator odour	M	Organic	Terrestrial	Historic	1	0	0	N	N	Stimulus	N	24.927	NA	7.331	NA	6.745	NA	2.639	NA	Y	12	12	NA	NA	NA	NA	NA	NA	NA
	3127	1	Keil, M. F.; Briassoulis, G.; Nesterova, M.; Miraftab, N.; Gokarn, N.; Wu, T. J.; Stratakis, C. A.	2013	Threat bias in mice with inactivating mutations of prkar1a	Fig 1 Wild Type	Mice respond to predator odour (digging)	Mice (Wild type)	Mus musculus	M	S	Captive	Stimulus presentation	Activity	N	N	Y	O	NA	Predator urine	M	Organic	Terrestrial	Historic	1	0	0	N	N	Stimulus	N	15.301	NA	1.858	NA	8.962	NA	2.295	NA	Y	8	8	NA	NA	NA	NA	NA	NA	NA
	3127	2	Keil, M. F.; Briassoulis, G.; Nesterova, M.; Miraftab, N.; Gokarn, N.; Wu, T. J.; Stratakis, C. A.	2013	Threat bias in mice with inactivating mutations of prkar1a	Fig 1 Wild Type	Mice respond to predator odour (exploratory)	Mice (Wild type)	Mus musculus	M	S	Captive	Stimulus presentation	Exploration	N	N	Y	O	NA	Predator urine	M	Organic	Terrestrial	Historic	1	0	0	N	N	Stimulus	N	18.798	NA	2.186	NA	27.978	NA	2.514	NA	Y	8	8	NA	NA	NA	NA	NA	NA	NA
	3132	1	Kemble, E. D.; Bolwahnn, B. L.	1997	Immediate and long-term effects of novel odors on risk assessment in mice	Fig 1 Mean frequency	Mice respond to predator odour (mean frequency, control vs predators)	Mice (CD-1)	Mus musculus	M	S	Captive	Stimulus presentation	Activity	N	N	Y	O	NA	Predator odour	M	Organic	Terrestrial	Historic	1	0	0	N	N	Stimulus	N	13.615	NA	2.783	NA	4.174	NA	0.894	NA	Y	9	10	NA	NA	NA	NA	NA	NA	NA
	3172	1	Kotler, B. P.	1997	Patch use by gerbils in a risky environment: Manipulating food and safety to test four models	Fig 4	Gerbillus allenbyi respond to owls (GUD, bush owl absent vs bush owl present)	Allen's Gerbil	Gerbillus allenbyi	Both	S	Wild	Giving up density	Foraging	Predator	Y	Y	AVO	Y	Live_predator	M	Organic	Aerial	Native	1	NA	0	NA	N	NA	N	2.919	NA	0.081	NA	2.395	NA	0.094	NA	Y	12	12	NA	NA	NA	NA	NA	NA	NA
	3172	2	Kotler, B. P.	1997	Patch use by gerbils in a risky environment: Manipulating food and safety to test four models	Fig 4	Gerbillus pyramidum respond to owls (GUD, bush owl absent vs bush owl present)	Gerbil	Gerbillus pyramidum	Both	S	Wild	Giving up density	Foraging	Predator	Y	Y	AVO	Y	Live_predator	M	Organic	Aerial	Native	1	NA	0	NA	N	NA	N	2.906	NA	0.686	NA	1.52	NA	0.7	NA	Y	8	8	NA	NA	NA	NA	NA	NA	NA
	3178	1	Kovacs, E. K.; Crowther, M. S.; Webb, J. K.; Dickman, C. R.	2012	Population and behavioural responses of native prey to alien predation	Fig 1	Brown antechinus respond to fox (Number trapped, control vs fox)	Brown antechinus	Antechinus stuartii	Both	S	Wild	Capture probability	Exploration	N	N	Y	O	NA	Faeces	M	Organic	Terrestrial	Introduced	1	NA	0	NA	NA	Stimulus	N	0.211	NA	0.211	NA	6.316	NA	1.368	NA	Y	120	120	NA	NA	NA	NA	NA	NA	NA
	3178	2	Kovacs, E. K.; Crowther, M. S.; Webb, J. K.; Dickman, C. R.	2012	Population and behavioural responses of native prey to alien predation	Fig 3a	Brown antechinus respond to fox (GUD, november control vs fox)	Brown antechinus	Antechinus stuartii	Both	S	Wild	Giving up density	Foraging	N	N	Y	O	NA	Faeces	M	Organic	Terrestrial	Introduced	1	NA	0	NA	NA	Stimulus	N	23.684	NA	1.316	NA	21.053	NA	2.632	NA	Y	87	87	NA	NA	NA	NA	NA	NA	NA
	3178	3	Kovacs, E. K.; Crowther, M. S.; Webb, J. K.; Dickman, C. R.	2012	Population and behavioural responses of native prey to alien predation	Fig 3b	Bush rat respond to fox (GUD, november control vs fox)	Bush rat	Rattus fuscipes	Both	S	Wild	Giving up density	Foraging	N	N	Y	O	NA	Faeces	M	Organic	Terrestrial	Introduced	1	NA	0	NA	NA	Stimulus	N	17.727	NA	0.682	NA	18.636	NA	1.364	NA	Y	152	152	NA	NA	NA	NA	NA	NA	NA
	3221	1	Letnic, M.; Dworjanyn, S. A.	2011	Does a top predator reduce the predatory impact of an invasive mesopredator on an endangered rodent?	Fig 4a	Dusky hopping mouse respond to dingoes (GUD, bush dingoes vs no dingoes)	Dusky hopping mouse	Notomys fuscus	Both	S	Wild	Giving up density	Foraging	N	Y	N	NA	NA	NA	NA	NA	Terrestrial	Native	1	NA	0	NA	NA	NA	N	14.971	NA	0.468	NA	18.012	NA	0.468	NA	Y	48	48	NA	NA	NA	NA	NA	NA	NA
	3230	1	Liang, Z.; King, J.; Zhang, N.	2014	Neuroplasticity to a single-episode traumatic stress revealed by resting-state fMRI in awake rats	Fig 2	Rats respond to predator odour (Freezing time exposure)	Long-Evans rats	Rattus norvegicus	M	S	Captive	Stimulus presentation	Activity	N	N	Y	O	NA	Predator odour	M	Organic	Terrestrial	Historic	1	0	0	NA	NA	Stimulus	N	68.548	NA	10.484	NA	26.613	NA	69.677	NA	Y	16	16	NA	NA	NA	NA	NA	NA	NA
	3259	1	Maestas-Olguin, C. R.; Parish, M. M.; Pentkowski, N. S.	2021	Coyote urine, but not 2-phenylethylamine, induces a complete profile of unconditioned anti-predator defensive behaviors	Fig 1a	Rats respond to coyote odour (contact, DI vs coyote)	Long-Evans hooded rats b	Rattus norvegicus	M	S	Captive	Stimulus presentation	Exploration	N	N	Y	O	NA	Predator urine	M	Organic	Terrestrial	Historic	1	0	0	NA	NA	Stimulus	N	6.188	NA	1.878	NA	15.801	NA	2.762	NA	Y	10	10	NA	NA	NA	NA	NA	NA	NA
	3259	2	Maestas-Olguin, C. R.; Parish, M. M.; Pentkowski, N. S.	2021	Coyote urine, but not 2-phenylethylamine, induces a complete profile of unconditioned anti-predator defensive behaviors	Fig 1c	Rats respond to coyote odour (avoidance, DI vs coyote)	Long-Evans hooded rats b	Rattus norvegicus	M	S	Captive	Stimulus presentation	Activity	N	N	Y	O	NA	Predator urine	M	Organic	Terrestrial	Historic	1	0	0	NA	NA	Stimulus	N	410.714	NA	32.143	NA	310.714	NA	32.143	NA	Y	10	10	NA	NA	NA	NA	NA	NA	NA
	3259	3	Maestas-Olguin, C. R.; Parish, M. M.; Pentkowski, N. S.	2021	Coyote urine, but not 2-phenylethylamine, induces a complete profile of unconditioned anti-predator defensive behaviors	Fig 1d	Rats respond to coyote odour (locomotor, DI vs coyote)	Long-Evans hooded rats b	Rattus norvegicus	M	S	Captive	Stimulus presentation	Activity	N	N	Y	O	NA	Predator urine	M	Organic	Terrestrial	Historic	1	0	0	NA	NA	Stimulus	N	58.101	NA	8.939	NA	69.274	NA	6.704	NA	Y	10	10	NA	NA	NA	NA	NA	NA	NA
	3265	1	Makin, D. F.; Chamaillé-Jammes, S.; Shrader, A. M.	2018	Changes in feeding behavior and patch use by herbivores in response to the introduction of a new predator	Fig 2	Kudu respond to wild dogs presence (GUD, grassland MB vs MA)	Greater kudu	Tragelaphus strepsiceros	Both	L	Wild	Giving up density	Foraging	N	Y	N	NA	NA	NA	NA	NA	Terrestrial	Native	1	NA	0	NA	NA	NA	N	20.717	NA	1.782	NA	33.466	NA	7.698	NA	Y	8	8	NA	NA	NA	NA	NA	NA	NA
	3265	2	Makin, D. F.; Chamaillé-Jammes, S.; Shrader, A. M.	2018	Changes in feeding behavior and patch use by herbivores in response to the introduction of a new predator	Fig 2	Sable respond to wild dogs presence (GUD, grassland MB vs MA)	Sable	Hippotragus niger	Both	L	Wild	Giving up density	Foraging	N	Y	N	NA	NA	NA	NA	NA	Terrestrial	Native	1	NA	0	NA	NA	NA	N	101.195	NA	13.546	NA	45.418	NA	4.781	NA	Y	8	8	NA	NA	NA	NA	NA	NA	NA
	3265	3	Makin, D. F.; Chamaillé-Jammes, S.; Shrader, A. M.	2018	Changes in feeding behavior and patch use by herbivores in response to the introduction of a new predator	Fig 2	Warthog respond to wild dogs presence (GUD, grassland MB vs MA)	Warthog	Phacochoerus africanus	Both	M	Wild	Giving up density	Foraging	N	Y	N	NA	NA	NA	NA	NA	Terrestrial	Native	1	NA	0	NA	NA	NA	N	57.371	NA	7.968	NA	118.725	NA	4.781	NA	Y	8	8	NA	NA	NA	NA	NA	NA	NA
	3265	4	Makin, D. F.; Chamaillé-Jammes, S.; Shrader, A. M.	2018	Changes in feeding behavior and patch use by herbivores in response to the introduction of a new predator	Fig 2	Kudu respond to wild dogs presence (proportion vigilant, grassland MB vs MA)	Greater kudu	Tragelaphus strepsiceros	Both	L	Wild	Feeding station	Vigilance	N	Y	N	NA	NA	NA	NA	NA	Terrestrial	Native	1	NA	0	NA	NA	NA	N	0.331	NA	0.032	NA	0.255	NA	0.028	NA	Y	8	8	NA	NA	NA	NA	NA	NA	NA
	3265	5	Makin, D. F.; Chamaillé-Jammes, S.; Shrader, A. M.	2018	Changes in feeding behavior and patch use by herbivores in response to the introduction of a new predator	Fig 2	Sable respond to wild dogs presence (proportion vigilant, grassland MB vs MA)	Sable	Hippotragus niger	Both	L	Wild	Feeding station	Vigilance	N	Y	N	NA	NA	NA	NA	NA	Terrestrial	Native	1	NA	0	NA	NA	NA	N	0.195	NA	0.096	NA	0.056	NA	0.052	NA	Y	8	8	NA	NA	NA	NA	NA	NA	NA
	3265	6	Makin, D. F.; Chamaillé-Jammes, S.; Shrader, A. M.	2018	Changes in feeding behavior and patch use by herbivores in response to the introduction of a new predator	Fig 2	Warthog respond to wild dogs presence (proportion vigilant, grassland MB vs MA)	Warthog	Phacochoerus africanus	Both	M	Wild	Feeding station	Vigilance	N	Y	N	NA	NA	NA	NA	NA	Terrestrial	Native	1	NA	0	NA	NA	NA	N	0.498	NA	0.295	NA	0.203	NA	0.064	NA	Y	8	8	NA	NA	NA	NA	NA	NA	NA
	3293	1	Masini, C. V.; Sauer, S.; Campeau, S.	2005	Ferret odor as a processive stress model in rats: Neurochemical, behavioral, and endocrine evidence	Fig 4a	Rats respond to ferret odour (visits to towel, ferret vs clean)	Sprague–Dawley rats	Rattus norvegicus	M	S	Captive	Stimulus presentation	Exploration	N	N	Y	O	NA	Predator odour	S	Organic	Terrestrial	Historic	1	0	0	NA	NA	Stimulus	N	10.541	NA	2.027	NA	16.486	NA	1.351	NA	Y	9	8	NA	NA	NA	NA	NA	NA	NA
	3293	2	Masini, C. V.; Sauer, S.; Campeau, S.	2005	Ferret odor as a processive stress model in rats: Neurochemical, behavioral, and endocrine evidence	Fig 4b	Rats respond to ferret odour (chews to towel, ferret vs clean)	Sprague–Dawley rats	Rattus norvegicus	M	S	Captive	Stimulus presentation	Exploration	N	N	Y	O	NA	Predator odour	S	Organic	Terrestrial	Historic	1	0	0	NA	NA	Stimulus	N	0.595	NA	0.27	NA	5.676	NA	1.027	NA	Y	9	8	NA	NA	NA	NA	NA	NA	NA
	3293	3	Masini, C. V.; Sauer, S.; Campeau, S.	2005	Ferret odor as a processive stress model in rats: Neurochemical, behavioral, and endocrine evidence	Fig 4c	Rats respond to ferret odour (time with towel, ferret vs clean)	Sprague–Dawley rats	Rattus norvegicus	M	S	Captive	Stimulus presentation	Exploration	N	N	Y	O	NA	Predator odour	S	Organic	Terrestrial	Historic	1	0	0	NA	NA	Stimulus	N	48.904	NA	10.548	NA	89.178	NA	11.507	NA	Y	9	8	NA	NA	NA	NA	NA	NA	NA
	3313	1	McGregor, I. S.; Hargreaves, G. A.; Apfelbach, R.; Hunt, G. E.	2004	Neural Correlates of Cat Odor-Induced Anxiety in Rats: Region-Specific Effects of the Benzodiazepine Midazolam	Fig 4	Rats exposed to cat odour (Contact, con sal vs cat sal)	Wistar rats	Rattus norvegicus	M	S	Captive	Stimulus presentation	Exploration	N	N	Y	O	NA	Predator odour	M	Organic	Terrestrial	Historic	1	0	0	NA	NA	Stimulus	N	0	NA	12.438	NA	159.204	NA	17.413	NA	Y	7	6	NA	NA	NA	NA	NA	NA	NA
	3313	2	McGregor, I. S.; Hargreaves, G. A.; Apfelbach, R.; Hunt, G. E.	2004	Neural Correlates of Cat Odor-Induced Anxiety in Rats: Region-Specific Effects of the Benzodiazepine Midazolam	Fig 4	Rats exposed to cat odour (Grooming, con sal vs cat sal)	Wistar rats	Rattus norvegicus	M	S	Captive	Stimulus presentation	Other	N	N	Y	O	NA	Predator odour	M	Organic	Terrestrial	Historic	1	0	0	NA	NA	Stimulus	N	131.841	NA	37.313	NA	430.348	NA	97.015	NA	Y	7	6	NA	NA	NA	NA	NA	NA	NA
	3313	3	McGregor, I. S.; Hargreaves, G. A.; Apfelbach, R.; Hunt, G. E.	2004	Neural Correlates of Cat Odor-Induced Anxiety in Rats: Region-Specific Effects of the Benzodiazepine Midazolam	Fig 4	Rats exposed to cat odour (Rearing, con sal vs cat sal)	Wistar rats	Rattus norvegicus	M	S	Captive	Stimulus presentation	Vigilance	N	N	Y	O	NA	Predator odour	M	Organic	Terrestrial	Historic	1	0	0	NA	NA	Stimulus	N	848.259	NA	166.667	NA	278.607	NA	72.139	NA	Y	7	6	NA	NA	NA	NA	NA	NA	NA
	3314	1	McGregor, I. S.; Schrama, L.; Ambermoon, P.; Dielenberg, R. A.	2002	Not all 'predator odours' are equal: Cat odour but not 2, 4, 5 trimethylthiazoline (TMT; fox odour) elicits specific defensive behaviours in rats	Fig 2	Rats respond to artificial fox odour TMT (Approach, control vs TMT)	Wistar rats	Rattus norvegicus	M	S	Captive	Stimulus presentation	Exploration	Chamber	N	Y	O	NA	Predator odour	M	Organic	Terrestrial	Historic	1	0	0	NA	NA	Stimulus	N	15.248	NA	4.158	NA	105.347	NA	19.406	NA	Y	8	8	NA	NA	NA	NA	NA	NA	NA
	3314	2	McGregor, I. S.; Schrama, L.; Ambermoon, P.; Dielenberg, R. A.	2002	Not all 'predator odours' are equal: Cat odour but not 2, 4, 5 trimethylthiazoline (TMT; fox odour) elicits specific defensive behaviours in rats	Fig 2	Rats respond to cat odour (Approach, control vs cat)	Wistar rats	Rattus norvegicus	M	S	Captive	Stimulus presentation	Exploration	Chamber	N	Y	O	NA	Predator odour	M	Synthetic	Terrestrial	Historic	1	0	0	NA	NA	Stimulus	N	6.931	NA	9.125	NA	105.347	NA	19.406	NA	Y	8	8	NA	NA	NA	NA	NA	NA	NA
	3314	3	McGregor, I. S.; Schrama, L.; Ambermoon, P.; Dielenberg, R. A.	2002	Not all 'predator odours' are equal: Cat odour but not 2, 4, 5 trimethylthiazoline (TMT; fox odour) elicits specific defensive behaviours in rats	Fig 2	Rats respond to artificial fox odour TMT (Activity, control vs TMT)	Wistar rats	Rattus norvegicus	M	S	Captive	Stimulus presentation	Activity	Chamber	N	Y	O	NA	Predator odour	M	Organic	Terrestrial	Historic	1	0	0	NA	NA	Stimulus	N	363.303	NA	24.771	NA	350.917	NA	24.771	NA	Y	8	8	NA	NA	NA	NA	NA	NA	NA
	3314	4	McGregor, I. S.; Schrama, L.; Ambermoon, P.; Dielenberg, R. A.	2002	Not all 'predator odours' are equal: Cat odour but not 2, 4, 5 trimethylthiazoline (TMT; fox odour) elicits specific defensive behaviours in rats	Fig 2	Rats respond to cat odour (Activity, control vs cat)	Wistar rats	Rattus norvegicus	M	S	Captive	Stimulus presentation	Activity	Chamber	N	Y	O	NA	Predator odour	M	Synthetic	Terrestrial	Historic	1	0	0	NA	NA	Stimulus	N	76.376	NA	16.514	NA	350.917	NA	24.771	NA	Y	8	8	NA	NA	NA	NA	NA	NA	NA
	3314	5	McGregor, I. S.; Schrama, L.; Ambermoon, P.; Dielenberg, R. A.	2002	Not all 'predator odours' are equal: Cat odour but not 2, 4, 5 trimethylthiazoline (TMT; fox odour) elicits specific defensive behaviours in rats	Fig 2	Rats respond to artificial fox odour TMT (conceal, control vs TMT)	Wistar rats	Rattus norvegicus	M	S	Captive	Stimulus presentation	Activity	Chamber	N	Y	O	NA	Predator odour	M	Organic	Terrestrial	Historic	1	0	0	NA	NA	Stimulus	N	269.725	NA	34.862	NA	253.211	NA	29.358	NA	Y	8	8	NA	NA	NA	NA	NA	NA	NA
	3314	6	McGregor, I. S.; Schrama, L.; Ambermoon, P.; Dielenberg, R. A.	2002	Not all 'predator odours' are equal: Cat odour but not 2, 4, 5 trimethylthiazoline (TMT; fox odour) elicits specific defensive behaviours in rats	Fig 2	Rats respond to cat odour (conceal, control vs cat)	Wistar rats	Rattus norvegicus	M	S	Captive	Stimulus presentation	Activity	Chamber	N	Y	O	NA	Predator odour	M	Synthetic	Terrestrial	Historic	1	0	0	NA	NA	Stimulus	N	194.495	NA	47.706	NA	253.211	NA	29.358	NA	Y	8	8	NA	NA	NA	NA	NA	NA	NA
	3314	7	McGregor, I. S.; Schrama, L.; Ambermoon, P.; Dielenberg, R. A.	2002	Not all 'predator odours' are equal: Cat odour but not 2, 4, 5 trimethylthiazoline (TMT; fox odour) elicits specific defensive behaviours in rats	Fig 2	Rats respond to artificial fox odour TMT (head out, control vs TMT)	Wistar rats	Rattus norvegicus	M	S	Captive	Stimulus presentation	Exploration	Chamber	N	Y	O	NA	Predator odour	M	Organic	Terrestrial	Historic	1	0	0	NA	NA	Stimulus	N	121.101	NA	33.028	NA	104.587	NA	38.532	NA	Y	8	8	NA	NA	NA	NA	NA	NA	NA
	3314	8	McGregor, I. S.; Schrama, L.; Ambermoon, P.; Dielenberg, R. A.	2002	Not all 'predator odours' are equal: Cat odour but not 2, 4, 5 trimethylthiazoline (TMT; fox odour) elicits specific defensive behaviours in rats	Fig 2	Rats respond to cat odour (head out, control vs cat)	Wistar rats	Rattus norvegicus	M	S	Captive	Stimulus presentation	Exploration	Chamber	N	Y	O	NA	Predator odour	M	Synthetic	Terrestrial	Historic	1	0	0	NA	NA	Stimulus	N	930.275	NA	44.037	NA	104.587	NA	38.532	NA	Y	8	8	NA	NA	NA	NA	NA	NA	NA
	3320	1	McPhee, M. E.; Segal, A.; Johnston, R. E.	2010	Hamsters use predator odors as indirect cues of predation risk	Fig 1	Hamsters respond to ferret odour (proportion time out of burrow, light control vs predator)	Golden hamster	Mesocricetus auratus	Both	S	Captive	Stimulus presentation	Activity	Chamber	N	Y	O	NA	Predator odour	M	Synthetic	Terrestrial	Historic	1	0	0	NA	NA	Stimulus	N	NA	NA	NA	NA	NA	NA	NA	NA	Y	11	11	0	0.092	0.09	0.03	0.07	0	0.037
	3320	2	McPhee, M. E.; Segal, A.; Johnston, R. E.	2010	Hamsters use predator odors as indirect cues of predation risk	Fig 2	Hamsters respond to ferret odour (proportion time in stimulus end)	Golden hamster	Mesocricetus auratus	Both	S	Captive	Stimulus presentation	Exploration	Chamber	N	Y	O	NA	Predator odour	M	Synthetic	Terrestrial	Historic	1	0	0	NA	NA	Stimulus	N	0.073	NA	NA	0.029	0.126	NA	NA	0.036	Y	11	11	NA	NA	NA	NA	NA	NA	NA
	3320	3	McPhee, M. E.; Segal, A.; Johnston, R. E.	2010	Hamsters use predator odors as indirect cues of predation risk	Fig 3	Hamsters respond to ferret odour (seconds to enter burrow, control vs predator)	Golden hamster	Mesocricetus auratus	Both	S	Captive	Stimulus presentation	Activity	Chamber	N	Y	O	NA	Predator odour	M	Synthetic	Terrestrial	Historic	1	0	0	NA	NA	Stimulus	N	145.323	NA	NA	77.419	384.032	NA	NA	174.194	Y	11	11	NA	NA	NA	NA	NA	NA	NA
	3371	1	Monclús, R.; Rödel, H. G.; Von Holst, D.	2006	Fox odour increases vigilance in European rabbits: A study under semi-natural conditions	Fig 1b	Rabbits respond to fox feces (Change in vig, adults (grey) control vs experiment)	European rabbits	Oryctolagus cuniculus	Both	S	Haven	Stimulus presentation	Vigilance	N	Y	Y	VO	NA	Faeces	M	Organic	Terrestrial	Native	2	NA	0	NA	NA	Blank	N	12.381	10.476	NA	NA	-5.238	26.19	NA	NA	Y	17	14	NA	NA	NA	NA	NA	NA	NA
	3371	2	Monclús, R.; Rödel, H. G.; Von Holst, D.	2006	Fox odour increases vigilance in European rabbits: A study under semi-natural conditions	Fig 2	Rabbits respond to fox feces (Change in time, adults (grey) control vs experiment)	European rabbits	Oryctolagus cuniculus	Both	S	Haven	Stimulus presentation	Activity	N	Y	Y	VO	NA	Faeces	M	Organic	Terrestrial	Native	2	NA	0	NA	NA	Blank	N	6.706	5.912	NA	NA	1.588	3.529	NA	NA	Y	17	14	NA	NA	NA	NA	NA	NA	NA
	3372	1	Monclús, R.; Rödel, H. G.; Von Holst, D.; De Miguel, J.	2005	Behavioural and physiological responses of naïve European rabbits to predator odour	Fig 1b	Rabbits respond to fox feces (Change in vig, adults (grey) control vs experiment)	European rabbits	Oryctolagus cuniculus	Both	S	Haven	Stimulus presentation	Foraging	N	Y	Y	VO	NA	Faeces	M	Organic	Terrestrial	Native	1	0	0	NA	NA	Stimulus	N	25	NA	4.118	NA	40.294	NA	3.529	NA	Y	11	11	NA	NA	NA	NA	NA	NA	NA
	3372	2	Monclús, R.; Rödel, H. G.; Von Holst, D.; De Miguel, J.	2005	Behavioural and physiological responses of naïve European rabbits to predator odour	Fig 2	Rabbits respond to fox feces (Change in time, adults (grey) control vs experiment)	European rabbits	Oryctolagus cuniculus	Both	S	Haven	Stimulus presentation	Foraging	N	Y	Y	VO	NA	Faeces	M	Organic	Terrestrial	Native	1	0	0	NA	NA	Stimulus	N	29.944	NA	4.022	NA	43.799	NA	4.469	NA	Y	11	11	NA	NA	NA	NA	NA	NA	NA
	3404	1	Muñoz-Abellán, C.; Armario, A.; Nadal, R.	2010	Do odors from different cats induce equivalent unconditioned and conditioned responses in rats?	Fig 2a	Rats respond to cat (Permanence, CTR vs catA)	Sprague–Dawley rats	Rattus norvegicus	M	S	Captive	Stimulus presentation	Activity	N	N	Y	O	NA	Predator odour	M	Organic	Terrestrial	Historic	1	0	0	NA	NA	Stimulus	N	14.667	NA	3.333	NA	35	NA	7.333	NA	Y	8	10	NA	NA	NA	NA	NA	NA	NA
	3404	2	Muñoz-Abellán, C.; Armario, A.; Nadal, R.	2010	Do odors from different cats induce equivalent unconditioned and conditioned responses in rats?	Fig 2b	Rats respond to cat (Number entries, CTR vs catA)	Sprague–Dawley rats	Rattus norvegicus	M	S	Captive	Stimulus presentation	Activity	N	N	Y	O	NA	Predator odour	M	Organic	Terrestrial	Historic	1	0	0	NA	NA	Stimulus	N	23.333	NA	6.333	NA	40.667	NA	5.333	NA	Y	8	10	NA	NA	NA	NA	NA	NA	NA
	3404	3	Muñoz-Abellán, C.; Armario, A.; Nadal, R.	2010	Do odors from different cats induce equivalent unconditioned and conditioned responses in rats?	Fig 2c	Rats respond to cat (Distance travelled, CTR vs catA)	Sprague–Dawley rats	Rattus norvegicus	M	S	Captive	Stimulus presentation	Activity	N	N	Y	O	NA	Predator odour	M	Organic	Terrestrial	Historic	1	0	0	NA	NA	Stimulus	N	2172.18	NA	450.331	NA	3523.18	NA	158.94	NA	Y	8	10	NA	NA	NA	NA	NA	NA	NA
	3404	4	Muñoz-Abellán, C.; Armario, A.; Nadal, R.	2010	Do odors from different cats induce equivalent unconditioned and conditioned responses in rats?	Fig 2d	Rats respond to cat (Immobility, CTR vs catA)	Sprague–Dawley rats	Rattus norvegicus	M	S	Captive	Stimulus presentation	Activity	N	N	Y	O	NA	Predator odour	M	Organic	Terrestrial	Historic	1	0	0	NA	NA	Stimulus	N	107.383	NA	40.268	NA	18.456	NA	5.034	NA	Y	8	10	NA	NA	NA	NA	NA	NA	NA
	3405	2	Muñoz-Abellán, C.; Daviu, N.; Rabasa, C.; Nadal, R.; Armario, A.	2009	Cat odor causes long-lasting contextual fear conditioning and increased pituitary-adrenal activation, without modifying anxiety	Fig 2b	Rats respond to cat odour (Distance travelled, 0-5 block control vs cat-f)	Sprague–Dawley rats	Rattus norvegicus	M	S	Captive	Stimulus presentation	Activity	N	N	Y	O	NA	Predator odour	M	Organic	Terrestrial	Historic	1	0	0	NA	NA	Stimulus	N	938.71	NA	87.097	NA	1509.68	NA	77.419	NA	Y	16	12	NA	NA	NA	NA	NA	NA	NA
	3405	1	Muñoz-Abellán, C.; Daviu, N.; Rabasa, C.; Nadal, R.; Armario, A.	2009	Cat odor causes long-lasting contextual fear conditioning and increased pituitary-adrenal activation, without modifying anxiety	Fig 2a CAT exposure	Rats respond to cat odour (Time in zone, 0-5 block control vs cat-f)	Sprague–Dawley rats	Rattus norvegicus	M	S	Captive	Stimulus presentation	Activity	N	N	Y	O	NA	Predator odour	M	Organic	Terrestrial	Historic	1	0	0	NA	NA	Stimulus	N	12.698	NA	2.116	NA	65.185	NA	7.196	NA	Y	16	12	NA	NA	NA	NA	NA	NA	NA
	3413	1	Nasca, C.; Orlando, R.; Marchiafava, M.; Boldrini, P.; Battaglia, G.; Scaccianoce, S.; Matrisciano, F.; Pittaluga, A.; Nicoletti, F.	2013	Exposure to predator odor and resulting anxiety enhances the expression of the α2δ subunit of voltage-sensitive calcium channels in the amygdala	Fig 1a	Mice respond to artificial odour (Contact)	Mice (CD1)	Mus musculus	M	S	Captive	Stimulus presentation	Exploration	N	N	Y	O	NA	Predator odour	M	Synthetic	Terrestrial	Historic	1	0	0	NA	NA	Stimulus	N	5.253	NA	0.909	NA	14.343	NA	1.313	NA	Y	22	20	NA	NA	NA	NA	NA	NA	NA
	3413	2	Nasca, C.; Orlando, R.; Marchiafava, M.; Boldrini, P.; Battaglia, G.; Scaccianoce, S.; Matrisciano, F.; Pittaluga, A.; Nicoletti, F.	2013	Exposure to predator odor and resulting anxiety enhances the expression of the α2δ subunit of voltage-sensitive calcium channels in the amygdala	Fig 1a	Mice respond to artificial odour (Burying)	Mice (CD1)	Mus musculus	M	S	Captive	Stimulus presentation	Activity	N	N	Y	O	NA	Predator odour	M	Synthetic	Terrestrial	Historic	1	0	0	NA	NA	Stimulus	N	1.919	NA	0.606	NA	0.303	NA	0.202	NA	Y	22	20	NA	NA	NA	NA	NA	NA	NA
	3413	3	Nasca, C.; Orlando, R.; Marchiafava, M.; Boldrini, P.; Battaglia, G.; Scaccianoce, S.; Matrisciano, F.; Pittaluga, A.; Nicoletti, F.	2013	Exposure to predator odor and resulting anxiety enhances the expression of the α2δ subunit of voltage-sensitive calcium channels in the amygdala	Fig 1a	Mice respond to artificial odour (Grooming)	Mice (CD1)	Mus musculus	M	S	Captive	Stimulus presentation	Other	N	N	Y	O	NA	Predator odour	M	Synthetic	Terrestrial	Historic	1	0	0	NA	NA	Stimulus	N	0.808	NA	0.202	NA	2.02	NA	0.303	NA	Y	22	20	NA	NA	NA	NA	NA	NA	NA
	3413	4	Nasca, C.; Orlando, R.; Marchiafava, M.; Boldrini, P.; Battaglia, G.; Scaccianoce, S.; Matrisciano, F.; Pittaluga, A.; Nicoletti, F.	2013	Exposure to predator odor and resulting anxiety enhances the expression of the α2δ subunit of voltage-sensitive calcium channels in the amygdala	Fig 1a	Mice respond to artificial odour (Seconds of freezing)	Mice (CD1)	Mus musculus	M	S	Captive	Stimulus presentation	Vigilance	N	N	Y	O	NA	Predator odour	M	Synthetic	Terrestrial	Historic	1	0	0	NA	NA	Stimulus	N	70.352	NA	3.216	NA	0.804	NA	0	NA	Y	22	20	NA	NA	NA	NA	NA	NA	NA
	3423	1	Nolte, D. L.; Farley, J. P.; Campbell, D. L.; Epple, G. M.; Mason, J. R.	1993	Potential repellents to prevent mountain beaver damage	Fig1	Mountain beaver respond to mink urine (mean seedlings clipped, CON vs MU)	Mountain beaver	Aplodontia rufa	Both	M	Wild	Stimulus presentation	Foraging	N	N	Y	O	NA	Predator urine	M	Organic	Terrestrial	Native	1	0	0	NA	NA	Stimulus	N	0.291	NA	0.675	NA	2.689	NA	1.232	NA	Y	18	18	NA	NA	NA	NA	NA	NA	NA
	3423	2	Nolte, D. L.; Farley, J. P.; Campbell, D. L.; Epple, G. M.; Mason, J. R.	1993	Potential repellents to prevent mountain beaver damage	Fig 1	Mountain beaver respond to coyote urine (mean seedlings clipped, CON vs CU)	Mountain beaver	Aplodontia rufa	Both	M	Wild	Stimulus presentation	Foraging	N	N	Y	O	NA	Predator urine	M	Organic	Terrestrial	Native	1	0	0	NA	NA	Stimulus	N	0.411	NA	0.874	NA	2.689	NA	1.232	NA	Y	18	18	NA	NA	NA	NA	NA	NA	NA
	3423	3	Nolte, D. L.; Farley, J. P.; Campbell, D. L.; Epple, G. M.; Mason, J. R.	1993	Potential repellents to prevent mountain beaver damage	Fig2	Mountain beaver respond to mink urine (mean leaves clipped, CON vs MU)	Mountain beaver	Aplodontia rufa	Both	M	Wild	Stimulus presentation	Foraging	N	N	Y	O	NA	Predator urine	M	Organic	Terrestrial	Native	1	0	0	NA	NA	Stimulus	N	0.315	NA	0.997	NA	15.997	NA	2.15	NA	Y	18	18	NA	NA	NA	NA	NA	NA	NA
	3423	4	Nolte, D. L.; Farley, J. P.; Campbell, D. L.; Epple, G. M.; Mason, J. R.	1993	Potential repellents to prevent mountain beaver damage	Fig 2	Mountain beaver respond to coyote urine (mean seedlings clipped, CON vs CU)	Mountain beaver	Aplodontia rufa	Both	M	Wild	Stimulus presentation	Foraging	N	N	Y	O	NA	Predator urine	M	Organic	Terrestrial	Native	1	0	0	NA	NA	Stimulus	N	0.315	NA	0.787	NA	15.997	NA	2.15	NA	Y	18	18	NA	NA	NA	NA	NA	NA	NA
	3431	1	Nowak, K.; Le Roux, A.; Richards, S. A.; Scheijen, C. P. J.; Hill, R. A.	2014	Human observers impact habituated samango monkeys' perceived landscape of fear	Fig 2a	Samango monkeys respond to human presence (GUD, height 0 followed vs not followed)	Samango monkeys	Cercopithecus mitis erythrarcus	Both	M	Wild	Giving up density	Foraging	N	Y	N	NA	NA	NA	NA	NA	Terrestrial	Introduced	2	NA	5	N	NA	Blank	N	2.474	NA	NA	0.851	7.036	NA	NA	1.392	Y	160	160	NA	NA	NA	NA	NA	NA	NA
	3450	1	Orrock, J. L.; Danielson, B. J.	2004	Rodents balancing a variety of risks: Invasive fire ants and indirect and direct indicators of predation risk	Fig 1a	Rodents respond to fire ants (GUD, sheltered ants vs no ants)	Oldfield mice	Peromyscus polionotus	Both	S	Wild	Giving up density	Foraging	N	Y	Y	AVO	Y	Live_predator	S	Organic	Terrestrial	Native	1	NA	0	NA	NA	Blank	N	0.464	NA	0.112	NA	0.352	NA	0.072	NA	Y	160	160	NA	NA	NA	NA	NA	NA	NA
	3452	1	Orrock, J. L.; Danielson, B. J.	2009	Temperature and cloud cover, but not predator urine, affect winter foraging of mice	Fig 1a	White footed mice respond to bobcat urine (GUD, Wr vs Bt)	White footed mice	Peromyscus leucopus	Both	S	Wild	Giving up density	Foraging	N	N	Y	O	NA	Predator urine	M	Organic	Terrestrial	Native	1	NA	0	NA	NA	Stimulus	N	0.821	NA	0.052	NA	0.906	NA	0.059	NA	Y	22	22	NA	NA	NA	NA	NA	NA	NA
	3452	2	Orrock, J. L.; Danielson, B. J.	2009	Temperature and cloud cover, but not predator urine, affect winter foraging of mice	Fig 1a	White footed mice respond to coyote urine (GUD, Wr vs Ce)	White footed mice	Peromyscus leucopus	Both	S	Wild	Giving up density	Foraging	N	N	Y	O	NA	Predator urine	M	Organic	Terrestrial	Native	1	NA	0	NA	NA	Stimulus	N	0.951	NA	0.055	NA	0.906	NA	0.059	NA	Y	22	22	NA	NA	NA	NA	NA	NA	NA
	3452	3	Orrock, J. L.; Danielson, B. J.	2009	Temperature and cloud cover, but not predator urine, affect winter foraging of mice	Fig1a	White footed mice respond to foxurine (GUD, Wr vs Fx)	White footed mice	Peromyscus leucopus	Both	S	Wild	Giving up density	Foraging	N	N	Y	O	NA	Predator urine	M	Organic	Terrestrial	Native	1	NA	0	NA	NA	Stimulus	N	0.935	NA	0.055	NA	0.906	NA	0.059	NA	Y	22	22	NA	NA	NA	NA	NA	NA	NA
	3480	1	Perrot-Sinal, T. S.; Heale, V. R.; Ossenkopp, K. P.; Kavaliers, M.	1996	Sexually dimorphic aspects of spontaneous activity in meadow voles (Microtus pennsylvanicus): Effects of exposure to fox odor	Fig 2a	Male Voles respond to fox odour (total distance, fox (square) vs control (diamond), SEM in figure caption)	Meadow vole	Microtus pennsylvanicus	M	S	Captive	Behavioural focal	Activity	Test chamber	N	Y	O	NA	Predator odour	M	Synthetic	Terrestrial	Historic	2	1	1	NA	NA	Stimulus	N	336.1	NA	208	NA	837.7	NA	230	NA	Y	10	10	NA	NA	NA	NA	NA	NA	NA
	3480	2	Perrot-Sinal, T. S.; Heale, V. R.; Ossenkopp, K. P.; Kavaliers, M.	1996	Sexually dimorphic aspects of spontaneous activity in meadow voles (Microtus pennsylvanicus): Effects of exposure to fox odor	Fig 2a	Female Voles respond to fox odour (total distance, fox (square) vs control (diamond), SEM in figure caption)	Meadow vole	Microtus pennsylvanicus	F	S	Captive	Behavioural focal	Activity	Test chamber	N	Y	O	NA	Predator odour	M	Synthetic	Terrestrial	Historic	2	1	1	NA	NA	Stimulus	N	620.5	NA	399	NA	765.6	NA	367	NA	Y	9	9	NA	NA	NA	NA	NA	NA	NA
	3480	3	Perrot-Sinal, T. S.; Heale, V. R.; Ossenkopp, K. P.; Kavaliers, M.	1996	Sexually dimorphic aspects of spontaneous activity in meadow voles (Microtus pennsylvanicus): Effects of exposure to fox odor	Fig 2b	Male Voles respond to fox odour (number movements, fox (square) vs control (diamond), SEM in figure caption)	Meadow vole	Microtus pennsylvanicus	M	S	Captive	Behavioural focal	Activity	Test chamber	N	Y	O	NA	Predator odour	M	Synthetic	Terrestrial	Historic	2	1	1	NA	NA	Stimulus	N	22.8	NA	10	NA	43.3	NA	10	NA	Y	10	10	NA	NA	NA	NA	NA	NA	NA
	3480	4	Perrot-Sinal, T. S.; Heale, V. R.; Ossenkopp, K. P.; Kavaliers, M.	1996	Sexually dimorphic aspects of spontaneous activity in meadow voles (Microtus pennsylvanicus): Effects of exposure to fox odor	Fig 2b	female Voles respond to fox odour (number movements, fox (square) vs control (diamond), SEM in figure caption)	Meadow vole	Microtus pennsylvanicus	F	S	Captive	Behavioural focal	Activity	Test chamber	N	Y	O	NA	Predator odour	M	Synthetic	Terrestrial	Historic	2	1	1	NA	NA	Stimulus	N	28.4	NA	10	NA	38.8	NA	12	NA	Y	9	9	NA	NA	NA	NA	NA	NA	NA
	3480	5	Perrot-Sinal, T. S.; Heale, V. R.; Ossenkopp, K. P.; Kavaliers, M.	1996	Sexually dimorphic aspects of spontaneous activity in meadow voles (Microtus pennsylvanicus): Effects of exposure to fox odor	Fig 2c	Male Voles respond to fox odour (centre time, fox (square) vs control (diamond), SEM in figure caption)	Meadow vole	Microtus pennsylvanicus	M	S	Captive	Behavioural focal	Exploration	Test chamber	N	Y	O	NA	Predator odour	M	Synthetic	Terrestrial	Historic	2	1	1	NA	NA	Stimulus	N	6.1	NA	20	NA	16.3	NA	19	NA	Y	10	10	NA	NA	NA	NA	NA	NA	NA
	3480	6	Perrot-Sinal, T. S.; Heale, V. R.; Ossenkopp, K. P.; Kavaliers, M.	1996	Sexually dimorphic aspects of spontaneous activity in meadow voles (Microtus pennsylvanicus): Effects of exposure to fox odor	Fig 2c	Female Voles respond to fox odour (centre time, fox (square) vs control (diamond), SEM in figure caption)	Meadow vole	Microtus pennsylvanicus	F	S	Captive	Behavioural focal	Exploration	Test chamber	N	Y	O	NA	Predator odour	M	Synthetic	Terrestrial	Historic	2	1	1	NA	NA	Stimulus	N	15.1	NA	16	NA	12.8	NA	16	NA	Y	9	9	NA	NA	NA	NA	NA	NA	NA
	3482	1	Perrot-Sinal, T. S.; Ossenkopp, K. P.; Kavaliers, M.	1999	Effects of repeated exposure to fox odor on locomotor activity levels and spatial movement patterns in breeding male and female meadow voles (Microtus pennsylvanicus)	Fig 4	Mice respond to fox odour (total corner time, baseline vs day 1)	Meadow vole	Microtus pennsylvanicus	M	S	Captive	Stimulus presentation	Activity	N	Y	Y	O	NA	Predator odour	M	Synthetic	Terrestrial	Historic	1	0	0	NA	NA	Blank	N	14.368	NA	15.789	NA	152.632	NA	11.842	NA	Y	8	8	NA	NA	NA	NA	NA	NA	NA
	3491	1	Pfister, J. A.; Müller-Schwarze, D.; Balph, D. F.	1990	Effects of predator fecal odors on feed selection by sheep and cattle	Table 2	Sheep respond to faecal odours of coyote (Consumption, vs oil of wintergreen)	Sheep	Ovis aries	Both	L	Domestic	Giving up density	Foraging	N	N	Y	O	NA	Faeces	L	Organic	Terrestrial	Native	1	0	0	NA	NA	Stimulus	N	2.24	NA	NA	5.1	19.07	NA	NA	41	Y	5	5	NA	NA	NA	NA	NA	NA	NA
	3491	2	Pfister, J. A.; Müller-Schwarze, D.; Balph, D. F.	1990	Effects of predator fecal odors on feed selection by sheep and cattle	Table 2	Cattle respond to faecal odours of coyote (Consumption, vs oil of wintergreen)	Cattle	Bos taurus	Both	L	Domestic	Giving up density	Foraging	N	N	Y	O	NA	Faeces	L	Organic	Terrestrial	Historic	1	0	0	NA	NA	Stimulus	N	3.14	NA	NA	2.2	19.07	NA	NA	41	Y	5	5	NA	NA	NA	NA	NA	NA	NA
	3491	3	Pfister, J. A.; Müller-Schwarze, D.; Balph, D. F.	1990	Effects of predator fecal odors on feed selection by sheep and cattle	Table 2	Sheep respond to faecal odours of bear (Consumption, vs oil of wintergreen)	Sheep	Ovis aries	Both	L	Domestic	Giving up density	Foraging	N	N	Y	O	NA	Faeces	L	Organic	Terrestrial	Historic	1	0	0	NA	NA	Stimulus	N	20.18	NA	NA	43.4	19.07	NA	NA	41	Y	5	5	NA	NA	NA	NA	NA	NA	NA
	3491	4	Pfister, J. A.; Müller-Schwarze, D.; Balph, D. F.	1990	Effects of predator fecal odors on feed selection by sheep and cattle	Table 2	Cattle respond to faecal odours of bear (Consumption, vs oil of wintergreen)	Cattle	Bos taurus	Both	L	Domestic	Giving up density	Foraging	N	N	Y	O	NA	Faeces	L	Organic	Terrestrial	Historic	1	0	0	NA	NA	Stimulus	N	26.06	NA	NA	22.8	19.07	NA	NA	41	Y	5	5	NA	NA	NA	NA	NA	NA	NA
	3491	5	Pfister, J. A.; Müller-Schwarze, D.; Balph, D. F.	1990	Effects of predator fecal odors on feed selection by sheep and cattle	Table 2	Sheep respond to faecal odours of fox (Consumption, vs oil of wintergreen)	Sheep	Ovis aries	Both	L	Domestic	Giving up density	Foraging	N	N	Y	O	NA	Faeces	M	Organic	Terrestrial	Historic	1	0	0	NA	NA	Stimulus	N	1.87	NA	NA	4.1	19.07	NA	NA	41	Y	5	5	NA	NA	NA	NA	NA	NA	NA
	3491	6	Pfister, J. A.; Müller-Schwarze, D.; Balph, D. F.	1990	Effects of predator fecal odors on feed selection by sheep and cattle	Table 2	Cattle respond to faecal odours of fox (Consumption, vs oil of wintergreen)	Cattle	Bos taurus	Both	L	Domestic	Giving up density	Foraging	N	N	Y	O	NA	Faeces	M	Organic	Terrestrial	Historic	1	0	0	NA	NA	Stimulus	N	9.19	NA	NA	7.8	19.07	NA	NA	41	Y	5	5	NA	NA	NA	NA	NA	NA	NA
	3491	7	Pfister, J. A.; Müller-Schwarze, D.; Balph, D. F.	1990	Effects of predator fecal odors on feed selection by sheep and cattle	Table 2	Sheep respond to faecal odours of cougar (Consumption, vs oil of wintergreen)	Sheep	Ovis aries	Both	L	Domestic	Giving up density	Foraging	N	N	Y	O	NA	Faeces	L	Organic	Terrestrial	Historic	1	0	0	NA	NA	Stimulus	N	2.36	NA	NA	4.8	19.07	NA	NA	41	Y	5	5	NA	NA	NA	NA	NA	NA	NA
	3491	8	Pfister, J. A.; Müller-Schwarze, D.; Balph, D. F.	1990	Effects of predator fecal odors on feed selection by sheep and cattle	Table 2	Cattle respond to faecal odours of cougar (Consumption, vs oil of wintergreen)	Cattle	Bos taurus	Both	L	Domestic	Giving up density	Foraging	N	N	Y	O	NA	Faeces	L	Organic	Terrestrial	Historic	1	0	0	NA	NA	Stimulus	N	11.65	NA	NA	10.8	19.07	NA	NA	41	Y	5	5	NA	NA	NA	NA	NA	NA	NA
	3502	1	Post, R. J.; Dahlborg, K. M.; O'Loughlin, L. E.; Bloom, C. M.	2014	Effects of juvenile exposure to predator odor on adolescent and adult anxiety and pain nociception	Fig 3a	Rats respond to artificial predator scent TMT (time in open arms)	Sprague-Dawley rats	Rattus norvegicus	M	S	Captive	Behavioural focal	Exploration	N	N	Y	O	NA	Predator odour	M	Synthetic	Terrestrial	Historic	1	0	0	NA	NA	Stimulus	N	33.27	2.413	NA	NA	64.254	2.54	NA	NA	Y	10	10	NA	NA	NA	NA	NA	NA	NA
	3505	1	Powell, F.; Banks, P. B.	2004	Do house mice modify their foraging behaviour in response to predator odours and habitat?	Fig 1b	Mice respond to fox odour (GUD, sheltered control vs fox)	House mice	Mus domesticus	Both	S	Captive	Giving up density	Foraging	N	N	Y	VO	N	Faeces	M	Organic	Terrestrial	Historic	1	NA	3	NA	NA	Blank	N	12.782	NA	1.353	NA	15.489	NA	1.053	NA	Y	15	15	NA	NA	NA	NA	NA	NA	NA
	3564	1	Rosell, F.	2001	Effectiveness of predator odors as gray squirrel repellents	Fig 2	Grey squirrels respond to fox urine (butternuts taken, after 2-4h fox vs human urine)	Gray squirrel	Sciurus carolinensis	Both	S	Wild	Feeding station	Foraging	N	N	Y	O	NA	Predator urine	M	Organic	Terrestrial	Native	1	NA	0	NA	NA	Stimulus	N	NA	NA	NA	NA	NA	NA	NA	NA	NA	18	18	0	3	0.994	0	1.988	0	4.988
	3564	2	Rosell, F.	2001	Effectiveness of predator odors as gray squirrel repellents	Fig 3	Grey squirrels respond to raccoon urine (butternuts taken, after 2-4h racoon vs white tailed deer urine)	Gray squirrel	Sciurus carolinensis	Both	S	Wild	Feeding station	Foraging	N	N	Y	O	NA	Predator urine	M	Organic	Terrestrial	Native	1	NA	0	NA	NA	Stimulus	N	NA	NA	NA	NA	NA	NA	NA	NA	NA	20	20	0	1.063	0	0	1.063	0	4
	3575	1	Rosen, J. B.; West, E. A.; Donley, M. P.	2006	Not all rat strains are equal: Differential unconditioned fear responses to the synthetic fox odor 2,4,5-trimethylthiazoline in three outbred rat strains	Fig 1	Spraque dawley respond to artificial predator odour (percent freezing, no odour (white) vs TMT 300 (dark grey))	Sprague-Dawley rats	Rattus norvegicus	M	S	Captive	Stimulus presentation	Escape	N	Y	Y	O	NA	Predator odour	M	Synthetic	Terrestrial	Historic	1	0	0	NA	NA	Blank	N	47.951	NA	8.197	NA	26.639	NA	2.459	NA	Y	6	6	NA	NA	NA	NA	NA	NA	NA
	3575	2	Rosen, J. B.; West, E. A.; Donley, M. P.	2006	Not all rat strains are equal: Differential unconditioned fear responses to the synthetic fox odor 2,4,5-trimethylthiazoline in three outbred rat strains	Fig 1	Long evans rats respond to artificial predator odour (percent freezing, no odour (white) vs TMT 300 (dark grey))	Longgevans-Evans rats	Rattus norvegicus	M	S	Captive	Stimulus presentation	Escape	N	Y	Y	O	NA	Predator odour	M	Synthetic	Terrestrial	Historic	1	0	0	NA	NA	Blank	N	41.393	NA	7.377	NA	15.984	NA	3.279	NA	Y	6	6	NA	NA	NA	NA	NA	NA	NA
	3575	3	Rosen, J. B.; West, E. A.; Donley, M. P.	2006	Not all rat strains are equal: Differential unconditioned fear responses to the synthetic fox odor 2,4,5-trimethylthiazoline in three outbred rat strains	Fig 1	Wister rats respond to artificial predator odour (percent freezing, no odour (white) vs TMT 300 (dark grey))	Wistar rats	Rattus norvegicus	M	S	Captive	Stimulus presentation	Escape	N	Y	Y	O	NA	Predator odour	M	Synthetic	Terrestrial	Historic	1	0	0	NA	NA	Blank	N	5.738	NA	2.049	NA	13.934	NA	3.689	NA	Y	6	6	NA	NA	NA	NA	NA	NA	NA
	3607	1	Saridoğan, G. E.; Aykaç, A.; Cabadak, H.; Cerit, C.; Çalişkan, M.; Gören, M. Z.	2015	D-Cycloserine acts via increasing the GluN1 protein expressions in the frontal cortex and decreases the avoidance and risk assessment behaviors in a rat traumatic stress model	Table 2	rats respond to cat odor (contact duration)	Wistar rats	Rattus norvegicus	Both	S	Captive	Stimulus presentation	Exploration	N	N	Y	O	NA	Predator odour	M	Organic	Terrestrial	Historic	1	0	0	NA	NA	Blank	N	116	NA	27.9	NA	12	NA	3.3	NA	Y	18	12	NA	NA	NA	NA	NA	NA	NA
	3607	2	Saridoğan, G. E.; Aykaç, A.; Cabadak, H.; Cerit, C.; Çalişkan, M.; Gören, M. Z.	2015	D-Cycloserine acts via increasing the GluN1 protein expressions in the frontal cortex and decreases the avoidance and risk assessment behaviors in a rat traumatic stress model	Table 2	rats respond to cat odor (far location)	Wistar rats	Rattus norvegicus	Both	S	Captive	Stimulus presentation	Exploration	N	N	Y	O	NA	Predator odour	M	Organic	Terrestrial	Historic	1	0	0	NA	NA	Blank	N	289.7	NA	68.8	NA	494	NA	13.7	NA	Y	18	12	NA	NA	NA	NA	NA	NA	NA
	3607	3	Saridoğan, G. E.; Aykaç, A.; Cabadak, H.; Cerit, C.; Çalişkan, M.; Gören, M. Z.	2015	D-Cycloserine acts via increasing the GluN1 protein expressions in the frontal cortex and decreases the avoidance and risk assessment behaviors in a rat traumatic stress model	Table 2	rats respond to cat odor (Stretch attend)	Wistar rats	Rattus norvegicus	Both	S	Captive	Stimulus presentation	Activity	N	N	Y	O	NA	Predator odour	M	Organic	Terrestrial	Historic	1	0	0	NA	NA	Blank	N	33.3	NA	13.7	NA	1.5	NA	3.4	NA	Y	18	12	NA	NA	NA	NA	NA	NA	NA
	3607	4	Saridoğan, G. E.; Aykaç, A.; Cabadak, H.; Cerit, C.; Çalişkan, M.; Gören, M. Z.	2015	D-Cycloserine acts via increasing the GluN1 protein expressions in the frontal cortex and decreases the avoidance and risk assessment behaviors in a rat traumatic stress model	Table 2	rats respond to cat odor (Stretch approach)	Wistar rats	Rattus norvegicus	Both	S	Captive	Stimulus presentation	Activity	N	N	Y	O	NA	Predator odour	M	Organic	Terrestrial	Historic	1	0	0	NA	NA	Blank	N	23	NA	2.4	NA	5.8	NA	2.71	NA	Y	18	12	NA	NA	NA	NA	NA	NA	NA
	3607	5	Saridoğan, G. E.; Aykaç, A.; Cabadak, H.; Cerit, C.; Çalişkan, M.; Gören, M. Z.	2015	D-Cycloserine acts via increasing the GluN1 protein expressions in the frontal cortex and decreases the avoidance and risk assessment behaviors in a rat traumatic stress model	Table 2	rats respond to cat odor (freezing)	Wistar rats	Rattus norvegicus	Both	S	Captive	Stimulus presentation	Escape	N	N	Y	O	NA	Predator odour	M	Organic	Terrestrial	Historic	1	0	0	NA	NA	Blank	N	50.6	NA	2.4	NA	11	NA	2.6	NA	Y	18	12	NA	NA	NA	NA	NA	NA	NA
	3607	6	Saridoğan, G. E.; Aykaç, A.; Cabadak, H.; Cerit, C.; Çalişkan, M.; Gören, M. Z.	2015	D-Cycloserine acts via increasing the GluN1 protein expressions in the frontal cortex and decreases the avoidance and risk assessment behaviors in a rat traumatic stress model	Table 2	rats respond to cat odor (location change)	Wistar rats	Rattus norvegicus	Both	S	Captive	Stimulus presentation	Activity	N	N	Y	O	NA	Predator odour	M	Organic	Terrestrial	Historic	1	0	0	NA	NA	Blank	N	15.4	NA	3.1	NA	29.9	NA	9	NA	Y	18	12	NA	NA	NA	NA	NA	NA	NA
	3611	1	Saxon-Mills, E. C.; Moseby, K.; Blumstein, D. T.; Letnic, M.	2018	Prey naïveté and the anti-predator responses of a vulnerable marsupial prey to known and novel predators	Fig 1b	Bettongs respond to cat odour (latency to approach, control vs cat)	Burrowing bettong	Bettongia lesueur	Both	S	Wild	Feeding station	Exploration	N	N	Y	O	NA	Predator odour	M	Organic	Terrestrial	Introduced	1	NA	0	NA	NA	Stimulus	N	310.145	NA	46.377	NA	256.934	NA	54.015	NA	Y	14	11	NA	NA	NA	NA	NA	NA	NA
	3611	2	Saxon-Mills, E. C.; Moseby, K.; Blumstein, D. T.; Letnic, M.	2018	Prey naïveté and the anti-predator responses of a vulnerable marsupial prey to known and novel predators	Fig 1b	Bettongs respond to devil odour (latency to approach, control vs devil)	Burrowing bettong	Bettongia lesueur	Both	S	Wild	Feeding station	Exploration	N	N	Y	O	NA	Predator odour	M	Organic	Terrestrial	Historic	1	NA	0	NA	NA	Stimulus	N	255.072	NA	46.377	NA	256.934	NA	54.015	NA	Y	10	11	NA	NA	NA	NA	NA	NA	NA
	3611	3	Saxon-Mills, E. C.; Moseby, K.; Blumstein, D. T.; Letnic, M.	2018	Prey naïveté and the anti-predator responses of a vulnerable marsupial prey to known and novel predators	Fig 3b	Bettongs respond to cat odour (olfactory investigation, control vs cat)	Burrowing bettong	Bettongia lesueur	Both	S	Wild	Feeding station	Exploration	N	N	Y	O	NA	Predator odour	M	Organic	Terrestrial	Introduced	1	NA	0	NA	NA	Stimulus	N	0.231	NA	0.064	NA	0.197	NA	0.058	NA	Y	14	15	NA	NA	NA	NA	NA	NA	NA
	3611	4	Saxon-Mills, E. C.; Moseby, K.; Blumstein, D. T.; Letnic, M.	2018	Prey naïveté and the anti-predator responses of a vulnerable marsupial prey to known and novel predators	Fig 3b	Bettongs respond to devil odour (olfactory, control vs devil)	Burrowing bettong	Bettongia lesueur	Both	S	Wild	Feeding station	Exploration	N	N	Y	O	NA	Predator odour	M	Organic	Terrestrial	Historic	1	NA	0	NA	NA	Stimulus	N	0.116	NA	0.092	NA	0.197	NA	0.058	NA	Y	9	15	NA	NA	NA	NA	NA	NA	NA
	3611	5	Saxon-Mills, E. C.; Moseby, K.; Blumstein, D. T.; Letnic, M.	2018	Prey naïveté and the anti-predator responses of a vulnerable marsupial prey to known and novel predators	Fig 3d	Bettongs respond to cat odour (foraging, control vs cat)	Burrowing bettong	Bettongia lesueur	Both	S	Wild	Feeding station	Foraging	N	N	Y	O	NA	Predator odour	M	Organic	Terrestrial	Introduced	1	NA	0	NA	NA	Stimulus	N	0.607	NA	0.081	NA	0.595	NA	0.121	NA	Y	14	15	NA	NA	NA	NA	NA	NA	NA
	3611	6	Saxon-Mills, E. C.; Moseby, K.; Blumstein, D. T.; Letnic, M.	2018	Prey naïveté and the anti-predator responses of a vulnerable marsupial prey to known and novel predators	Fig 3d	Bettongs respond to devil odour (foraging, control vs devil )	Burrowing bettong	Bettongia lesueur	Both	S	Wild	Feeding station	Foraging	N	N	Y	O	NA	Predator odour	M	Organic	Terrestrial	Historic	1	NA	0	NA	NA	Stimulus	N	0.624	NA	0.145	NA	0.595	NA	0.121	NA	Y	9	15	NA	NA	NA	NA	NA	NA	NA
	3611	7	Saxon-Mills, E. C.; Moseby, K.; Blumstein, D. T.; Letnic, M.	2018	Prey naïveté and the anti-predator responses of a vulnerable marsupial prey to known and novel predators	Fig 3f	Bettongs respond to cat odour (moving, control vs cat)	Burrowing bettong	Bettongia lesueur	Both	S	Wild	Feeding station	Activity	N	N	Y	O	NA	Predator odour	M	Organic	Terrestrial	Introduced	1	NA	0	NA	NA	Stimulus	N	0.041	NA	0.037	NA	0.059	NA	0.57	NA	Y	14	15	NA	NA	NA	NA	NA	NA	NA
	3611	8	Saxon-Mills, E. C.; Moseby, K.; Blumstein, D. T.; Letnic, M.	2018	Prey naïveté and the anti-predator responses of a vulnerable marsupial prey to known and novel predators	Fig 3f	Bettongs respond to devil odour (moving, control vs devil)	Burrowing bettong	Bettongia lesueur	Both	S	Wild	Feeding station	Activity	N	N	Y	O	NA	Predator odour	M	Organic	Terrestrial	Historic	1	NA	0	NA	NA	Stimulus	N	0.054	NA	0.049	NA	0.059	NA	0.57	NA	Y	9	15	NA	NA	NA	NA	NA	NA	NA
	3618	1	Schmidt, K. A.; Lee, E.; Ostfeld, R. S.; Sieving, K.	2008	Eastern chipmunks increase their perception of predation risk in response to titmouse alarm calls	Fig 1	Eastern chipmunks respond to hawk call (Mean rank, control vs hawk)	Eastern chipmunks	Tamias striatus	Both	S	Wild	Giving up density	Foraging	N	N	Y	A	NA	Predator call	M	Organic	Aerial	Native	1	NA	0	NA	NA	Stimulus	N	137.019	NA	5.856	NA	139.442	NA	6.058	NA	Y	15	15	NA	NA	NA	NA	NA	NA	NA
	3618	2	Schmidt, K. A.; Lee, E.; Ostfeld, R. S.; Sieving, K.	2008	Eastern chipmunks increase their perception of predation risk in response to titmouse alarm calls	Fig 1	Eastern chipmunks respond to titmouse mobbing call (Mean rank, control vs mobbing)	Eastern chipmunks	Tamias striatus	Both	S	Wild	Giving up density	Foraging	N	N	Y	A	NA	Heterospecific alarm	M	Organic	Aerial	Native	1	NA	0	NA	NA	Stimulus	N	176.192	NA	5.654	NA	139.442	NA	6.058	NA	Y	15	15	NA	NA	NA	NA	NA	NA	NA
	3618	3	Schmidt, K. A.; Lee, E.; Ostfeld, R. S.; Sieving, K.	2008	Eastern chipmunks increase their perception of predation risk in response to titmouse alarm calls	Fig 1	Eastern chipmunks respond to titmouse hawk call (Mean rank, control vs hawk)	Eastern chipmunks	Tamias striatus	Both	S	Wild	Giving up density	Foraging	N	N	Y	A	NA	Heterospecific alarm	M	Organic	Aerial	Native	1	NA	0	NA	NA	Stimulus	N	158.423	NA	6.26	NA	139.442	NA	6.058	NA	Y	15	15	NA	NA	NA	NA	NA	NA	NA
	3647	1	Shrader, A. M.; Brown, J. S.; Kerley, G. I. H.; Kotler, B. P.	2008	Do free-ranging domestic goats show 'landscapes of fear'? Patch use in response to habitat features and predator cues	Fig 2	Goats respond to predator dung (GUD, riverbed no dung vs dung)	Goat	Capra hircus	Both	L	Wild	Giving up density	Foraging	N	Y	N	NA	NA	NA	NA	NA	Terrestrial	Native	1	NA	0	NA	NA	Blank	N	44.111	21.818	NA	NA	41.739	20.87	NA	NA	Y	8	8	NA	NA	NA	NA	NA	NA	NA
	3647	2	Shrader, A. M.; Brown, J. S.; Kerley, G. I. H.; Kotler, B. P.	2008	Do free-ranging domestic goats show 'landscapes of fear'? Patch use in response to habitat features and predator cues	Fig 3	Goats respond to predator cues (GUD, riverbed no dung vs dung)	Goat	Capra hircus	Both	L	Wild	Giving up density	Foraging	N	N	Y	O	NA	Faeces	M	Organic	Terrestrial	Native	1	NA	0	NA	NA	Blank	N	52.863	24.846	NA	NA	43.877	23.26	NA	NA	Y	8	8	NA	NA	NA	NA	NA	NA	NA
	3652	1	Sievert, T.; Haapakoski, M.; Palme, R.; Voipio, H.; Ylönen, H.	2019	Secondhand horror: effects of direct and indirect predator cues on behavior and reproduction of the bank vole	Fig 3	Male voles respond to conspecific alarm odour (time spent in connective tube, AP vs C)	Bank vole	Myodes glareolus	M	S	Captive	Stimulus presentation	Exploration	N	N	Y	O	NA	Conspecific alarm	S	Organic	Terrestrial	Historic	1	0	0	NA	NA	Stimulus	N	NA	NA	NA	NA	NA	NA	NA	NA	NA	28	28	0	535.242	138.767	52.863	277.533	0	555.066
	3652	2	Sievert, T.; Haapakoski, M.; Palme, R.; Voipio, H.; Ylönen, H.	2019	Secondhand horror: effects of direct and indirect predator cues on behavior and reproduction of the bank vole	Fig 3	Female voles respond to conspecific alarm odour (time spent in connective tube, AP vs C)	Bank vole	Myodes glareolus	F	S	Captive	Stimulus presentation	Exploration	N	N	Y	O	NA	Conspecific alarm	S	Organic	Terrestrial	Historic	1	0	0	NA	NA	Stimulus	N	NA	NA	NA	NA	NA	NA	NA	NA	NA	22	22	0	1070.48	317.181	79.295	515.419	0	832.599
	3652	3	Sievert, T.; Haapakoski, M.; Palme, R.; Voipio, H.; Ylönen, H.	2019	Secondhand horror: effects of direct and indirect predator cues on behavior and reproduction of the bank vole	Fig 3	Male voles respond to predator odour (time spent in connective tube, PO vs C)	Bank vole	Myodes glareolus	M	S	Captive	Stimulus presentation	Exploration	N	N	Y	O	NA	Predator odour	S	Organic	Terrestrial	Historic	1	0	0	NA	NA	Stimulus	N	NA	NA	NA	NA	NA	NA	NA	NA	NA	28	28	0	581.498	118.943	52.863	370.044	0	555.066
	3652	4	Sievert, T.; Haapakoski, M.; Palme, R.; Voipio, H.; Ylönen, H.	2019	Secondhand horror: effects of direct and indirect predator cues on behavior and reproduction of the bank vole	Fig 3	Female voles respond to predator odour (time spent in connective tube, PO vs C)	Bank vole	Myodes glareolus	F	S	Captive	Stimulus presentation	Exploration	N	N	Y	O	NA	Predator odour	S	Organic	Terrestrial	Historic	1	0	0	NA	NA	Stimulus	N	NA	NA	NA	NA	NA	NA	NA	NA	NA	22	22	0	707.048	303.965	26.432	383.26	0	832.599
	3652	5	Sievert, T.; Haapakoski, M.; Palme, R.; Voipio, H.; Ylönen, H.	2019	Secondhand horror: effects of direct and indirect predator cues on behavior and reproduction of the bank vole	Fig 2	voles respond to predator odour (GUD, PO vs C)	Bank vole	Myodes glareolus	Both	S	Captive	Giving up density	Foraging	N	N	Y	O	NA	Predator odour	S	Organic	Terrestrial	Historic	1	0	0	NA	NA	Stimulus	N	NA	NA	NA	NA	NA	NA	NA	NA	NA	50	50	7.311	20.236	15.33	13.255	17.406	10.425	20.33
	3652	6	Sievert, T.; Haapakoski, M.; Palme, R.; Voipio, H.; Ylönen, H.	2019	Secondhand horror: effects of direct and indirect predator cues on behavior and reproduction of the bank vole	Fig 2	voles respond to conspecific alarm odour (GUD, AP vs C)	Bank vole	Myodes glareolus	Both	S	Captive	Giving up density	Foraging	N	N	Y	O	NA	Conspecific alarm	S	Organic	Terrestrial	Historic	1	0	0	NA	NA	Stimulus	N	NA	NA	NA	NA	NA	NA	NA	NA	NA	50	50	7.311	20.236	17.311	14.387	19.198	10.425	20.33
	3654	1	Sievert, T.; Laska, M.	2016	Behavioral responses of CD-1 Mice to six predator odor components	Fig 3	Mice respond to artificial predator odour (Time in compartment, 2PT vs fruity)	Mice (CD-1)	Mus musculus	M	S	Captive	Stimulus presentation	Exploration	N	N	Y	O	NA	Predator odour	S	Synthetic	Terrestrial	Historic	1	0	0	NA	NA	Stimulus	N	NA	NA	NA	NA	NA	NA	NA	NA	NA	20	20	154.619	395.583	281.125	2.94	307.229	156.627	445.783
	3654	2	Sievert, T.; Laska, M.	2016	Behavioral responses of CD-1 Mice to six predator odor components	Fig 4	Mice respond to artificial predator odour (switches between compartment, 2PT vs fruity)	Mice (CD-1)	Mus musculus	M	S	Captive	Stimulus presentation	Activity	N	N	Y	O	NA	Predator odour	S	Synthetic	Terrestrial	Historic	1	0	0	NA	NA	Stimulus	N	31.935	6.02243	NA	NA	28.161	5.55966	NA	NA	Y	20	20	NA	NA	NA	NA	NA	NA	NA
	3659	1	Siviy, S. M.	2008	Effects of pre-pubertal social experiences on the responsiveness of juvenile rats to predator odors	Fig 4 top	Rats respond to cat odour (% time in box, alone conditioning vs alone test)	Long-Evans	Rattus norvegicus	M	S	Captive	Stimulus presentation	Activity	N	Y	Y	O	NA	Predator odour	M	Organic	Terrestrial	Historic	1	0	0	NA	NA	NA	N	77.778	NA	6.481	NA	93.519	NA	1.852	NA	Y	8	8	NA	NA	NA	NA	NA	NA	NA
	3659	2	Siviy, S. M.	2008	Effects of pre-pubertal social experiences on the responsiveness of juvenile rats to predator odors	Fig 4 bottom	Rats respond to cat odour (% time head out, alone conditioning vs alone test)	Long-Evans	Rattus norvegicus	M	S	Captive	Stimulus presentation	Exploration	N	Y	Y	O	NA	Predator odour	M	Organic	Terrestrial	Historic	1	0	0	NA	NA	NA	N	22.673	NA	5.161	NA	18.433	NA	6.267	NA	Y	8	8	NA	NA	NA	NA	NA	NA	NA
	3660	1	Siviy, S. M.; Harrison, K. A.	2008	Effects of Neonatal Handling on Play Behavior and Fear Towards a Predator Odor in Juvenile Rats (Rattus norvegicus)	Fig 5 control	Rats respond to cat odour (pins, exposure day unworn vs worn)	Sprague-Dawley rats	Rattus norvegicus	Both	S	Captive	Stimulus presentation	Activity	N	N	Y	O	NA	Predator odour	M	Organic	Terrestrial	Historic	1	0	0	NA	NA	Stimulus	N	5.677	NA	NA	4.37	10.917	NA	NA	4.454	Y	9	9	NA	NA	NA	NA	NA	NA	NA
	3660	2	Siviy, S. M.; Harrison, K. A.	2008	Effects of Neonatal Handling on Play Behavior and Fear Towards a Predator Odor in Juvenile Rats (Rattus norvegicus)	Fig 6 control	Rats respond to cat odour (head out, exposure day unworn vs worn)	Sprague-Dawley rats	Rattus norvegicus	Both	S	Captive	Stimulus presentation	Exploration	N	N	Y	O	NA	Predator odour	M	Organic	Terrestrial	Historic	1	0	0	NA	NA	Stimulus	N	16.034	NA	NA	4.769	4.345	NA	NA	5.069	Y	9	9	NA	NA	NA	NA	NA	NA	NA
	3673	1	Sotnikov, S. V.; Markt, P. O.; Umriukhin, A. E.; Landgraf, R.	2011	Genetic predisposition to anxiety-related behavior predicts predator odor response	Fig 2	Mice respond to cat odour (% time in odour chamber, basal cat odour vs 10 cat odour)	Mice (CD-1)	Mus musculus	Both	S	Captive	Stimulus presentation	Exploration	N	N	Y	O	NA	Predator odour	M	Organic	Terrestrial	Historic	1	0	0	NA	NA	Stimulus	N	36.711	NA	1.776	NA	36.711	NA	2.368	NA	N	8	8	NA	NA	NA	NA	NA	NA	NA
	3673	2	Sotnikov, S. V.; Markt, P. O.; Umriukhin, A. E.; Landgraf, R.	2011	Genetic predisposition to anxiety-related behavior predicts predator odor response	Fig 2	Mice respond to artificial TMT odour (% time in odour chamber, basal TMT vs 10 TMT)	Mice (CD-1)	Mus musculus	Both	S	Captive	Stimulus presentation	Exploration	N	N	Y	O	NA	Predator odour	M	Synthetic	Terrestrial	Historic	1	0	0	NA	NA	Stimulus	N	37.303	NA	1.184	NA	36.711	NA	2.368	NA	N	8	8	NA	NA	NA	NA	NA	NA	NA
	3677	1	Spencer, E. E.; Crowther, M. S.; Dickman, C. R.	2014	Risky business: Do native rodents use habitat and odor cues to manage predation risk in australian deserts?	Table 3	Spinifex hopping mice respond to fox odour (habitat traversed, model 14, fox odour vs intercept)	Spinifex hopping mouse	Notomys alexis	Both	S	Wild	Stimulus presentation	Activity	N	N	Y	O	NA	Predator urine	M	Organic	Terrestrial	Introduced	1	NA	0	NA	NA	Stimulus	N	-0.09	NA	0.25	NA	0.02	NA	0.1	NA	Y	152	152	NA	NA	NA	NA	NA	NA	NA
	3691	1	Staples, L. G.; McGregor, I. S.	2006	Defensive responses of Wistar and Sprague-Dawley rats to cat odour and TMT	Fig 1	Wistar rats respond to cat odour (approach, wisCat familiarisation vs odour exposure)	Wistar rats	Rattus norvegicus	M	S	Captive	Stimulus presentation	Exploration	N	Y	Y	O	NA	Predator odour	M	Organic	Terrestrial	Historic	1	0	0	NA	NA	Blank	N	21.429	NA	7.143	NA	185.714	NA	28.571	NA	Y	17	17	NA	NA	NA	NA	NA	NA	NA
	3691	2	Staples, L. G.; McGregor, I. S.	2006	Defensive responses of Wistar and Sprague-Dawley rats to cat odour and TMT	Fig 1	Wistar rats respond to artificial TMT odour (approach, wisTMT familiarisation vs odour exposure)	Wistar rats	Rattus norvegicus	M	S	Captive	Stimulus presentation	Exploration	N	Y	Y	O	NA	Predator odour	M	Synthetic	Terrestrial	Historic	1	0	0	NA	NA	Blank	N	160.714	NA	42.857	NA	257.143	NA	21.429	NA	Y	17	17	NA	NA	NA	NA	NA	NA	NA
	3691	3	Staples, L. G.; McGregor, I. S.	2006	Defensive responses of Wistar and Sprague-Dawley rats to cat odour and TMT	Fig 1	Sprague Dawley rats respond to cat odour (approach, SDCat familiarisation vs odour exposure)	Sprague-Dawley rats	Rattus norvegicus	M	S	Captive	Stimulus presentation	Exploration	N	Y	Y	O	NA	Predator odour	M	Organic	Terrestrial	Historic	1	0	0	NA	NA	Blank	N	85.714	NA	28.571	NA	225	NA	32.143	NA	Y	17	17	NA	NA	NA	NA	NA	NA	NA
	3691	4	Staples, L. G.; McGregor, I. S.	2006	Defensive responses of Wistar and Sprague-Dawley rats to cat odour and TMT	Fig 1	Sprague Dawley rats respond to artificial TMT odour (approach, SDTMT familiarisation vs odour exposure)	Sprague-Dawley rats	Rattus norvegicus	M	S	Captive	Stimulus presentation	Exploration	N	Y	Y	O	NA	Predator odour	M	Synthetic	Terrestrial	Historic	1	0	0	NA	NA	Blank	N	96.429	NA	21.429	NA	203.571	NA	21.429	NA	Y	17	17	NA	NA	NA	NA	NA	NA	NA
	3691	5	Staples, L. G.; McGregor, I. S.	2006	Defensive responses of Wistar and Sprague-Dawley rats to cat odour and TMT	Fig 1	Sprague Dawley rats respond to cat odour (hide, SDCat familiarisation vs odour exposure)	Sprague-Dawley rats	Rattus norvegicus	M	S	Captive	Stimulus presentation	Escape	N	Y	Y	O	NA	Predator odour	M	Organic	Terrestrial	Historic	1	0	0	NA	NA	Blank	N	840	NA	70.588	NA	395.294	NA	42.353	NA	Y	17	17	NA	NA	NA	NA	NA	NA	NA
	3691	6	Staples, L. G.; McGregor, I. S.	2006	Defensive responses of Wistar and Sprague-Dawley rats to cat odour and TMT	Fig 1	Sprague Dawley rats respond to artificial TMT odour (hide, SDTMT familiarisation vs odour exposure)	Sprague-Dawley rats	Rattus norvegicus	M	S	Captive	Stimulus presentation	Escape	N	Y	Y	O	NA	Predator odour	M	Synthetic	Terrestrial	Historic	1	0	0	NA	NA	Blank	N	697.765	NA	70.588	NA	444.706	NA	35.294	NA	Y	17	17	NA	NA	NA	NA	NA	NA	NA
	3691	7	Staples, L. G.; McGregor, I. S.	2006	Defensive responses of Wistar and Sprague-Dawley rats to cat odour and TMT	Fig 1	Wistar rats respond to cat odour (hide, wisCat familiarisation vs odour exposure)	Wistar rats	Rattus norvegicus	M	S	Captive	Stimulus presentation	Escape	N	Y	Y	O	NA	Predator odour	M	Organic	Terrestrial	Historic	1	0	0	NA	NA	Blank	N	1009.41	NA	42.353	NA	388.235	NA	35.294	NA	Y	17	17	NA	NA	NA	NA	NA	NA	NA
	3691	8	Staples, L. G.; McGregor, I. S.	2006	Defensive responses of Wistar and Sprague-Dawley rats to cat odour and TMT	Fig 1	Wistar rats respond to artificial odour (hide, wisTMT familiarisation vs odour exposure)	Wistar rats	Rattus norvegicus	M	S	Captive	Stimulus presentation	Escape	N	Y	Y	O	NA	Predator odour	M	Synthetic	Terrestrial	Historic	1	0	0	NA	NA	Blank	N	444.706	NA	84.706	NA	331.765	NA	35.294	NA	Y	17	17	NA	NA	NA	NA	NA	NA	NA
	3691	9	Staples, L. G.; McGregor, I. S.	2006	Defensive responses of Wistar and Sprague-Dawley rats to cat odour and TMT	Fig 1	Wistar rats respond to cat odour (head out, wisCat familiarisation vs odour exposure)	Wistar rats	Rattus norvegicus	M	S	Captive	Stimulus presentation	Exploration	N	Y	Y	O	NA	Predator odour	M	Organic	Terrestrial	Historic	1	0	0	NA	NA	Blank	N	324.706	NA	70.588	NA	49.412	NA	21.176	NA	Y	17	17	NA	NA	NA	NA	NA	NA	NA
	3691	10	Staples, L. G.; McGregor, I. S.	2006	Defensive responses of Wistar and Sprague-Dawley rats to cat odour and TMT	Fig 1	Wistar rats respond to artificial TMT odour (head out, wisTMT familiarisation vs odour exposure)	Wistar rats	Rattus norvegicus	M	S	Captive	Stimulus presentation	Exploration	N	Y	Y	O	NA	Predator odour	M	Synthetic	Terrestrial	Historic	1	0	0	NA	NA	Blank	N	127.059	NA	24.706	NA	45.882	NA	21.176	NA	Y	17	17	NA	NA	NA	NA	NA	NA	NA
	3691	11	Staples, L. G.; McGregor, I. S.	2006	Defensive responses of Wistar and Sprague-Dawley rats to cat odour and TMT	Fig 1	Sprague dawley rats respond to cat odour (head out, SDCat familiarisation vs odour exposure)	Sprague-Dawley rats	Rattus norvegicus	M	S	Captive	Stimulus presentation	Exploration	N	Y	Y	O	NA	Predator odour	M	Organic	Terrestrial	Historic	1	0	0	NA	NA	Blank	N	165.882	NA	49.412	NA	70.588	NA	17.647	NA	Y	17	17	NA	NA	NA	NA	NA	NA	NA
	3691	12	Staples, L. G.; McGregor, I. S.	2006	Defensive responses of Wistar and Sprague-Dawley rats to cat odour and TMT	Fig 1	Sprague dawley rats respond to artificial TMT odour (head out, SDTMT familiarisation vs odour exposure)	Sprague-Dawley rats	Rattus norvegicus	M	S	Captive	Stimulus presentation	Exploration	N	Y	Y	O	NA	Predator odour	M	Synthetic	Terrestrial	Historic	1	0	0	NA	NA	Blank	N	84.706	NA	21.176	NA	70.588	NA	17.647	NA	Y	17	17	NA	NA	NA	NA	NA	NA	NA
	3692	1	Staples, L. G.; McGregor, I. S.; Apfelbach, R.; Hunt, G. E.	2008	Cat odor, but not trimethylthiazoline (fox odor), activates accessory olfactory and defense-related brain regions in rats	Table 1	Rats respond to artificial odour TMT (contact, control vs TMT)	Wistar rats	Rattus norvegicus	M	S	Captive	Stimulus presentation	Exploration	N	N	Y	O	NA	Predator odour	M	Organic	Terrestrial	Historic	1	0	0	NA	NA	Stimulus	N	65.2	NA	7.92	NA	12.7	NA	3.51	NA	Y	6	6	NA	NA	NA	NA	NA	NA	NA
	3692	2	Staples, L. G.; McGregor, I. S.; Apfelbach, R.; Hunt, G. E.	2008	Cat odor, but not trimethylthiazoline (fox odor), activates accessory olfactory and defense-related brain regions in rats	Table 1	Rats respond to artificial odour TMT (rearing, control vs TMT)	Wistar rats	Rattus norvegicus	M	S	Captive	Stimulus presentation	Activity	N	N	Y	O	NA	Predator odour	M	Organic	Terrestrial	Historic	1	0	0	NA	NA	Stimulus	N	231.7	NA	71.8	NA	335.8	NA	64.7	NA	Y	6	6	NA	NA	NA	NA	NA	NA	NA
	3692	3	Staples, L. G.; McGregor, I. S.; Apfelbach, R.; Hunt, G. E.	2008	Cat odor, but not trimethylthiazoline (fox odor), activates accessory olfactory and defense-related brain regions in rats	Table 1	Rats respond to artificial odour TMT (grooming, control vs TMT)	Wistar rats	Rattus norvegicus	M	S	Captive	Stimulus presentation	Other	N	N	Y	O	NA	Predator odour	M	Organic	Terrestrial	Historic	1	0	0	NA	NA	Stimulus	N	75	NA	13.88	NA	302.7	NA	67.65	NA	Y	6	6	NA	NA	NA	NA	NA	NA	NA
	3692	4	Staples, L. G.; McGregor, I. S.; Apfelbach, R.; Hunt, G. E.	2008	Cat odor, but not trimethylthiazoline (fox odor), activates accessory olfactory and defense-related brain regions in rats	Table 1	Rats respond to artificial odour TMT (jumps, control vs TMT)	Wistar rats	Rattus norvegicus	M	S	Captive	Stimulus presentation	Activity	N	N	Y	O	NA	Predator odour	M	Organic	Terrestrial	Historic	1	0	0	NA	NA	Stimulus	N	2.1	NA	0.86	NA	0	NA	0	NA	Y	6	6	NA	NA	NA	NA	NA	NA	NA
	3692	5	Staples, L. G.; McGregor, I. S.; Apfelbach, R.; Hunt, G. E.	2008	Cat odor, but not trimethylthiazoline (fox odor), activates accessory olfactory and defense-related brain regions in rats	Table 1	Rats respond to cat odour (contact, control vs cat)	Wistar rats	Rattus norvegicus	M	S	Captive	Stimulus presentation	Exploration	N	N	Y	O	NA	Predator odour	M	Synthetic	Terrestrial	Historic	1	0	0	NA	NA	Stimulus	N	36.9	NA	9.79	NA	12.7	NA	3.51	NA	Y	6	6	NA	NA	NA	NA	NA	NA	NA
	3692	6	Staples, L. G.; McGregor, I. S.; Apfelbach, R.; Hunt, G. E.	2008	Cat odor, but not trimethylthiazoline (fox odor), activates accessory olfactory and defense-related brain regions in rats	Table 1	Rats respond to cat odour (rearing, control vs cat)	Wistar rats	Rattus norvegicus	M	S	Captive	Stimulus presentation	Activity	N	N	Y	O	NA	Predator odour	M	Synthetic	Terrestrial	Historic	1	0	0	NA	NA	Stimulus	N	206.7	NA	47.1	NA	335.8	NA	64.7	NA	Y	6	6	NA	NA	NA	NA	NA	NA	NA
	3692	7	Staples, L. G.; McGregor, I. S.; Apfelbach, R.; Hunt, G. E.	2008	Cat odor, but not trimethylthiazoline (fox odor), activates accessory olfactory and defense-related brain regions in rats	Table 1	Rats respond to cat odour (grooming, control vs cat)	Wistar rats	Rattus norvegicus	M	S	Captive	Stimulus presentation	Other	N	N	Y	O	NA	Predator odour	M	Synthetic	Terrestrial	Historic	1	0	0	NA	NA	Stimulus	N	220.3	NA	50.1	NA	302.7	NA	67.65	NA	Y	6	6	NA	NA	NA	NA	NA	NA	NA
	3692	8	Staples, L. G.; McGregor, I. S.; Apfelbach, R.; Hunt, G. E.	2008	Cat odor, but not trimethylthiazoline (fox odor), activates accessory olfactory and defense-related brain regions in rats	Table 1	Rats respond to cat odour (jumps, control vs cat)	Wistar rats	Rattus norvegicus	M	S	Captive	Stimulus presentation	Activity	N	N	Y	O	NA	Predator odour	M	Synthetic	Terrestrial	Historic	1	0	0	NA	NA	Stimulus	N	0	NA	0	NA	0	NA	0	NA	Y	6	6	NA	NA	NA	NA	NA	NA	NA
	3715	1	Stockman, S. L.; McCarthy, M. M.	2017	Predator odor exposure of rat pups has opposite effects on play by juvenile males and females	Fig 2a	Male rats respond to predator odour (ultrasonic vocalisations)	Sprague-Dawley rats	Rattus norvegicus	M	S	Captive	Stimulus presentation	Other	N	N	Y	O	NA	Predator odour	M	Organic	Terrestrial	Historic	1	0	0	NA	NA	Blank	N	17.241	NA	13.793	NA	158.621	NA	37.931	NA	Y	2	3	NA	NA	NA	NA	NA	NA	NA
	3715	2	Stockman, S. L.; McCarthy, M. M.	2017	Predator odor exposure of rat pups has opposite effects on play by juvenile males and females	Fig 2a	Female rats respond to predator odour (ultrasonic vocalisations)	Sprague-Dawley rats	Rattus norvegicus	F	S	Captive	Stimulus presentation	Other	N	N	Y	O	NA	Predator odour	M	Organic	Terrestrial	Historic	1	0	0	NA	NA	Blank	N	24.138	NA	6.897	NA	213.793	NA	79.31	NA	Y	2	3	NA	NA	NA	NA	NA	NA	NA
	3715	3	Stockman, S. L.; McCarthy, M. M.	2017	Predator odor exposure of rat pups has opposite effects on play by juvenile males and females	Fig 2c	Male rats respond to predator odour (immobility time)	Sprague-Dawley rats	Rattus norvegicus	M	S	Captive	Stimulus presentation	Activity	N	N	Y	O	NA	Predator odour	M	Organic	Terrestrial	Historic	1	0	0	NA	NA	Blank	N	125.862	NA	6.897	NA	53.448	NA	6.897	NA	Y	2	3	NA	NA	NA	NA	NA	NA	NA
	3715	4	Stockman, S. L.; McCarthy, M. M.	2017	Predator odor exposure of rat pups has opposite effects on play by juvenile males and females	Fig 2c	Female rats respond to predator odour (immobility time)	Sprague-Dawley rats	Rattus norvegicus	F	S	Captive	Stimulus presentation	Activity	N	N	Y	O	NA	Predator odour	M	Organic	Terrestrial	Historic	1	0	0	NA	NA	Blank	N	131.034	NA	24.138	NA	82.759	NA	10.345	NA	Y	2	3	NA	NA	NA	NA	NA	NA	NA
	3720	1	Strauß, A.; Solmsdorff, K. Y.; Pech, R.; Jacob, J.	2008	Rats on the run: Removal of alien terrestrial predators affects bush rat behaviour	Fig 4	Bush rats respond to presence of dogs and foxes (GUD, open non-treatment vs open treatment)	Bush rat	Rattus fuscipes	Both	S	Wild	Giving up density	Foraging	N	Y	N	NA	NA	NA	NA	NA	Terrestrial	Native	1	NA	0	NA	NA	NA	N	31.757	NA	2.027	NA	31.532	NA	1.802	NA	Y	40	40	NA	NA	NA	NA	NA	NA	NA
	3721	1	Stryjek, R.; Mioduszewska, B.; Spaltabaka-Gędek, E.; Juszczak, G. R.	2018	Wild Norway Rats Do Not Avoid Predator Scents When Collecting Food in a Familiar Habitat: A Field Study	Fig 2	Wild rats respond to fox urine (latency to pick all pellets)	Norway rats	Rattus norvegicus	Both	S	Wild	Feeding station	Foraging	N	N	Y	O	NA	Predator urine	M	Organic	Terrestrial	Native	1	NA	0	NA	NA	NA	N	4.06	NA	1.532	NA	5.362	NA	0.613	NA	Y	4	4	NA	NA	NA	NA	NA	NA	NA
	3721	2	Stryjek, R.; Mioduszewska, B.; Spaltabaka-Gędek, E.; Juszczak, G. R.	2018	Wild Norway Rats Do Not Avoid Predator Scents When Collecting Food in a Familiar Habitat: A Field Study	Fig 2	Wild rats respond to mountain lion urine (latency to pick all pellets)	Norway rats	Rattus norvegicus	Both	S	Wild	Feeding station	Foraging	N	N	Y	O	NA	Predator urine	L	Organic	Terrestrial	Novel	1	NA	0	NA	NA	NA	N	4.06	NA	1.072	NA	2.068	NA	0.536	NA	Y	4	4	NA	NA	NA	NA	NA	NA	NA
	3721	3	Stryjek, R.; Mioduszewska, B.; Spaltabaka-Gędek, E.; Juszczak, G. R.	2018	Wild Norway Rats Do Not Avoid Predator Scents When Collecting Food in a Familiar Habitat: A Field Study	Fig 2	Wild rats respond to artificial odour TMT (latency to pick all pellets)	Norway rats	Rattus norvegicus	Both	S	Wild	Feeding station	Foraging	N	N	Y	O	NA	Predator odour	M	Synthetic	Terrestrial	Native	1	NA	0	NA	NA	NA	N	8.196	NA	4.289	NA	8.272	NA	2.221	NA	Y	4	4	NA	NA	NA	NA	NA	NA	NA
	3721	4	Stryjek, R.; Mioduszewska, B.; Spaltabaka-Gędek, E.; Juszczak, G. R.	2018	Wild Norway Rats Do Not Avoid Predator Scents When Collecting Food in a Familiar Habitat: A Field Study	Fig 2	Wild rats respond to dog urine (latency to pick all pellets)	Norway rats	Rattus norvegicus	Both	S	Wild	Feeding station	Foraging	N	N	Y	O	NA	Predator urine	L	Organic	Terrestrial	Native	1	NA	0	NA	NA	NA	N	6.817	NA	2.068	NA	7.889	NA	1.685	NA	Y	4	4	NA	NA	NA	NA	NA	NA	NA
	3721	5	Stryjek, R.; Mioduszewska, B.; Spaltabaka-Gędek, E.; Juszczak, G. R.	2018	Wild Norway Rats Do Not Avoid Predator Scents When Collecting Food in a Familiar Habitat: A Field Study	Fig 2	Wild rats respond to lion feces (latency to pick all pellets)	Norway rats	Rattus norvegicus	Both	S	Wild	Feeding station	Foraging	N	N	Y	O	NA	Predator urine	L	Organic	Terrestrial	Novel	1	NA	0	NA	NA	NA	N	4.979	NA	1.532	NA	10.723	NA	3.677	NA	Y	4	4	NA	NA	NA	NA	NA	NA	NA
	3721	6	Stryjek, R.; Mioduszewska, B.; Spaltabaka-Gędek, E.; Juszczak, G. R.	2018	Wild Norway Rats Do Not Avoid Predator Scents When Collecting Food in a Familiar Habitat: A Field Study	Fig 2	Wild rats respond to cat urine (latency to pick all pellets)	Norway rats	Rattus norvegicus	Both	S	Wild	Feeding station	Foraging	N	N	Y	O	NA	Predator urine	M	Organic	Terrestrial	Native	1	NA	0	NA	NA	NA	N	13.404	NA	3.67	NA	12.638	NA	2.451	NA	Y	4	4	NA	NA	NA	NA	NA	NA	NA
	3721	7	Stryjek, R.; Mioduszewska, B.; Spaltabaka-Gędek, E.; Juszczak, G. R.	2018	Wild Norway Rats Do Not Avoid Predator Scents When Collecting Food in a Familiar Habitat: A Field Study	Fig 2	Wild rats respond to lion urine (latency to pick all pellets)	Norway rats	Rattus norvegicus	Both	S	Wild	Feeding station	Foraging	N	N	Y	O	NA	Predator urine	L	Organic	Terrestrial	Novel	1	NA	0	NA	NA	NA	N	11.872	NA	2.604	NA	10.494	NA	0.618	NA	Y	4	4	NA	NA	NA	NA	NA	NA	NA
	3721	8	Stryjek, R.; Mioduszewska, B.; Spaltabaka-Gędek, E.; Juszczak, G. R.	2018	Wild Norway Rats Do Not Avoid Predator Scents When Collecting Food in a Familiar Habitat: A Field Study	Fig 2	Wild rats respond to sumatran tiger urine (latency to pick all pellets)	Norway rats	Rattus norvegicus	Both	S	Wild	Feeding station	Foraging	N	N	Y	O	NA	Predator urine	L	Organic	Terrestrial	Novel	1	NA	0	NA	NA	NA	N	8.119	NA	0.996	NA	8.043	NA	1.302	NA	Y	4	4	NA	NA	NA	NA	NA	NA	NA
	3721	9	Stryjek, R.; Mioduszewska, B.; Spaltabaka-Gędek, E.; Juszczak, G. R.	2018	Wild Norway Rats Do Not Avoid Predator Scents When Collecting Food in a Familiar Habitat: A Field Study	Fig 2	Wild rats respond to coyote urine (latency to pick all pellets)	Norway rats	Rattus norvegicus	Both	S	Wild	Feeding station	Foraging	N	N	Y	O	NA	Predator urine	L	Organic	Terrestrial	Novel	1	NA	0	NA	NA	NA	N	11.566	NA	2.604	NA	11.643	NA	0.689	NA	Y	4	4	NA	NA	NA	NA	NA	NA	NA
	3728	1	Sullivan, T. P.; Crump, D. R.; Sullivan, D. S.	1988	Use of predator odors as repellents to reduce feeding damage by herbivores - III. Montane and meadow voles (Microtus montanus and Microtus pennsylvanicus)	Table 4	Voles respond to stoat anal gland mixture (amount bark removed, control vs stoat)	Montane and Meadow Voles	Microtus montanus and Microtus pennsylvanicus	Both	S	Wild	Feeding station	Foraging	N	N	Y	O	NA	Predator odour	S	Organic	Terrestrial	Native	1	NA	0	NA	NA	Blank	N	3.2	NA	NA	6.3	16.1	NA	NA	9.2	Y	47	48	NA	NA	NA	NA	NA	NA	NA
	3728	2	Sullivan, T. P.; Crump, D. R.; Sullivan, D. S.	1988	Use of predator odors as repellents to reduce feeding damage by herbivores - III. Montane and meadow voles (Microtus montanus and Microtus pennsylvanicus)	Table 4	Voles respond to fox urine (amount bark removed, control vs fox)	Montane and Meadow Voles	Microtus montanus and Microtus pennsylvanicus	Both	S	Wild	Feeding station	Foraging	N	N	Y	O	NA	Predator urine	M	Organic	Terrestrial	Native	1	NA	0	NA	NA	Blank	N	6.5	NA	NA	8.8	16.1	NA	NA	9.2	Y	21	48	NA	NA	NA	NA	NA	NA	NA
	3728	3	Sullivan, T. P.; Crump, D. R.; Sullivan, D. S.	1988	Use of predator odors as repellents to reduce feeding damage by herbivores - III. Montane and meadow voles (Microtus montanus and Microtus pennsylvanicus)	Table 4	Voles respond to artificial odour TMT 2, 5 Dihydro (amount bark removed, control vs 2, 5 Dihydro)	Montane and Meadow Voles	Microtus montanus and Microtus pennsylvanicus	Both	S	Wild	Feeding station	Foraging	N	N	Y	O	NA	Predator odour	M	Synthetic	Terrestrial	Native	1	NA	0	NA	NA	Blank	N	0.5	NA	NA	0.6	16.1	NA	NA	9.2	Y	47	48	NA	NA	NA	NA	NA	NA	NA
	3730	1	Sullivan, T. P.; Jin, Zhen-Hao; Li, Heli; Wang, Shou-Cai	1991	Control of vole populations in young pine plantations in northeast China	Table 3	Voles respond to weasel odour (avg amount removed, total control vs total weasel)	Red-backed vole	Clethrionomys rufocanus	Both	S	Wild	Feeding station	Foraging	N	N	Y	O	NA	Predator odour	M	Synthetic	Terrestrial	Native	1	NA	3	NA	NA	Blank	N	40.9	NA	1.9	NA	35	NA	5.4	NA	Y	120	371	NA	NA	NA	NA	NA	NA	NA
	3730	2	Sullivan, T. P.; Jin, Zhen-Hao; Li, Heli; Wang, Shou-Cai	1991	Control of vole populations in young pine plantations in northeast China	Table 3	Voles respond to fox odour (avg amount removed, total control vs total fox)	Red-backed vole	Clethrionomys rufocanus	Both	S	Wild	Feeding station	Foraging	N	N	Y	O	NA	Predator odour	M	Synthetic	Terrestrial	Native	1	NA	3	NA	NA	Blank	N	48.6	NA	5.5	NA	35	NA	5.4	NA	Y	120	371	NA	NA	NA	NA	NA	NA	NA
	3736	1	Sündermann, D.; Scheumann, M.; Zimmermann, E.	2008	Olfactory Predator Recognition in Predator-Naïve Gray Mouse Lemurs (Microcebus murinus)	Fig 3a	Mouse lemur responds to owl scent (duration in bottle area, owl vs lemur)	Gray mouse lemur	Microcebus murinus	Both	S	Captive	Feeding station	Exploration	N	N	Y	O	NA	Faeces	S	Organic	Aerial	Historic	1	0	0	NA	NA	Stimulus	N	NA	NA	NA	NA	NA	NA	NA	NA	NA	22	22	3.113	30	15.708	8.491	30	4.67	30.142
	3736	2	Sündermann, D.; Scheumann, M.; Zimmermann, E.	2008	Olfactory Predator Recognition in Predator-Naïve Gray Mouse Lemurs (Microcebus murinus)	Fig 3a	Mouse lemur responds to fossa scent (duration in bottle area, fossa vs lemur)	Gray mouse lemur	Microcebus murinus	Both	S	Captive	Feeding station	Exploration	N	N	Y	O	NA	Faeces	L	Organic	Terrestrial	Historic	1	0	0	NA	NA	Stimulus	N	NA	NA	NA	NA	NA	NA	NA	NA	NA	22	22	1.415	30	22.075	12.453	30	4.67	30.142
	3736	3	Sündermann, D.; Scheumann, M.; Zimmermann, E.	2008	Olfactory Predator Recognition in Predator-Naïve Gray Mouse Lemurs (Microcebus murinus)	Fig 3a	Mouse lemur responds to cat scent (duration in bottle area, cat vs lemur)	Gray mouse lemur	Microcebus murinus	Both	S	Captive	Feeding station	Exploration	N	N	Y	O	NA	Faeces	M	Organic	Terrestrial	Introduced	1	0	0	NA	NA	Stimulus	N	NA	NA	NA	NA	NA	NA	NA	NA	NA	22	22	1.981	30	20.094	7.783	30	4.67	30.142
	3736	4	Sündermann, D.; Scheumann, M.; Zimmermann, E.	2008	Olfactory Predator Recognition in Predator-Naïve Gray Mouse Lemurs (Microcebus murinus)	Fig 3a	Mouse lemur responds to dog scent (duration in bottle area, dog vs lemur)	Gray mouse lemur	Microcebus murinus	Both	S	Captive	Feeding station	Exploration	N	N	Y	O	NA	Faeces	L	Organic	Terrestrial	Introduced	1	0	0	NA	NA	Stimulus	N	NA	NA	NA	NA	NA	NA	NA	NA	NA	22	22	3.396	30	22.925	14.151	30	4.67	30.142
	3736	5	Sündermann, D.; Scheumann, M.; Zimmermann, E.	2008	Olfactory Predator Recognition in Predator-Naïve Gray Mouse Lemurs (Microcebus murinus)	Fig 3b	Mouse lemur responds to owl scent (frequency compartment changes, owl vs lemur)	Gray mouse lemur	Microcebus murinus	Both	S	Captive	Feeding station	Activity	N	N	Y	O	NA	Faeces	S	Organic	Aerial	Historic	1	0	0	NA	NA	Stimulus	N	NA	NA	NA	NA	NA	NA	NA	NA	NA	22	22	0	10	2	0	3.024	0	2.976
	3736	6	Sündermann, D.; Scheumann, M.; Zimmermann, E.	2008	Olfactory Predator Recognition in Predator-Naïve Gray Mouse Lemurs (Microcebus murinus)	Fig 3b	Mouse lemur responds to fossa scent (frequency compartment changes, fossa vs lemur)	Gray mouse lemur	Microcebus murinus	Both	S	Captive	Feeding station	Activity	N	N	Y	O	NA	Faeces	L	Organic	Terrestrial	Historic	1	0	0	NA	NA	Stimulus	N	NA	NA	NA	NA	NA	NA	NA	NA	NA	22	22	0	6.049	0.976	0	2.927	0	2.976
	3736	7	Sündermann, D.; Scheumann, M.; Zimmermann, E.	2008	Olfactory Predator Recognition in Predator-Naïve Gray Mouse Lemurs (Microcebus murinus)	Fig 3b	Mouse lemur responds to cat scent (frequency compartment changes, cat vs lemur)	Gray mouse lemur	Microcebus murinus	Both	S	Captive	Feeding station	Activity	N	N	Y	O	NA	Faeces	M	Organic	Terrestrial	Introduced	1	0	0	NA	NA	Stimulus	N	NA	NA	NA	NA	NA	NA	NA	NA	NA	22	22	0	8	1.951	0	4	0	2.976
	3736	8	Sündermann, D.; Scheumann, M.; Zimmermann, E.	2008	Olfactory Predator Recognition in Predator-Naïve Gray Mouse Lemurs (Microcebus murinus)	Fig 3b	Mouse lemur responds to dog scent (frequency compartment changes, dog vs lemur)	Gray mouse lemur	Microcebus murinus	Both	S	Captive	Feeding station	Activity	N	N	Y	O	NA	Faeces	L	Organic	Terrestrial	Introduced	1	0	0	NA	NA	Stimulus	N	NA	NA	NA	NA	NA	NA	NA	NA	NA	22	22	0	4	2	0	4	0	2.976
	3745	1	Swihart, R. K.	1991	Modifying scent-marking behavior to reduce woodchuck damage to fruit trees	Fig 2	Woodchucks respond to bobcat urine (% gnawed, urine treated (hashed) vs untreated (white))	Woodchuck	Marmota monax	Both	S	Wild	Feeding station	Foraging	N	N	Y	O	NA	Predator urine	L	Organic	Terrestrial	Native	1	NA	0	NA	NA	Blank	N	0.541	NA	0.108	NA	24.432	NA	5.297	NA	Y	30	38	NA	NA	NA	NA	NA	NA	NA
	3767	1	Taylor, R.; Coetsee, A. L.; Doyle, R. E.; Sutherland, D. R.; Parrott, M. L.	2021	Sniffing out danger: Rapid antipredator training of an endangered marsupial	Fig 1	Bandicoot respond to cat odour (fear, odour 3 vs water 3)	Eastern barred bandicoot	Perameles gunnii	Both	S	Captive	Stimulus presentation	Escape	N	N	Y	O	NA	Predator odour	M	Organic	Terrestrial	Introduced	1	0	0	NA	NA	Stimulus	Survival	2.903	NA	1.244	NA	2.488	NA	3.249	NA	Y	7	7	NA	NA	NA	NA	NA	NA	NA
	3767	2	Taylor, R.; Coetsee, A. L.; Doyle, R. E.; Sutherland, D. R.; Parrott, M. L.	2021	Sniffing out danger: Rapid antipredator training of an endangered marsupial	Fig 1	Bandicoot respond to cat urine (fear, urine 3 vs water 3)	Eastern barred bandicoot	Perameles gunnii	Both	S	Captive	Stimulus presentation	Escape	N	N	Y	O	NA	Predator urine	M	Organic	Terrestrial	Introduced	1	0	0	NA	NA	Stimulus	Survival	1.244	NA	0.829	NA	2.488	NA	3.249	NA	Y	7	7	NA	NA	NA	NA	NA	NA	NA
	3775	1	Thomsen, S. K.; Green, D. J.	2016	Cascading effects of predation risk determine how marine predators become terrestrial prey on an oceanic island	Fig 1a	Mice respond to owl presence (seeds remaining, 0 vs 1.6 abundance)	Deer mouse	Peromyscus maniculatus elusus	Both	S	Wild	Giving up density	Foraging	N	Y	N	NA	NA	NA	NA	NA	Aerial	Native	1	NA	0	NA	NA	NA	N	24.943	NA	4.828	NA	13.678	NA	1.609	NA	Y	200	200	NA	NA	NA	NA	NA	NA	NA
	3777	1	Thorson, J. M.; Morgan, R. A.; Brown, J. S.; Norman, J. E.	1998	Direct and indirect cues of predatory risk and patch use by fox squirrels and thirteen-lined ground squirrels	Fig 1	13-lined squirrel respond to owl (GUD, control away vs owl away)	13-ligned ground squirrel	Spermophihis tridtctm&neatus	Both	S	Wild	Giving up density	Foraging	Predator models	N	Y	V	N	Predator model	S	Synthetic	Aerial	Native	1	NA	0	NA	NA	Stimulus	N	4.549	NA	0.492	NA	3.554	NA	0.372	NA	N	14	14	NA	NA	NA	NA	NA	NA	NA
	3777	2	Thorson, J. M.; Morgan, R. A.; Brown, J. S.; Norman, J. E.	1998	Direct and indirect cues of predatory risk and patch use by fox squirrels and thirteen-lined ground squirrels	Fig 1	fox squirrel respond to owl (GUD, control away vs owl away)	Fox squirrel	Saurus nigrt	Both	S	Wild	Giving up density	Foraging	Predator models	N	Y	V	N	Predator model	S	Synthetic	Aerial	Native	1	NA	0	NA	NA	Stimulus	N	3.223	NA	0.331	NA	2.19	NA	0.372	NA	N	18	18	NA	NA	NA	NA	NA	NA	NA
	3788	1	Tortosa, F. S.; Barrio, I. C.; Carthey, A. J. R.; Banks, P. B.	2015	No longer naïve? Generalized responses of rabbits to marsupial predators in Australia	Fig 2a	Rabbits respond to fox odour (rabbit index, F vs C)	Rabbits	Oryctolagus cuniculus	Both	S	Wild	Feeding station	Activity	N	N	Y	O	NA	Faeces	M	Organic	Terrestrial	Native	1	NA	0	NA	NA	Stimulus	N	0.62	NA	0.08	NA	1.073	NA	0.096	NA	Y	40	40	NA	NA	NA	NA	NA	NA	NA
	3788	2	Tortosa, F. S.; Barrio, I. C.; Carthey, A. J. R.; Banks, P. B.	2015	No longer naïve? Generalized responses of rabbits to marsupial predators in Australia	Fig 2a	Rabbits respond to tiger quoll odour (rabbit index, TQ vs C)	Rabbits	Oryctolagus cuniculus	Both	S	Wild	Feeding station	Activity	N	N	Y	O	NA	Faeces	M	Organic	Terrestrial	Introduced	1	NA	0	NA	NA	Stimulus	N	0.892	NA	0.074	NA	1.073	NA	0.096	NA	Y	40	40	NA	NA	NA	NA	NA	NA	NA
	3788	3	Tortosa, F. S.; Barrio, I. C.; Carthey, A. J. R.; Banks, P. B.	2015	No longer naïve? Generalized responses of rabbits to marsupial predators in Australia	Fig 2a	Rabbits respond to eastern quoll odour (rabbit index, EQ vs C)	Rabbits	Oryctolagus cuniculus	Both	S	Wild	Feeding station	Activity	N	N	Y	O	NA	Faeces	M	Organic	Terrestrial	Novel	1	NA	0	NA	NA	Stimulus	N	0.855	NA	0.08	NA	1.073	NA	0.096	NA	Y	40	40	NA	NA	NA	NA	NA	NA	NA
	3788	4	Tortosa, F. S.; Barrio, I. C.; Carthey, A. J. R.; Banks, P. B.	2015	No longer naïve? Generalized responses of rabbits to marsupial predators in Australia	Fig 2a	Rabbits respond to devil odour (rabbit index, TD vs C)	Rabbits	Oryctolagus cuniculus	Both	S	Wild	Feeding station	Activity	N	N	Y	O	NA	Faeces	M	Organic	Terrestrial	Novel	1	NA	0	NA	NA	Stimulus	N	0.69	NA	0.101	NA	1.073	NA	0.096	NA	Y	40	40	NA	NA	NA	NA	NA	NA	NA
	3798	1	Uchida, K.; Shimamoto, T.; Yanagawa, H.; Koizumi, I.	2020	Comparison of multiple behavioral traits between urban and rural squirrels	Fig 1a	Squirrels respond to human presence (locomotion, urban vs rural)	Eurasian red squirrel	Sciurus vulgaris	Both	S	Wild	Behavioural focal	Activity	N	Y	N	NA	NA	NA	NA	NA	NA	Introduced	2	2	1	Y	NA	Population	N	NA	NA	NA	NA	NA	NA	NA	NA	NA	19	18	0.03	0.56	0.16	0.09	0.29	0.07	0.27
	3798	2	Uchida, K.; Shimamoto, T.; Yanagawa, H.; Koizumi, I.	2020	Comparison of multiple behavioral traits between urban and rural squirrels	Fig 1a	Squirrels respond to human presence (still, urban vs rural)	Eurasian red squirrel	Sciurus vulgaris	Both	S	Wild	Behavioural focal	Activity	N	Y	N	NA	NA	NA	NA	NA	NA	Introduced	2	2	1	Y	NA	Population	N	NA	NA	NA	NA	NA	NA	NA	NA	NA	19	18	0	0.6	0.14	0.06	0.29	0	0.43
	3798	4	Uchida, K.; Shimamoto, T.; Yanagawa, H.; Koizumi, I.	2020	Comparison of multiple behavioral traits between urban and rural squirrels	Fig 1a	Squirrels respond to human presence (stand, urban vs rural)	Eurasian red squirrel	Sciurus vulgaris	Both	S	Wild	Behavioural focal	Vigilance	N	Y	N	NA	NA	NA	NA	NA	NA	Introduced	2	2	1	Y	NA	Population	N	NA	NA	NA	NA	NA	NA	NA	NA	NA	19	18	0.02	0.46	0.13	0.07	0.24	0.01	0.61
	3798	5	Uchida, K.; Shimamoto, T.; Yanagawa, H.; Koizumi, I.	2020	Comparison of multiple behavioral traits between urban and rural squirrels	Fig 1a	Squirrels respond to human presence (scan, urban vs rural)	Eurasian red squirrel	Sciurus vulgaris	Both	S	Wild	Behavioural focal	Vigilance	N	Y	N	NA	NA	NA	NA	NA	NA	Introduced	2	2	1	Y	NA	Population	N	NA	NA	NA	NA	NA	NA	NA	NA	NA	19	18	0	0.74	0.41	0.22	0.53	0.02	0.85
	3798	6	Uchida, K.; Shimamoto, T.; Yanagawa, H.; Koizumi, I.	2020	Comparison of multiple behavioral traits between urban and rural squirrels	Fig 1a	Squirrels respond to human presence (groom, urban vs rural)	Eurasian red squirrel	Sciurus vulgaris	Both	S	Wild	Behavioural focal	Other	N	Y	N	NA	NA	NA	NA	NA	NA	Introduced	2	2	1	Y	NA	Population	N	NA	NA	NA	NA	NA	NA	NA	NA	NA	19	18	0	0.07	0.02	0.01	0.03	0	0.1
	3798	7	Uchida, K.; Shimamoto, T.; Yanagawa, H.; Koizumi, I.	2020	Comparison of multiple behavioral traits between urban and rural squirrels	Fig 1a	Squirrels respond to human presence (stretch, urban vs rural)	Eurasian red squirrel	Sciurus vulgaris	Both	S	Wild	Behavioural focal	Other	N	Y	N	NA	NA	NA	NA	NA	NA	Introduced	2	2	1	Y	NA	Population	N	NA	NA	NA	NA	NA	NA	NA	NA	NA	19	18	0	0.13	0.02	0	0.05	0	0.07
	3798	8	Uchida, K.; Shimamoto, T.; Yanagawa, H.; Koizumi, I.	2020	Comparison of multiple behavioral traits between urban and rural squirrels	Fig 1a	Squirrels respond to human presence (sniff, urban vs rural)	Eurasian red squirrel	Sciurus vulgaris	Both	S	Wild	Behavioural focal	Exploratory	N	Y	N	NA	NA	NA	NA	NA	NA	Introduced	2	2	1	Y	NA	Population	N	NA	NA	NA	NA	NA	NA	NA	NA	NA	19	18	0	0.01	0	0	0	0	0.01
	3798	9	Uchida, K.; Shimamoto, T.; Yanagawa, H.; Koizumi, I.	2020	Comparison of multiple behavioral traits between urban and rural squirrels	Fig 1a	Squirrels respond to human presence (touch, urban vs rural)	Eurasian red squirrel	Sciurus vulgaris	Both	S	Wild	Behavioural focal	Exploratory	N	Y	N	NA	NA	NA	NA	NA	NA	Introduced	2	2	1	Y	NA	Population	N	NA	NA	NA	NA	NA	NA	NA	NA	NA	19	18	0	0.01	0	0	0	0	0.01
	3798	10	Uchida, K.; Shimamoto, T.; Yanagawa, H.; Koizumi, I.	2020	Comparison of multiple behavioral traits between urban and rural squirrels	Fig 1a	Squirrels respond to human presence (front, urban vs rural)	Eurasian red squirrel	Sciurus vulgaris	Both	S	Wild	Behavioural focal	Exploratory	N	Y	N	NA	NA	NA	NA	NA	NA	Introduced	2	2	1	Y	NA	Population	N	NA	NA	NA	NA	NA	NA	NA	NA	NA	19	18	0	0.85	0.01	0	0.37	0	0.14
	3798	11	Uchida, K.; Shimamoto, T.; Yanagawa, H.; Koizumi, I.	2020	Comparison of multiple behavioral traits between urban and rural squirrels	Fig1a	Squirrels respond to human presence (tail, urban vs rural)	Eurasian red squirrel	Sciurus vulgaris	Both	S	Wild	Behavioural focal	Vigilance	N	Y	N	NA	NA	NA	NA	NA	NA	Introduced	2	2	1	Y	NA	Population	N	NA	NA	NA	NA	NA	NA	NA	NA	NA	19	18	0	0.99	0.6	0	0.91	0	0.99
	3820	1	Vaughan, G.; Kompanijec, K.; Malik, S.; Bechard, A. R.	2021	Childhood trauma and post-trauma environment affect fear memory and alcohol use differently in male and female mice	Fig 2a	male Mice respond to artificial odour TMT (freezing, TMT- vs TMT +)	Mice (C57Bl6/J)	Mus musculus	M	S	Captive	Stimulus presentation	Escape	N	N	Y	O	NA	Predator odour	M	Synthetic	Terrestrial	Historic	1	0	0	NA	NA	Blank	N	192.661	NA	74.312	NA	0	NA	0	NA	Y	14	12	NA	NA	NA	NA	NA	NA	NA
	3820	2	Vaughan, G.; Kompanijec, K.; Malik, S.; Bechard, A. R.	2021	Childhood trauma and post-trauma environment affect fear memory and alcohol use differently in male and female mice	Fig 2a	Female Mice respond to artificial odour TMT (freezing, TMT- vs TMT +)	Mice (C57Bl6/J)	Mus musculus	F	S	Captive	Stimulus presentation	Escape	N	N	Y	O	NA	Predator odour	M	Synthetic	Terrestrial	Historic	1	0	0	NA	NA	Blank	N	209.174	NA	75.229	NA	44.037	NA	82.569	NA	Y	13	13	NA	NA	NA	NA	NA	NA	NA
	3853	1	Wallace, K. J.; Rosen, J. B.	2000	Predator odor as an unconditioned fear stimulus in rats: Elicitation of freezing by trimethylthiazoline, a component of fox feces	Fig 1c	Rats respond to artificial odour TMT (grooming, neutral vs TMT)	Sprague-Dawley rats	Rattus norvegicus	M	S	Captive	Stimulus presentation	Other	N	N	Y	O	NA	Predator odour	M	Synthetic	Terrestrial	Historic	1	0	0	NA	NA	Stimulus	N	6.33	NA	3.351	NA	17.128	NA	4.468	NA	Y	7	7	NA	NA	NA	NA	NA	NA	NA
	3853	2	Wallace, K. J.; Rosen, J. B.	2000	Predator odor as an unconditioned fear stimulus in rats: Elicitation of freezing by trimethylthiazoline, a component of fox feces	Fig 1d	Rats respond to artificial odour TMT (rearing, neutral vs TMT)	Sprague-Dawley rats	Rattus norvegicus	M	S	Captive	Stimulus presentation	Activity	N	N	Y	O	NA	Predator odour	M	Synthetic	Terrestrial	Historic	1	0	0	NA	NA	Stimulus	N	3.617	NA	0.638	NA	6.383	NA	0.851	NA	Y	7	7	NA	NA	NA	NA	NA	NA	NA
	3857	1	Wang, M. E.; Fraize, N. P.; Yin, L.; Yuan, R. K.; Petsagourakis, D.; Wann, E. G.; Muzzio, I. A.	2013	Differential roles of the dorsal and ventral hippocampus in predator odor contextual fear conditioning	Fig 1a	Mice respond to coyote odour (% time in centre, baseline vs odour)	Mice(C57BL/6)	Mus musculus	Both	S	Captive	Stimulus presentation	Activity	N	N	Y	O	NA	Predator urine	L	Organic	Terrestrial	Historic	1	0	0	NA	NA	Stimulus	N	0.618	NA	0.377	NA	2.985	NA	0.892	NA	Y	11	16	NA	NA	NA	NA	NA	NA	NA
	3857	2	Wang, M. E.; Fraize, N. P.; Yin, L.; Yuan, R. K.; Petsagourakis, D.; Wann, E. G.; Muzzio, I. A.	2013	Differential roles of the dorsal and ventral hippocampus in predator odor contextual fear conditioning	Fig 1a	Mice respond to fox odour (% time in centre, baseline vs odour)	Mice(C57BL/6)	Mus musculus	Both	S	Captive	Stimulus presentation	Activity	N	N	Y	O	NA	Predator urine	M	Organic	Terrestrial	Historic	1	0	0	NA	NA	Stimulus	N	2.745	NA	1.235	NA	2.985	NA	0.892	NA	Y	10	16	NA	NA	NA	NA	NA	NA	NA
	3857	3	Wang, M. E.; Fraize, N. P.; Yin, L.; Yuan, R. K.; Petsagourakis, D.; Wann, E. G.; Muzzio, I. A.	2013	Differential roles of the dorsal and ventral hippocampus in predator odor contextual fear conditioning	Fig 1a	Mice respond to wolf odour (% time in centre, baseline vs odour)	Mice	Mus musculus	Both	S	Captive	Stimulus presentation	Activity	N	N	Y	O	NA	Predator urine	L	Organic	Terrestrial	Historic	1	0	0	NA	NA	Stimulus	N	0.961	NA	0.343	NA	2.985	NA	0.892	NA	Y	11	16	NA	NA	NA	NA	NA	NA	NA
	3867	1	Ward, J. F.; MacDonald, D. W.; Doncaster, C. P.	1997	Responses of foraging hedgehogs to badger odour	Fig 1	Hedgehog respond to badger odour (Foraging at safe site, trial 1 concentrate vs dilute)	Hedgehog	Erinaceus europaeus	Both	S	Wild	Stimulus presentation	Foraging	N	N	Y	O	NA	Faeces	M	Organic	Terrestrial	Native	1	0	0	NA	NA	Stimulus	N	0.5	NA	0	NA	0.379	NA	0.129	NA	Y	14	14	NA	NA	NA	NA	NA	NA	NA
	3867	2	Ward, J. F.; MacDonald, D. W.; Doncaster, C. P.	1997	Responses of foraging hedgehogs to badger odour	Fig 3	Hedgehog respond to badger odour (intake, badger vs bat)	Hedgehog	Erinaceus europaeus	Both	S	Wild	Stimulus presentation	Foraging	N	N	Y	O	NA	Faeces	M	Organic	Terrestrial	Native	1	0	0	NA	NA	Stimulus	N	4.051	NA	0.592	NA	1.83	NA	0.368	NA	Y	19	14	NA	NA	NA	NA	NA	NA	NA
	3867	3	Ward, J. F.; MacDonald, D. W.; Doncaster, C. P.	1997	Responses of foraging hedgehogs to badger odour	Fig 3	Hedgehog respond to badger odour (path, badger vs bat)	Hedgehog	Erinaceus europaeus	Both	S	Wild	Stimulus presentation	Activity	N	N	Y	O	NA	Faeces	M	Organic	Terrestrial	Native	1	0	0	NA	NA	Stimulus	N	1.496	NA	0.826	NA	0.357	NA	0.402	NA	Y	19	14	NA	NA	NA	NA	NA	NA	NA
	3867	4	Ward, J. F.; MacDonald, D. W.; Doncaster, C. P.	1997	Responses of foraging hedgehogs to badger odour	Fig 3	Hedgehog respond to badger odour (sniffs, badger vs bat)	Hedgehog	Erinaceus europaeus	Both	S	Wild	Stimulus presentation	Exploration	N	N	Y	O	NA	Faeces	M	Organic	Terrestrial	Native	1	0	0	NA	NA	Stimulus	N	0.815	NA	0.346	NA	0.156	NA	0.134	NA	Y	17	14	NA	NA	NA	NA	NA	NA	NA
	3867	5	Ward, J. F.; MacDonald, D. W.; Doncaster, C. P.	1997	Responses of foraging hedgehogs to badger odour	Fig 3	Hedgehog respond to badger odour (speed, badger vs bat)	Hedgehog	Erinaceus europaeus	Both	S	Wild	Stimulus presentation	Activity	N	N	Y	O	NA	Faeces	M	Organic	Terrestrial	Native	1	0	0	NA	NA	Stimulus	N	2.433	NA	0.246	NA	0.614	NA	0.234	NA	Y	9	10	NA	NA	NA	NA	NA	NA	NA
[truncated: 155 more rows]
[truncated: 3 more columns]
